# Supplementary material for: The Metagenome of Utricularia gibba's Traps: Into the Microbial Input to a Carnivorous Plant
Source: PLoS One. 2016 Feb 9;11(2):e0148979. doi: 10.1371/journal.pone.0148979 (PMC4747601; doi:10.1371/journal.pone.0148979)
Supplement: S1 Table — (XLS) [file pone.0148979.s006.xls]

## Sheet: Sheet1
	Trap	Water-Sediment
Contigs	1787463	1118700
N50 (bp)	326	222
Maximum length (bp)	13263	2028
Total assembled length (bp)	181294126	121250555
