# Supplementary material for: The Metagenome of Utricularia gibba's Traps: Into the Microbial Input to a Carnivorous Plant
Source: PLoS One. 2016 Feb 9;11(2):e0148979. doi: 10.1371/journal.pone.0148979 (PMC4747601; doi:10.1371/journal.pone.0148979)
Supplement: S3 Table — (XLS) [file pone.0148979.s008.xls]

## Sheet: Sheet1
*Note:	This data was calculated for metagenome 4546121.3. The data was compared to M5RNA using a maximum e-value of 1e-5, a minimum identity of 60 %, and a minimum alignment length of 15 measured in aa for protein and bp for RNA databases. The data was required to estimate organism abundance via Representative Hit Classification.
metagenome	domain	phylum	class	order	family	genus	abundance	avg eValue	avg % ident	avg align len	# hits
4.54612e+06	Archaea	Euryarchaeota	Methanobacteria	Methanobacteriales	Methanobacteriaceae	Methanobacterium	1	-130	94.53	256	1
4.54612e+06	Archaea	Euryarchaeota	Methanomicrobia	Methanomicrobiales	unclassified (derived from Methanomicrobiales)	Methanoregula	1	-59	100	116	1
4.54612e+06	Bacteria	Acidobacteria	Acidobacteriia	Acidobacteriales	Acidobacteriaceae	Acidobacterium	1	-73	100	138	1
4.54612e+06	Bacteria	Acidobacteria	Solibacteres	Solibacterales	Solibacteraceae	Candidatus Solibacter	3	-27	100	61	3
4.54612e+06	Bacteria	Acidobacteria	unclassified (derived from Acidobacteria)	unclassified (derived from Acidobacteria)	unclassified (derived from Acidobacteria)	Candidatus Koribacter	5	-49	96.52	104.83	3
4.54612e+06	Bacteria	Actinobacteria	Actinobacteria (class)	Actinomycetales	Acidothermaceae	Acidothermus	1	-33	100	71	1
4.54612e+06	Bacteria	Actinobacteria	Actinobacteria (class)	Actinomycetales	Actinomycetaceae	Actinobaculum	1	-22	100	52	1
4.54612e+06	Bacteria	Actinobacteria	Actinobacteria (class)	Actinomycetales	Actinomycetaceae	Actinomyces	2	-80	99.78	151	2
4.54612e+06	Bacteria	Actinobacteria	Actinobacteria (class)	Actinomycetales	Beutenbergiaceae	Beutenbergia	5	-75.2	99.51	143.2	1
4.54612e+06	Bacteria	Actinobacteria	Actinobacteria (class)	Actinomycetales	Cellulomonadaceae	Cellulomonas	2	-48	100	97	1
4.54612e+06	Bacteria	Actinobacteria	Actinobacteria (class)	Actinomycetales	Corynebacteriaceae	Corynebacterium	2	-22.5	100	52.5	2
4.54612e+06	Bacteria	Actinobacteria	Actinobacteria (class)	Actinomycetales	Dermacoccaceae	Kytococcus	1	-108	99	201	1
4.54612e+06	Bacteria	Actinobacteria	Actinobacteria (class)	Actinomycetales	Frankiaceae	Frankia	3	-91.25	99.57	170	3
4.54612e+06	Bacteria	Actinobacteria	Actinobacteria (class)	Actinomycetales	Geodermatophilaceae	Geodermatophilus	1	-147	100	262	1
4.54612e+06	Bacteria	Actinobacteria	Actinobacteria (class)	Actinomycetales	Glycomycetaceae	Stackebrandtia	1	-44	100	90	1
4.54612e+06	Bacteria	Actinobacteria	Actinobacteria (class)	Actinomycetales	Intrasporangiaceae	Janibacter	1	-29	100	63	1
4.54612e+06	Bacteria	Actinobacteria	Actinobacteria (class)	Actinomycetales	Kineosporiaceae	Kineococcus	3	-82	99.82	154	1
4.54612e+06	Bacteria	Actinobacteria	Actinobacteria (class)	Actinomycetales	Microbacteriaceae	Clavibacter	3	-84.67	99.49	161.33	1
4.54612e+06	Bacteria	Actinobacteria	Actinobacteria (class)	Actinomycetales	Microbacteriaceae	Cryobacterium	1	-186	99.4	331	1
4.54612e+06	Bacteria	Actinobacteria	Actinobacteria (class)	Actinomycetales	Microbacteriaceae	Leifsonia	2	-49	97.22	103.5	2
4.54612e+06	Bacteria	Actinobacteria	Actinobacteria (class)	Actinomycetales	Microbacteriaceae	Microbacterium	3	-178	99.79	316	3
4.54612e+06	Bacteria	Actinobacteria	Actinobacteria (class)	Actinomycetales	Microbacteriaceae	Rathayibacter	1	-50	100	99	1
4.54612e+06	Bacteria	Actinobacteria	Actinobacteria (class)	Actinomycetales	Micrococcaceae	Arthrobacter	1	-29	100	64	1
4.54612e+06	Bacteria	Actinobacteria	Actinobacteria (class)	Actinomycetales	Micrococcaceae	Micrococcus	1	-44	100	89	1
4.54612e+06	Bacteria	Actinobacteria	Actinobacteria (class)	Actinomycetales	Micromonosporaceae	Micromonospora	3	-78	100	146	3
4.54612e+06	Bacteria	Actinobacteria	Actinobacteria (class)	Actinomycetales	Mycobacteriaceae	Mycobacterium	3	-46.67	98.23	99	3
4.54612e+06	Bacteria	Actinobacteria	Actinobacteria (class)	Actinomycetales	Nocardiaceae	Nocardia	2	-66.5	93.09	157.5	2
4.54612e+06	Bacteria	Actinobacteria	Actinobacteria (class)	Actinomycetales	Nocardioidaceae	Kribbella	1	-42	100	86	1
4.54612e+06	Bacteria	Actinobacteria	Actinobacteria (class)	Actinomycetales	Nocardioidaceae	Nocardioides	1	-40	100	83	1
4.54612e+06	Bacteria	Actinobacteria	Actinobacteria (class)	Actinomycetales	Nocardiopsaceae	Thermobifida	1	-44	100	89	1
4.54612e+06	Bacteria	Actinobacteria	Actinobacteria (class)	Actinomycetales	Promicromonosporaceae	Cellulosimicrobium	1	-43	100	88	1
4.54612e+06	Bacteria	Actinobacteria	Actinobacteria (class)	Actinomycetales	Propionibacteriaceae	Propionibacterium	1	-145	100	260	1
4.54612e+06	Bacteria	Actinobacteria	Actinobacteria (class)	Actinomycetales	Pseudonocardiaceae	Amycolatopsis	2	-44	100	89	1
4.54612e+06	Bacteria	Actinobacteria	Actinobacteria (class)	Actinomycetales	Pseudonocardiaceae	Lentzea	1	-48	100	95	1
4.54612e+06	Bacteria	Actinobacteria	Actinobacteria (class)	Actinomycetales	Pseudonocardiaceae	Pseudonocardia	1	-73	100	136	1
4.54612e+06	Bacteria	Actinobacteria	Actinobacteria (class)	Actinomycetales	Sanguibacteraceae	Sanguibacter	1	-123	99.56	225	1
4.54612e+06	Bacteria	Actinobacteria	Actinobacteria (class)	Actinomycetales	Streptomycetaceae	Streptomyces	2	-53.5	100	105	2
4.54612e+06	Bacteria	Actinobacteria	Actinobacteria (class)	Actinomycetales	Streptosporangiaceae	Planomonospora	1	-70	100	132	1
4.54612e+06	Bacteria	Actinobacteria	Actinobacteria (class)	Actinomycetales	Streptosporangiaceae	Streptosporangium	1	-58	100	113	1
4.54612e+06	Bacteria	Actinobacteria	Actinobacteria (class)	Actinomycetales	unclassified (derived from Actinomycetales)	Tropheryma	1	-30	100	66	1
4.54612e+06	Bacteria	Actinobacteria	Actinobacteria (class)	Bifidobacteriales	Bifidobacteriaceae	Alloscardovia	1	-33	100	70	1
4.54612e+06	Bacteria	Actinobacteria	Actinobacteria (class)	Bifidobacteriales	Bifidobacteriaceae	Parascardovia	1	-35	100	74	1
4.54612e+06	Bacteria	Actinobacteria	Actinobacteria (class)	Coriobacteriales	Coriobacteriaceae	Atopobium	1	-47	100	96	1
4.54612e+06	Bacteria	Actinobacteria	Actinobacteria (class)	Coriobacteriales	Coriobacteriaceae	Cryptobacterium	1	-20	100	50	1
4.54612e+06	Bacteria	Actinobacteria	Actinobacteria (class)	Solirubrobacterales	Conexibacteraceae	Conexibacter	3	-40	100	82.33	1
4.54612e+06	Bacteria	Bacteroidetes	Bacteroidia	Bacteroidales	Bacteroidaceae	Bacteroides	4	-29.75	99.3	66.25	4
4.54612e+06	Bacteria	Bacteroidetes	Bacteroidia	Bacteroidales	Porphyromonadaceae	Porphyromonas	3	-40.67	100	83.33	3
4.54612e+06	Bacteria	Bacteroidetes	Bacteroidia	Bacteroidales	Rikenellaceae	Alistipes	3	-73.67	100	140	1
4.54612e+06	Bacteria	Bacteroidetes	Bacteroidia	Bacteroidales	unclassified (derived from Bacteroidales)	Candidatus Azobacteroides	3	-25	100	58	1
4.54612e+06	Bacteria	Bacteroidetes	Cytophagia	Cytophagales	Cyclobacteriaceae	Cyclobacterium	1	-49	100	98	1
4.54612e+06	Bacteria	Bacteroidetes	Cytophagia	Cytophagales	Cytophagaceae	Cytophaga	19	-54.61	99.94	107.45	6
4.54612e+06	Bacteria	Bacteroidetes	Cytophagia	Cytophagales	Cytophagaceae	Dyadobacter	9	-38.75	100	80.12	2
4.54612e+06	Bacteria	Bacteroidetes	Cytophagia	Cytophagales	Cytophagaceae	Flectobacillus	29	-76	99.27	145.48	1
4.54612e+06	Bacteria	Bacteroidetes	Cytophagia	Cytophagales	Cytophagaceae	Flexibacter	30	-50.8	99.25	104.12	4
4.54612e+06	Bacteria	Bacteroidetes	Cytophagia	Cytophagales	Cytophagaceae	Hymenobacter	5	-38.67	100	80	3
4.54612e+06	Bacteria	Bacteroidetes	Cytophagia	Cytophagales	Cytophagaceae	Marinoscillum	1	-46	100	92	1
4.54612e+06	Bacteria	Bacteroidetes	Cytophagia	Cytophagales	Cytophagaceae	Microscilla	4	-29.17	100	64.5	2
4.54612e+06	Bacteria	Bacteroidetes	Cytophagia	Cytophagales	Cytophagaceae	Spirosoma	2	-31	100	67.5	2
4.54612e+06	Bacteria	Bacteroidetes	Cytophagia	Cytophagales	Flammeovirgaceae	Flammeovirga	1	-29	100	64	1
4.54612e+06	Bacteria	Bacteroidetes	Cytophagia	Cytophagales	Flammeovirgaceae	Flexithrix	2	-35.5	100	75	1
4.54612e+06	Bacteria	Bacteroidetes	Flavobacteriia	Flavobacteriales	Flavobacteriaceae	Aquimarina	2	-60	91.87	140	2
4.54612e+06	Bacteria	Bacteroidetes	Flavobacteriia	Flavobacteriales	Flavobacteriaceae	Capnocytophaga	22	-38.08	99.47	80.82	5
4.54612e+06	Bacteria	Bacteroidetes	Flavobacteriia	Flavobacteriales	Flavobacteriaceae	Chryseobacterium	23	-100.39	98.56	188.38	9
4.54612e+06	Bacteria	Bacteroidetes	Flavobacteriia	Flavobacteriales	Flavobacteriaceae	Elizabethkingia	16	-53.65	99.61	107.7	4
4.54612e+06	Bacteria	Bacteroidetes	Flavobacteriia	Flavobacteriales	Flavobacteriaceae	Flavobacterium	52	-91.78	98.78	175.08	23
4.54612e+06	Bacteria	Bacteroidetes	Flavobacteriia	Flavobacteriales	Flavobacteriaceae	Gramella	1	-20	100	50	1
4.54612e+06	Bacteria	Bacteroidetes	Flavobacteriia	Flavobacteriales	Flavobacteriaceae	Kordia	2	-39	99.56	81.5	1
4.54612e+06	Bacteria	Bacteroidetes	Flavobacteriia	Flavobacteriales	Flavobacteriaceae	Leeuwenhoekiella	4	-28.33	100	63	2
4.54612e+06	Bacteria	Bacteroidetes	Flavobacteriia	Flavobacteriales	Flavobacteriaceae	Myroides	6	-72.17	91.13	185.54	3
4.54612e+06	Bacteria	Bacteroidetes	Flavobacteriia	Flavobacteriales	Flavobacteriaceae	Psychroflexus	2	-37.5	95.17	87	1
4.54612e+06	Bacteria	Bacteroidetes	Flavobacteriia	Flavobacteriales	Flavobacteriaceae	Riemerella	7	-66.64	99.37	129.58	4
4.54612e+06	Bacteria	Bacteroidetes	Flavobacteriia	Flavobacteriales	Flavobacteriaceae	Salegentibacter	1	-28	100	63	1
4.54612e+06	Bacteria	Bacteroidetes	Flavobacteriia	Flavobacteriales	Flavobacteriaceae	unclassified (derived from Flavobacteriaceae)	1	-43	100	89	1
4.54612e+06	Bacteria	Bacteroidetes	Flavobacteriia	Flavobacteriales	unclassified (derived from Flavobacteriales)	Candidatus Sulcia	3	-22	100	53	1
4.54612e+06	Bacteria	Bacteroidetes	Flavobacteriia	Flavobacteriales	unclassified (derived from Flavobacteriales)	unclassified (derived from Flavobacteriales)	5	-55	100	108.38	2
4.54612e+06	Bacteria	Bacteroidetes	Flavobacteriia	unclassified (derived from Flavobacteriia)	unclassified (derived from Flavobacteriia)	unclassified (derived from Flavobacteriia)	1	-50	92.98	114	1
4.54612e+06	Bacteria	Bacteroidetes	Sphingobacteriia	Sphingobacteriales	Sphingobacteriaceae	Pedobacter	21	-35.58	100	75.41	4
4.54612e+06	Bacteria	Bacteroidetes	Sphingobacteriia	Sphingobacteriales	Sphingobacteriaceae	Sphingobacterium	7	-42.93	99.47	88.27	3
4.54612e+06	Bacteria	Bacteroidetes	Sphingobacteriia	Sphingobacteriales	unclassified (derived from Sphingobacteriales)	Chitinophaga	14	-48.65	99.75	98.31	3
4.54612e+06	Bacteria	Bacteroidetes	Sphingobacteriia	Sphingobacteriales	unclassified (derived from Sphingobacteriales)	Terrimonas	4	-32.67	99.27	71.67	2
4.54612e+06	Bacteria	Bacteroidetes	unclassified (derived from Bacteroidetes)	unclassified (derived from Bacteroidetes)	unclassified (derived from Bacteroidetes)	Candidatus Amoebophilus	1	-27	100	61	1
4.54612e+06	Bacteria	Bacteroidetes	unclassified (derived from Bacteroidetes)	unclassified (derived from Bacteroidetes)	unclassified (derived from Bacteroidetes)	Prolixibacter	3	-30.33	100	66	1
4.54612e+06	Bacteria	Bacteroidetes	unclassified (derived from Bacteroidetes)	unclassified (derived from Bacteroidetes)	unclassified (derived from Bacteroidetes)	unclassified (derived from Bacteroidetes)	1	-62	100	119	1
4.54612e+06	Bacteria	Chlamydiae	Chlamydiia	Chlamydiales	Chlamydiaceae	Chlamydia	1	-26	100	58	1
4.54612e+06	Bacteria	Chlamydiae	Chlamydiia	Chlamydiales	Criblamydiaceae	Criblamydia	1	-41	100	85	1
4.54612e+06	Bacteria	Chlamydiae	Chlamydiia	Chlamydiales	Parachlamydiaceae	Candidatus Protochlamydia	2	-50	100	100.5	2
4.54612e+06	Bacteria	Chlamydiae	Chlamydiia	Chlamydiales	Simkaniaceae	Simkania	1	-31	100	68	1
4.54612e+06	Bacteria	Chlamydiae	Chlamydiia	Chlamydiales	Waddliaceae	Waddlia	1	-35	100	75	1
4.54612e+06	Bacteria	Chloroflexi	Chloroflexi (class)	Chloroflexales	Oscillochloridaceae	Oscillochloris	1	-39	100	82	1
4.54612e+06	Bacteria	Chloroflexi	Thermomicrobia (class)	Thermomicrobiales	Thermomicrobiaceae	Thermomicrobium	1	-46	100	93	1
4.54612e+06	Bacteria	Cyanobacteria	Gloeobacteria	Gloeobacterales	unclassified (derived from Gloeobacterales)	Gloeobacter	1	-22	100	52	1
4.54612e+06	Bacteria	Cyanobacteria	unclassified (derived from Cyanobacteria)	Chroococcales	unclassified (derived from Chroococcales)	Chamaesiphon	1	-44	100	89	1
4.54612e+06	Bacteria	Cyanobacteria	unclassified (derived from Cyanobacteria)	Chroococcales	unclassified (derived from Chroococcales)	Cyanothece	3	-96.75	99.91	179	3
4.54612e+06	Bacteria	Cyanobacteria	unclassified (derived from Cyanobacteria)	Chroococcales	unclassified (derived from Chroococcales)	Microcystis	2	-105	99.67	193.5	2
4.54612e+06	Bacteria	Cyanobacteria	unclassified (derived from Cyanobacteria)	Chroococcales	unclassified (derived from Chroococcales)	Synechococcus	4	-43.5	99.43	89.5	4
4.54612e+06	Bacteria	Cyanobacteria	unclassified (derived from Cyanobacteria)	Chroococcales	unclassified (derived from Chroococcales)	Synechocystis	2	-26.5	100	60	1
4.54612e+06	Bacteria	Cyanobacteria	unclassified (derived from Cyanobacteria)	Nostocales	Microchaetaceae	Tolypothrix	1	-46	100	92	1
4.54612e+06	Bacteria	Cyanobacteria	unclassified (derived from Cyanobacteria)	Nostocales	Nostocaceae	Anabaena	2	-51	100	101	1
4.54612e+06	Bacteria	Cyanobacteria	unclassified (derived from Cyanobacteria)	Nostocales	Nostocaceae	Dolichospermum	1	-56	98.23	113	1
4.54612e+06	Bacteria	Cyanobacteria	unclassified (derived from Cyanobacteria)	Nostocales	Nostocaceae	Nodularia	7	-51.92	99.66	103.83	2
4.54612e+06	Bacteria	Cyanobacteria	unclassified (derived from Cyanobacteria)	Nostocales	Nostocaceae	Nostoc	1	-24	100	56	1
4.54612e+06	Bacteria	Cyanobacteria	unclassified (derived from Cyanobacteria)	Oscillatoriales	unclassified (derived from Oscillatoriales)	Geitlerinema	3	-29.33	100	65	1
4.54612e+06	Bacteria	Cyanobacteria	unclassified (derived from Cyanobacteria)	Oscillatoriales	unclassified (derived from Oscillatoriales)	Leptolyngbya	1	-37	98.73	79	1
4.54612e+06	Bacteria	Cyanobacteria	unclassified (derived from Cyanobacteria)	Oscillatoriales	unclassified (derived from Oscillatoriales)	Oscillatoria	2	-85.5	99.38	161.5	2
4.54612e+06	Bacteria	Cyanobacteria	unclassified (derived from Cyanobacteria)	Oscillatoriales	unclassified (derived from Oscillatoriales)	Pseudanabaena	1	-92	100	171	1
4.54612e+06	Bacteria	Cyanobacteria	unclassified (derived from Cyanobacteria)	Oscillatoriales	unclassified (derived from Oscillatoriales)	Trichodesmium	1	-29	100	64	1
4.54612e+06	Bacteria	Cyanobacteria	unclassified (derived from Cyanobacteria)	Pleurocapsales	unclassified (derived from Pleurocapsales)	Chroococcidiopsis	2	-37	100	77	1
4.54612e+06	Bacteria	Cyanobacteria	unclassified (derived from Cyanobacteria)	Prochlorales	Prochlorotrichaceae	Prochlorothrix	61	-36.84	100	77.87	1
4.54612e+06	Bacteria	Cyanobacteria	unclassified (derived from Cyanobacteria)	unclassified (derived from Cyanobacteria)	unclassified (derived from Cyanobacteria)	unclassified (derived from Cyanobacteria)	1	-28	100	63	1
4.54612e+06	Bacteria	Deinococcus-Thermus	Deinococci	Deinococcales	Deinococcaceae	Deinococcus	2	-33	100	70.5	2
4.54612e+06	Bacteria	Fibrobacteres	Fibrobacteria	Fibrobacterales	Fibrobacteraceae	Fibrobacter	3	-33	100	71.33	1
4.54612e+06	Bacteria	Firmicutes	Bacilli	Bacillales	Alicyclobacillaceae	Alicyclobacillus	4	-28.5	100	63.5	2
4.54612e+06	Bacteria	Firmicutes	Bacilli	Bacillales	Bacillaceae	Bacillus	27	-86.95	98.93	164.39	21
4.54612e+06	Bacteria	Firmicutes	Bacilli	Bacillales	Bacillaceae	Geobacillus	1	-34	83.33	102	1
4.54612e+06	Bacteria	Firmicutes	Bacilli	Bacillales	Bacillaceae	Oceanobacillus	1	-98	84.65	254	1
4.54612e+06	Bacteria	Firmicutes	Bacilli	Bacillales	Paenibacillaceae	Brevibacillus	4	-22	100	53	1
4.54612e+06	Bacteria	Firmicutes	Bacilli	Bacillales	Paenibacillaceae	Paenibacillus	18	-92.4	99.51	172.09	13
4.54612e+06	Bacteria	Firmicutes	Bacilli	Bacillales	Planococcaceae	Kurthia	1	-58	99.12	114	1
4.54612e+06	Bacteria	Firmicutes	Bacilli	Bacillales	Planococcaceae	Planomicrobium	1	-27	100	60	1
4.54612e+06	Bacteria	Firmicutes	Bacilli	Bacillales	Staphylococcaceae	Staphylococcus	2	-32	100	69.5	1
4.54612e+06	Bacteria	Firmicutes	Bacilli	Bacillales	unclassified (derived from Bacillales)	Gemella	1	-22	100	53	1
4.54612e+06	Bacteria	Firmicutes	Bacilli	Lactobacillales	Lactobacillaceae	Lactobacillus	3	-30.33	100	66.33	3
4.54612e+06	Bacteria	Firmicutes	Bacilli	Lactobacillales	Leuconostocaceae	Fructobacillus	35	-29.29	100	64.27	2
4.54612e+06	Bacteria	Firmicutes	Bacilli	Lactobacillales	Leuconostocaceae	Leuconostoc	1	-29	100	64	1
4.54612e+06	Bacteria	Firmicutes	Bacilli	Lactobacillales	Streptococcaceae	Streptococcus	1	-21	98.04	51	1
4.54612e+06	Bacteria	Firmicutes	Clostridia	Clostridiales	Clostridiaceae	Alkaliphilus	1	-27	100	61	1
4.54612e+06	Bacteria	Firmicutes	Clostridia	Clostridiales	Clostridiaceae	Clostridium	451	-77.12	98.71	149.87	105
4.54612e+06	Bacteria	Firmicutes	Clostridia	Clostridiales	Clostridiaceae	Sarcina	1	-94	99.43	175	1
4.54612e+06	Bacteria	Firmicutes	Clostridia	Clostridiales	Clostridiales Family XI. Incertae Sedis	Soehngenia	1	-37	100	78	1
4.54612e+06	Bacteria	Firmicutes	Clostridia	Clostridiales	Clostridiales Family XI. Incertae Sedis	unclassified (derived from Clostridiales Family XI. Incertae Sedis)	1	-27	100	61	1
4.54612e+06	Bacteria	Firmicutes	Clostridia	Clostridiales	Clostridiales Family XVIII. Incertae Sedis	Symbiobacterium	2	-26	100	59	2
4.54612e+06	Bacteria	Firmicutes	Clostridia	Clostridiales	Eubacteriaceae	Eubacterium	6	-57.3	97.5	117	6
4.54612e+06	Bacteria	Firmicutes	Clostridia	Clostridiales	Lachnospiraceae	Anaerostipes	2	-74	90.19	177.5	2
4.54612e+06	Bacteria	Firmicutes	Clostridia	Clostridiales	Lachnospiraceae	Blautia	1	-41	100	84	1
4.54612e+06	Bacteria	Firmicutes	Clostridia	Clostridiales	Lachnospiraceae	Butyrivibrio	3	-44.75	100	91	3
4.54612e+06	Bacteria	Firmicutes	Clostridia	Clostridiales	Lachnospiraceae	Coprococcus	1	-66	100	127	1
4.54612e+06	Bacteria	Firmicutes	Clostridia	Clostridiales	Peptococcaceae	Dehalobacter	1	-60	100	117	1
4.54612e+06	Bacteria	Firmicutes	Clostridia	Clostridiales	Peptococcaceae	Desulfitobacterium	4	-35.33	99.37	75.33	4
4.54612e+06	Bacteria	Firmicutes	Clostridia	Clostridiales	Peptococcaceae	Desulfotomaculum	4	-42.67	100	87.33	3
4.54612e+06	Bacteria	Firmicutes	Clostridia	Clostridiales	Peptostreptococcaceae	unclassified (derived from Peptostreptococcaceae)	4	-56.33	99.94	111.67	2
4.54612e+06	Bacteria	Firmicutes	Clostridia	Clostridiales	Ruminococcaceae	unclassified (derived from Ruminococcaceae)	1	-37	100	77	1
4.54612e+06	Bacteria	Firmicutes	Clostridia	Clostridiales	unclassified (derived from Clostridiales)	Epulopiscium	1	-74	89.53	172	1
4.54612e+06	Bacteria	Firmicutes	Clostridia	Thermoanaerobacterales	Thermoanaerobacteraceae	Moorella	1	-25	100	57	1
4.54612e+06	Bacteria	Firmicutes	Clostridia	Thermoanaerobacterales	Thermodesulfobiaceae	Coprothermobacter	1	-26	100	58	1
4.54612e+06	Bacteria	Firmicutes	Clostridia	Thermoanaerobacterales	Thermodesulfobiaceae	Thermodesulfobium	1	-23	100	53	1
4.54612e+06	Bacteria	Firmicutes	Erysipelotrichi	Erysipelotrichales	Erysipelotrichaceae	Erysipelothrix	1	-25	100	58	1
4.54612e+06	Bacteria	Firmicutes	Erysipelotrichi	Erysipelotrichales	Erysipelotrichaceae	unclassified (derived from Erysipelotrichaceae)	4	-65.5	99.75	127	2
4.54612e+06	Bacteria	Firmicutes	Negativicutes	Selenomonadales	Acidaminococcaceae	Acidaminococcus	5	-42	99.91	86.88	2
4.54612e+06	Bacteria	Firmicutes	Negativicutes	Selenomonadales	Veillonellaceae	Dialister	1	-27	100	60	1
4.54612e+06	Bacteria	Firmicutes	Negativicutes	Selenomonadales	Veillonellaceae	Megamonas	7	-24.86	100	56.71	1
4.54612e+06	Bacteria	Firmicutes	Negativicutes	Selenomonadales	Veillonellaceae	Megasphaera	4	-77.67	97.87	150.67	2
4.54612e+06	Bacteria	Firmicutes	Negativicutes	Selenomonadales	Veillonellaceae	Mitsuokella	5	-67.4	100	129.6	1
4.54612e+06	Bacteria	Firmicutes	Negativicutes	Selenomonadales	Veillonellaceae	Pectinatus	2	-56.5	100	110.5	1
4.54612e+06	Bacteria	Firmicutes	Negativicutes	Selenomonadales	Veillonellaceae	Selenomonas	5	-45.11	99.28	93.33	5
4.54612e+06	Bacteria	Firmicutes	Negativicutes	Selenomonadales	Veillonellaceae	Sporomusa	6	-41.4	97.09	89.3	2
4.54612e+06	Bacteria	Firmicutes	Negativicutes	Selenomonadales	Veillonellaceae	Thermosinus	11	-71.26	98.1	143.2	5
4.54612e+06	Bacteria	Firmicutes	Negativicutes	Selenomonadales	Veillonellaceae	Veillonella	6	-62.92	95.99	128.83	3
4.54612e+06	Bacteria	Gemmatimonadetes	Gemmatimonadetes (class)	Gemmatimonadales	Gemmatimonadaceae	Gemmatimonas	9	-49.69	99.73	99.12	2
4.54612e+06	Bacteria	Nitrospirae	Nitrospira (class)	Nitrospirales	Nitrospiraceae	Leptospirillum	1	-27	100	61	1
4.54612e+06	Bacteria	Nitrospirae	Nitrospira (class)	Nitrospirales	Nitrospiraceae	Thermodesulfovibrio	1	-27	100	60	1
4.54612e+06	Bacteria	Planctomycetes	Planctomycetia	Planctomycetales	Planctomycetaceae	Gemmata	11	-53.98	100	106.23	2
4.54612e+06	Bacteria	Planctomycetes	Planctomycetia	Planctomycetales	Planctomycetaceae	Isosphaera	5	-44.33	100	89.75	2
4.54612e+06	Bacteria	Planctomycetes	Planctomycetia	Planctomycetales	Planctomycetaceae	Pirellula	6	-33.5	100	71.56	3
4.54612e+06	Bacteria	Planctomycetes	Planctomycetia	Planctomycetales	Planctomycetaceae	Planctomyces	8	-21.8	100	51.73	3
4.54612e+06	Bacteria	Planctomycetes	Planctomycetia	Planctomycetales	Planctomycetaceae	Rhodopirellula	11	-32.13	96.91	74.27	5
4.54612e+06	Bacteria	Proteobacteria	Alphaproteobacteria	Caulobacterales	Caulobacteraceae	Asticcacaulis	19	-114.8	98.66	219.44	2
4.54612e+06	Bacteria	Proteobacteria	Alphaproteobacteria	Caulobacterales	Caulobacteraceae	Brevundimonas	30	-72.68	97.24	147.91	7
4.54612e+06	Bacteria	Proteobacteria	Alphaproteobacteria	Caulobacterales	Caulobacteraceae	Caulobacter	45	-96.65	95.61	192.2	4
4.54612e+06	Bacteria	Proteobacteria	Alphaproteobacteria	Caulobacterales	Caulobacteraceae	Phenylobacterium	27	-54.5	98.94	109.48	2
4.54612e+06	Bacteria	Proteobacteria	Alphaproteobacteria	Rhizobiales	Aurantimonadaceae	Fulvimarina	1	-31	100	67	1
4.54612e+06	Bacteria	Proteobacteria	Alphaproteobacteria	Rhizobiales	Bartonellaceae	Bartonella	16	-71.2	99.13	138.63	2
4.54612e+06	Bacteria	Proteobacteria	Alphaproteobacteria	Rhizobiales	Beijerinckiaceae	Beijerinckia	3	-30.75	97.8	70.25	2
4.54612e+06	Bacteria	Proteobacteria	Alphaproteobacteria	Rhizobiales	Beijerinckiaceae	Methylocella	1	-48	100	96	1
4.54612e+06	Bacteria	Proteobacteria	Alphaproteobacteria	Rhizobiales	Bradyrhizobiaceae	Bosea	1	-83	100	155	1
4.54612e+06	Bacteria	Proteobacteria	Alphaproteobacteria	Rhizobiales	Bradyrhizobiaceae	Bradyrhizobium	5	-37.22	100	77.78	5
4.54612e+06	Bacteria	Proteobacteria	Alphaproteobacteria	Rhizobiales	Bradyrhizobiaceae	Nitrobacter	1	-45	92.45	106	1
4.54612e+06	Bacteria	Proteobacteria	Alphaproteobacteria	Rhizobiales	Bradyrhizobiaceae	Oligotropha	2	-34	100	72	1
4.54612e+06	Bacteria	Proteobacteria	Alphaproteobacteria	Rhizobiales	Bradyrhizobiaceae	Rhodopseudomonas	8	-37.53	99.92	78.7	5
4.54612e+06	Bacteria	Proteobacteria	Alphaproteobacteria	Rhizobiales	Brucellaceae	Brucella	34	-28.72	100	63.52	3
4.54612e+06	Bacteria	Proteobacteria	Alphaproteobacteria	Rhizobiales	Brucellaceae	Mycoplana	1	-39	100	81	1
4.54612e+06	Bacteria	Proteobacteria	Alphaproteobacteria	Rhizobiales	Brucellaceae	Ochrobactrum	3	-103	93.08	213	2
4.54612e+06	Bacteria	Proteobacteria	Alphaproteobacteria	Rhizobiales	Methylobacteriaceae	Methylobacterium	8	-60.2	99.62	118.7	6
4.54612e+06	Bacteria	Proteobacteria	Alphaproteobacteria	Rhizobiales	Methylocystaceae	Methylocystis	2	-145	99.85	260.5	2
4.54612e+06	Bacteria	Proteobacteria	Alphaproteobacteria	Rhizobiales	Methylocystaceae	Methylosinus	4	-44.33	97.69	97	2
4.54612e+06	Bacteria	Proteobacteria	Alphaproteobacteria	Rhizobiales	Phyllobacteriaceae	Chelativorans	2	-91.5	99.08	171	2
4.54612e+06	Bacteria	Proteobacteria	Alphaproteobacteria	Rhizobiales	Phyllobacteriaceae	Hoeflea	1	-114	83.28	293	1
4.54612e+06	Bacteria	Proteobacteria	Alphaproteobacteria	Rhizobiales	Phyllobacteriaceae	Mesorhizobium	1	-28	100	62	1
4.54612e+06	Bacteria	Proteobacteria	Alphaproteobacteria	Rhizobiales	Phyllobacteriaceae	Parvibaculum	2	-38	97.62	82	1
4.54612e+06	Bacteria	Proteobacteria	Alphaproteobacteria	Rhizobiales	Phyllobacteriaceae	Phyllobacterium	1	-21	100	50	1
4.54612e+06	Bacteria	Proteobacteria	Alphaproteobacteria	Rhizobiales	Rhizobiaceae	Agrobacterium	24	-75.87	99.15	148.03	10
4.54612e+06	Bacteria	Proteobacteria	Alphaproteobacteria	Rhizobiales	Rhizobiaceae	Candidatus Liberibacter	2	-39	100	82	1
4.54612e+06	Bacteria	Proteobacteria	Alphaproteobacteria	Rhizobiales	Rhizobiaceae	Ensifer	2	-124	99.33	227	1
4.54612e+06	Bacteria	Proteobacteria	Alphaproteobacteria	Rhizobiales	Rhizobiaceae	Rhizobium	36	-78.75	99.85	148.9	14
4.54612e+06	Bacteria	Proteobacteria	Alphaproteobacteria	Rhizobiales	Rhizobiaceae	Sinorhizobium	4	-25	100	57.5	2
4.54612e+06	Bacteria	Proteobacteria	Alphaproteobacteria	Rhizobiales	Xanthobacteraceae	Azorhizobium	7	-79	93.71	167	1
4.54612e+06	Bacteria	Proteobacteria	Alphaproteobacteria	Rhizobiales	Xanthobacteraceae	Xanthobacter	3	-83.67	96.41	172	1
4.54612e+06	Bacteria	Proteobacteria	Alphaproteobacteria	Rhodobacterales	Hyphomonadaceae	Hirschia	1	-45	98.91	92	1
4.54612e+06	Bacteria	Proteobacteria	Alphaproteobacteria	Rhodobacterales	Hyphomonadaceae	Hyphomonas	2	-46.5	99.64	95	1
4.54612e+06	Bacteria	Proteobacteria	Alphaproteobacteria	Rhodobacterales	Hyphomonadaceae	Maricaulis	4	-53	95.45	120.25	1
4.54612e+06	Bacteria	Proteobacteria	Alphaproteobacteria	Rhodobacterales	Hyphomonadaceae	unclassified (derived from Hyphomonadaceae)	1	-46	96.84	95	1
4.54612e+06	Bacteria	Proteobacteria	Alphaproteobacteria	Rhodobacterales	Rhodobacteraceae	Labrenzia	40	-25.35	100	57.9	1
4.54612e+06	Bacteria	Proteobacteria	Alphaproteobacteria	Rhodobacterales	Rhodobacteraceae	Oceanicola	2	-98.5	99.45	183	2
4.54612e+06	Bacteria	Proteobacteria	Alphaproteobacteria	Rhodobacterales	Rhodobacteraceae	Phaeobacter	1	-23	100	53	1
4.54612e+06	Bacteria	Proteobacteria	Alphaproteobacteria	Rhodobacterales	Rhodobacteraceae	Rhodobacter	28	-105.54	99.35	196.18	5
4.54612e+06	Bacteria	Proteobacteria	Alphaproteobacteria	Rhodobacterales	Rhodobacteraceae	Rhodovulum	2	-132	99.78	239.5	1
4.54612e+06	Bacteria	Proteobacteria	Alphaproteobacteria	Rhodobacterales	Rhodobacteraceae	Roseobacter	5	-29.12	100	64.25	2
4.54612e+06	Bacteria	Proteobacteria	Alphaproteobacteria	Rhodobacterales	Rhodobacteraceae	Roseovarius	2	-40.5	100	83.5	1
4.54612e+06	Bacteria	Proteobacteria	Alphaproteobacteria	Rhodobacterales	unclassified (derived from Rhodobacterales)	unclassified (derived from Rhodobacterales)	2	-43.5	100	88.5	2
4.54612e+06	Bacteria	Proteobacteria	Alphaproteobacteria	Rhodospirillales	Acetobacteraceae	Acetobacter	6	-37.08	100	77.67	4
4.54612e+06	Bacteria	Proteobacteria	Alphaproteobacteria	Rhodospirillales	Acetobacteraceae	Acidiphilium	2	-42.5	100	87	1
4.54612e+06	Bacteria	Proteobacteria	Alphaproteobacteria	Rhodospirillales	Acetobacteraceae	Asaia	3	-59.33	100	115.33	1
4.54612e+06	Bacteria	Proteobacteria	Alphaproteobacteria	Rhodospirillales	Acetobacteraceae	Gluconacetobacter	154	-24.08	100	55.16	2
4.54612e+06	Bacteria	Proteobacteria	Alphaproteobacteria	Rhodospirillales	Acetobacteraceae	Roseomonas	3	-64	97.56	128	1
4.54612e+06	Bacteria	Proteobacteria	Alphaproteobacteria	Rhodospirillales	Acetobacteraceae	Swaminathania	1	-43	100	88	1
4.54612e+06	Bacteria	Proteobacteria	Alphaproteobacteria	Rhodospirillales	Rhodospirillaceae	Azospirillum	11	-122.64	99.81	222.9	6
4.54612e+06	Bacteria	Proteobacteria	Alphaproteobacteria	Rhodospirillales	Rhodospirillaceae	Magnetospirillum	6	-39.5	100	82	2
4.54612e+06	Bacteria	Proteobacteria	Alphaproteobacteria	Rhodospirillales	Rhodospirillaceae	Rhodospirillum	1	-76	100	143	1
4.54612e+06	Bacteria	Proteobacteria	Alphaproteobacteria	Rhodospirillales	Rhodospirillaceae	unclassified (derived from Rhodospirillaceae)	1	-90	99.41	169	1
4.54612e+06	Bacteria	Proteobacteria	Alphaproteobacteria	Rickettsiales	Anaplasmataceae	Neorickettsia	4	-29	100	63.5	2
4.54612e+06	Bacteria	Proteobacteria	Alphaproteobacteria	Rickettsiales	Anaplasmataceae	Wolbachia	2	-49	99.56	98.5	2
4.54612e+06	Bacteria	Proteobacteria	Alphaproteobacteria	Rickettsiales	Rickettsiaceae	Orientia	2	-26.5	100	60	2
4.54612e+06	Bacteria	Proteobacteria	Alphaproteobacteria	Rickettsiales	Rickettsiaceae	Rickettsia	7	-39.6	100	82.1	6
4.54612e+06	Bacteria	Proteobacteria	Alphaproteobacteria	Sphingomonadales	Erythrobacteraceae	Erythrobacter	68	-75.93	99.83	144.18	3
4.54612e+06	Bacteria	Proteobacteria	Alphaproteobacteria	Sphingomonadales	Sphingomonadaceae	Blastomonas	1	-27	100	60	1
4.54612e+06	Bacteria	Proteobacteria	Alphaproteobacteria	Sphingomonadales	Sphingomonadaceae	Citromicrobium	21	-74.09	97.73	146.81	1
4.54612e+06	Bacteria	Proteobacteria	Alphaproteobacteria	Sphingomonadales	Sphingomonadaceae	Novosphingobium	247	-101.15	99.8	186.7	9
4.54612e+06	Bacteria	Proteobacteria	Alphaproteobacteria	Sphingomonadales	Sphingomonadaceae	Sphingobium	30	-58.19	99.78	113.91	6
4.54612e+06	Bacteria	Proteobacteria	Alphaproteobacteria	Sphingomonadales	Sphingomonadaceae	Sphingomonas	77	-97.46	99.91	180.24	12
4.54612e+06	Bacteria	Proteobacteria	Alphaproteobacteria	Sphingomonadales	Sphingomonadaceae	Sphingopyxis	21	-57.13	98.79	116.21	2
4.54612e+06	Bacteria	Proteobacteria	Alphaproteobacteria	Sphingomonadales	Sphingomonadaceae	Zymomonas	2	-31.5	100	68	2
4.54612e+06	Bacteria	Proteobacteria	Alphaproteobacteria	Sphingomonadales	Sphingomonadaceae	unclassified (derived from Sphingomonadaceae)	1	-46	100	93	1
4.54612e+06	Bacteria	Proteobacteria	Alphaproteobacteria	unclassified (derived from Alphaproteobacteria)	unclassified (derived from Alphaproteobacteria)	Candidatus Puniceispirillum	3	-40.33	98.89	85	1
4.54612e+06	Bacteria	Proteobacteria	Alphaproteobacteria	unclassified (derived from Alphaproteobacteria)	unclassified (derived from Alphaproteobacteria)	unclassified (derived from Alphaproteobacteria)	36	-99.02	99.75	183.21	19
4.54612e+06	Bacteria	Proteobacteria	Betaproteobacteria	Burkholderiales	Alcaligenaceae	Achromobacter	3	-37.25	100	78	2
4.54612e+06	Bacteria	Proteobacteria	Betaproteobacteria	Burkholderiales	Alcaligenaceae	Alcaligenes	8	-87	92.19	194.22	5
4.54612e+06	Bacteria	Proteobacteria	Betaproteobacteria	Burkholderiales	Alcaligenaceae	Bordetella	23	-39.5	99.9	82.5	3
4.54612e+06	Bacteria	Proteobacteria	Betaproteobacteria	Burkholderiales	Alcaligenaceae	Taylorella	3	-31.5	100	68	2
4.54612e+06	Bacteria	Proteobacteria	Betaproteobacteria	Burkholderiales	Burkholderiaceae	Burkholderia	76	-67.58	98.84	134.64	15
4.54612e+06	Bacteria	Proteobacteria	Betaproteobacteria	Burkholderiales	Burkholderiaceae	Candidatus Glomeribacter	1	-64	82.22	180	1
4.54612e+06	Bacteria	Proteobacteria	Betaproteobacteria	Burkholderiales	Burkholderiaceae	Cupriavidus	3	-26.33	100	60.33	3
4.54612e+06	Bacteria	Proteobacteria	Betaproteobacteria	Burkholderiales	Burkholderiaceae	Limnobacter	6	-34.1	100	73.3	2
4.54612e+06	Bacteria	Proteobacteria	Betaproteobacteria	Burkholderiales	Burkholderiaceae	Polynucleobacter	5	-89.08	96.07	181.67	2
4.54612e+06	Bacteria	Proteobacteria	Betaproteobacteria	Burkholderiales	Burkholderiaceae	Ralstonia	22	-40.73	99.9	84.1	6
4.54612e+06	Bacteria	Proteobacteria	Betaproteobacteria	Burkholderiales	Comamonadaceae	Acidovorax	42	-120.17	99.49	220.4	5
4.54612e+06	Bacteria	Proteobacteria	Betaproteobacteria	Burkholderiales	Comamonadaceae	Albidiferax	8	-58.21	99.87	113.86	2
4.54612e+06	Bacteria	Proteobacteria	Betaproteobacteria	Burkholderiales	Comamonadaceae	Comamonas	53	-114.75	97.75	218.5	4
4.54612e+06	Bacteria	Proteobacteria	Betaproteobacteria	Burkholderiales	Comamonadaceae	Curvibacter	61	-69.93	99.83	134.37	2
4.54612e+06	Bacteria	Proteobacteria	Betaproteobacteria	Burkholderiales	Comamonadaceae	Delftia	47	-129.87	99.17	238.96	1
4.54612e+06	Bacteria	Proteobacteria	Betaproteobacteria	Burkholderiales	Comamonadaceae	Kinneretia	2	-161.5	100	288.5	1
4.54612e+06	Bacteria	Proteobacteria	Betaproteobacteria	Burkholderiales	Comamonadaceae	Pelomonas	22	-157.73	99.95	281.33	3
4.54612e+06	Bacteria	Proteobacteria	Betaproteobacteria	Burkholderiales	Comamonadaceae	Polaromonas	26	-87.88	98.49	170.68	2
4.54612e+06	Bacteria	Proteobacteria	Betaproteobacteria	Burkholderiales	Comamonadaceae	Variovorax	24	-33.59	100	71.77	3
4.54612e+06	Bacteria	Proteobacteria	Betaproteobacteria	Burkholderiales	Comamonadaceae	Verminephrobacter	20	-78.5	100	147.95	1
4.54612e+06	Bacteria	Proteobacteria	Betaproteobacteria	Burkholderiales	Comamonadaceae	unclassified (derived from Comamonadaceae)	5	-135.17	99.89	244.17	3
4.54612e+06	Bacteria	Proteobacteria	Betaproteobacteria	Burkholderiales	Oxalobacteraceae	Collimonas	28	-132.64	99.95	239.68	1
4.54612e+06	Bacteria	Proteobacteria	Betaproteobacteria	Burkholderiales	Oxalobacteraceae	Herbaspirillum	95	-116.19	99.82	212.58	11
4.54612e+06	Bacteria	Proteobacteria	Betaproteobacteria	Burkholderiales	Oxalobacteraceae	Herminiimonas	29	-59.74	99.92	116.61	2
4.54612e+06	Bacteria	Proteobacteria	Betaproteobacteria	Burkholderiales	Oxalobacteraceae	Janthinobacterium	65	-147.22	98.26	277.46	2
4.54612e+06	Bacteria	Proteobacteria	Betaproteobacteria	Burkholderiales	Oxalobacteraceae	Oxalobacter	33	-86.94	99.29	165.82	1
4.54612e+06	Bacteria	Proteobacteria	Betaproteobacteria	Burkholderiales	Oxalobacteraceae	Telluria	1	-144	100	258	1
4.54612e+06	Bacteria	Proteobacteria	Betaproteobacteria	Burkholderiales	unclassified (derived from Burkholderiales)	Leptothrix	144	-92.11	99.36	172.9	1
4.54612e+06	Bacteria	Proteobacteria	Betaproteobacteria	Burkholderiales	unclassified (derived from Burkholderiales)	Methylibium	158	-64.82	99.77	125.76	2
4.54612e+06	Bacteria	Proteobacteria	Betaproteobacteria	Burkholderiales	unclassified (derived from Burkholderiales)	Mitsuaria	14	-168.66	99.99	300.13	3
4.54612e+06	Bacteria	Proteobacteria	Betaproteobacteria	Burkholderiales	unclassified (derived from Burkholderiales)	Roseateles	3	-146.25	99.46	263.5	2
4.54612e+06	Bacteria	Proteobacteria	Betaproteobacteria	Burkholderiales	unclassified (derived from Burkholderiales)	Rubrivivax	5	-92.75	97.93	181.88	4
4.54612e+06	Bacteria	Proteobacteria	Betaproteobacteria	Burkholderiales	unclassified (derived from Burkholderiales)	Sphaerotilus	1	-168	99.01	303	1
4.54612e+06	Bacteria	Proteobacteria	Betaproteobacteria	Burkholderiales	unclassified (derived from Burkholderiales)	Thiomonas	9	-52.21	99.35	106.96	2
4.54612e+06	Bacteria	Proteobacteria	Betaproteobacteria	Gallionellales	Gallionellaceae	Sideroxydans	14	-73.57	96.68	151.07	1
4.54612e+06	Bacteria	Proteobacteria	Betaproteobacteria	Hydrogenophilales	Hydrogenophilaceae	Thiobacillus	20	-64.61	98.78	128.61	2
4.54612e+06	Bacteria	Proteobacteria	Betaproteobacteria	Methylophilales	Methylophilaceae	Methylobacillus	20	-76.38	95.91	166.71	3
4.54612e+06	Bacteria	Proteobacteria	Betaproteobacteria	Methylophilales	Methylophilaceae	Methylophilus	13	-131.73	99.75	238.94	7
4.54612e+06	Bacteria	Proteobacteria	Betaproteobacteria	Methylophilales	Methylophilaceae	Methylotenera	64	-90.42	99.56	169.23	2
4.54612e+06	Bacteria	Proteobacteria	Betaproteobacteria	Methylophilales	Methylophilaceae	Methylovorus	86	-120.26	99.74	220.4	2
4.54612e+06	Bacteria	Proteobacteria	Betaproteobacteria	Methylophilales	unclassified (derived from Methylophilales)	unclassified (derived from Methylophilales)	5	-31.12	99.11	70.5	2
4.54612e+06	Bacteria	Proteobacteria	Betaproteobacteria	Neisseriales	Neisseriaceae	Aquitalea	1	-67	100	128	1
4.54612e+06	Bacteria	Proteobacteria	Betaproteobacteria	Neisseriales	Neisseriaceae	Bergeriella	1	-29	100	65	1
4.54612e+06	Bacteria	Proteobacteria	Betaproteobacteria	Neisseriales	Neisseriaceae	Chromobacterium	115	-105.23	99.63	194.59	11
4.54612e+06	Bacteria	Proteobacteria	Betaproteobacteria	Neisseriales	Neisseriaceae	Eikenella	29	-87.17	98.11	171.72	1
4.54612e+06	Bacteria	Proteobacteria	Betaproteobacteria	Neisseriales	Neisseriaceae	Kingella	12	-90.45	99.74	168.9	4
4.54612e+06	Bacteria	Proteobacteria	Betaproteobacteria	Neisseriales	Neisseriaceae	Laribacter	43	-45.94	98.67	97.02	2
4.54612e+06	Bacteria	Proteobacteria	Betaproteobacteria	Neisseriales	Neisseriaceae	Lutiella	344	-144.16	99.64	260.46	2
4.54612e+06	Bacteria	Proteobacteria	Betaproteobacteria	Neisseriales	Neisseriaceae	Neisseria	74	-58.66	96.9	126.77	8
4.54612e+06	Bacteria	Proteobacteria	Betaproteobacteria	Nitrosomonadales	Nitrosomonadaceae	Nitrosomonas	15	-93.93	99.69	174.93	1
4.54612e+06	Bacteria	Proteobacteria	Betaproteobacteria	Nitrosomonadales	Nitrosomonadaceae	Nitrosospira	8	-81	99.75	153.12	1
4.54612e+06	Bacteria	Proteobacteria	Betaproteobacteria	Rhodocyclales	Rhodocyclaceae	Aromatoleum	45	-69.76	99.68	133.8	1
4.54612e+06	Bacteria	Proteobacteria	Betaproteobacteria	Rhodocyclales	Rhodocyclaceae	Azoarcus	33	-78.15	97.62	156.4	3
4.54612e+06	Bacteria	Proteobacteria	Betaproteobacteria	Rhodocyclales	Rhodocyclaceae	Azospira	2	-123.5	100	224	1
4.54612e+06	Bacteria	Proteobacteria	Betaproteobacteria	Rhodocyclales	Rhodocyclaceae	Dechloromonas	438	-160.24	99.84	286.36	6
4.54612e+06	Bacteria	Proteobacteria	Betaproteobacteria	Rhodocyclales	Rhodocyclaceae	Rhodocyclus	6	-59.9	100	116.3	2
4.54612e+06	Bacteria	Proteobacteria	Betaproteobacteria	Rhodocyclales	Rhodocyclaceae	Thauera	20	-57.51	99.79	113.14	3
4.54612e+06	Bacteria	Proteobacteria	Betaproteobacteria	Rhodocyclales	Rhodocyclaceae	Zoogloea	8	-106.25	99.15	198.67	3
4.54612e+06	Bacteria	Proteobacteria	Betaproteobacteria	Rhodocyclales	Rhodocyclaceae	unclassified (derived from Rhodocyclaceae)	1	-30	100	66	1
4.54612e+06	Bacteria	Proteobacteria	Betaproteobacteria	unclassified (derived from Betaproteobacteria)	unclassified (derived from Betaproteobacteria)	Candidatus Accumulibacter	10	-107.3	98.86	203.4	1
4.54612e+06	Bacteria	Proteobacteria	Betaproteobacteria	unclassified (derived from Betaproteobacteria)	unclassified (derived from Betaproteobacteria)	Candidatus Tremblaya	1	-32	100	68	1
4.54612e+06	Bacteria	Proteobacteria	Betaproteobacteria	unclassified (derived from Betaproteobacteria)	unclassified (derived from Betaproteobacteria)	Kinetoplastibacterium	7	-23.43	100	54.43	1
4.54612e+06	Bacteria	Proteobacteria	Betaproteobacteria	unclassified (derived from Betaproteobacteria)	unclassified (derived from Betaproteobacteria)	unclassified (derived from Betaproteobacteria)	103	-137.53	99.85	247.65	27
4.54612e+06	Bacteria	Proteobacteria	Deltaproteobacteria	Bdellovibrionales	Bdellovibrionaceae	Bdellovibrio	5	-68.62	99.95	131.38	2
4.54612e+06	Bacteria	Proteobacteria	Deltaproteobacteria	Desulfobacterales	Desulfobulbaceae	Desulfotalea	2	-32.5	100	70	1
4.54612e+06	Bacteria	Proteobacteria	Deltaproteobacteria	Desulfovibrionales	Desulfovibrionaceae	Desulfovibrio	1	-27	100	61	1
4.54612e+06	Bacteria	Proteobacteria	Deltaproteobacteria	Desulfuromonadales	Desulfuromonadaceae	Desulfuromonas	1	-89	99.4	167	1
4.54612e+06	Bacteria	Proteobacteria	Deltaproteobacteria	Desulfuromonadales	Geobacteraceae	Geobacter	3	-75.33	97.52	148	3
4.54612e+06	Bacteria	Proteobacteria	Deltaproteobacteria	Myxococcales	Cystobacteraceae	Stigmatella	1	-27	100	62	1
4.54612e+06	Bacteria	Proteobacteria	Deltaproteobacteria	Myxococcales	Myxococcaceae	Anaeromyxobacter	24	-55.79	92.84	130.64	3
4.54612e+06	Bacteria	Proteobacteria	Deltaproteobacteria	Myxococcales	Myxococcaceae	Myxococcus	7	-62.17	99.72	120.08	2
4.54612e+06	Bacteria	Proteobacteria	Deltaproteobacteria	Myxococcales	Nannocystaceae	Nannocystis	2	-38.5	100	80	1
4.54612e+06	Bacteria	Proteobacteria	Deltaproteobacteria	Myxococcales	Polyangiaceae	Chondromyces	3	-46	99.79	93.67	1
4.54612e+06	Bacteria	Proteobacteria	Deltaproteobacteria	Myxococcales	Polyangiaceae	Sorangium	3	-46.5	100	93.5	2
4.54612e+06	Bacteria	Proteobacteria	Deltaproteobacteria	Syntrophobacterales	Syntrophobacteraceae	Syntrophobacter	2	-26	100	59.5	1
4.54612e+06	Bacteria	Proteobacteria	Deltaproteobacteria	unclassified (derived from Deltaproteobacteria)	unclassified (derived from Deltaproteobacteria)	Spirobacillus	2	-69	100	131.5	1
4.54612e+06	Bacteria	Proteobacteria	Deltaproteobacteria	unclassified (derived from Deltaproteobacteria)	unclassified (derived from Deltaproteobacteria)	unclassified (derived from Deltaproteobacteria)	20	-49.8	99.96	99.32	13
4.54612e+06	Bacteria	Proteobacteria	Epsilonproteobacteria	Campylobacterales	Campylobacteraceae	Campylobacter	1	-27	100	61	1
4.54612e+06	Bacteria	Proteobacteria	Epsilonproteobacteria	Campylobacterales	Helicobacteraceae	Helicobacter	1	-23	100	55	1
4.54612e+06	Bacteria	Proteobacteria	Epsilonproteobacteria	unclassified (derived from Epsilonproteobacteria)	unclassified (derived from Epsilonproteobacteria)	Nitratiruptor	1	-31	100	68	1
4.54612e+06	Bacteria	Proteobacteria	Gammaproteobacteria	Acidithiobacillales	Acidithiobacillaceae	Acidithiobacillus	2	-36	100	75	2
4.54612e+06	Bacteria	Proteobacteria	Gammaproteobacteria	Aeromonadales	Aeromonadaceae	Aeromonas	75	-152.24	99.95	272.79	22
4.54612e+06	Bacteria	Proteobacteria	Gammaproteobacteria	Aeromonadales	Aeromonadaceae	Tolumonas	2	-138	100	248.5	2
4.54612e+06	Bacteria	Proteobacteria	Gammaproteobacteria	Aeromonadales	Succinivibrionaceae	Anaerobiospirillum	1	-23	100	54	1
4.54612e+06	Bacteria	Proteobacteria	Gammaproteobacteria	Alteromonadales	Alteromonadaceae	Saccharophagus	3	-24.67	100	56.33	1
4.54612e+06	Bacteria	Proteobacteria	Gammaproteobacteria	Alteromonadales	Idiomarinaceae	Idiomarina	1	-94	80	270	1
4.54612e+06	Bacteria	Proteobacteria	Gammaproteobacteria	Alteromonadales	Moritellaceae	Moritella	1	-27	100	62	1
4.54612e+06	Bacteria	Proteobacteria	Gammaproteobacteria	Alteromonadales	Pseudoalteromonadaceae	Pseudoalteromonas	1	-21	100	51	1
4.54612e+06	Bacteria	Proteobacteria	Gammaproteobacteria	Cardiobacteriales	Cardiobacteriaceae	Cardiobacterium	1	-80	85.22	203	1
4.54612e+06	Bacteria	Proteobacteria	Gammaproteobacteria	Chromatiales	Chromatiaceae	Allochromatium	1	-59	100	114	1
4.54612e+06	Bacteria	Proteobacteria	Gammaproteobacteria	Chromatiales	Chromatiaceae	Nitrosococcus	1	-48	100	95	1
4.54612e+06	Bacteria	Proteobacteria	Gammaproteobacteria	Chromatiales	Chromatiaceae	Rheinheimera	1	-167	100	298	1
4.54612e+06	Bacteria	Proteobacteria	Gammaproteobacteria	Chromatiales	Chromatiaceae	Thiohalocapsa	1	-91	95.16	186	1
4.54612e+06	Bacteria	Proteobacteria	Gammaproteobacteria	Chromatiales	Ectothiorhodospiraceae	Alkalilimnicola	1	-78	99.33	149	1
4.54612e+06	Bacteria	Proteobacteria	Gammaproteobacteria	Enterobacteriales	Enterobacteriaceae	Arsenophonus	41	-26.62	100	60.33	2
4.54612e+06	Bacteria	Proteobacteria	Gammaproteobacteria	Enterobacteriales	Enterobacteriaceae	Buchnera	1	-47	100	94	1
4.54612e+06	Bacteria	Proteobacteria	Gammaproteobacteria	Enterobacteriales	Enterobacteriaceae	Buttiauxella	2	-124.5	100	225.5	1
4.54612e+06	Bacteria	Proteobacteria	Gammaproteobacteria	Enterobacteriales	Enterobacteriaceae	Candidatus Blochmannia	1	-34	100	72	1
4.54612e+06	Bacteria	Proteobacteria	Gammaproteobacteria	Enterobacteriales	Enterobacteriaceae	Candidatus Regiella	3	-22	100	52	1
4.54612e+06	Bacteria	Proteobacteria	Gammaproteobacteria	Enterobacteriales	Enterobacteriaceae	Citrobacter	95	-120.41	99.64	220.32	9
4.54612e+06	Bacteria	Proteobacteria	Gammaproteobacteria	Enterobacteriales	Enterobacteriaceae	Cronobacter	10	-79.56	99.96	149.36	6
4.54612e+06	Bacteria	Proteobacteria	Gammaproteobacteria	Enterobacteriales	Enterobacteriaceae	Dickeya	25	-105.15	99.92	192.8	7
4.54612e+06	Bacteria	Proteobacteria	Gammaproteobacteria	Enterobacteriales	Enterobacteriaceae	Edwardsiella	13	-122.14	98.45	234.16	7
4.54612e+06	Bacteria	Proteobacteria	Gammaproteobacteria	Enterobacteriales	Enterobacteriaceae	Enterobacter	409	-150.87	99.58	271.89	51
4.54612e+06	Bacteria	Proteobacteria	Gammaproteobacteria	Enterobacteriales	Enterobacteriaceae	Erwinia	17	-132.09	97.71	251.91	5
4.54612e+06	Bacteria	Proteobacteria	Gammaproteobacteria	Enterobacteriales	Enterobacteriaceae	Escherichia	202	-111.82	99.49	207.59	31
4.54612e+06	Bacteria	Proteobacteria	Gammaproteobacteria	Enterobacteriales	Enterobacteriaceae	Klebsiella	270	-156.41	99.8	280.17	39
4.54612e+06	Bacteria	Proteobacteria	Gammaproteobacteria	Enterobacteriales	Enterobacteriaceae	Kluyvera	11	-176.9	99.9	314.36	5
4.54612e+06	Bacteria	Proteobacteria	Gammaproteobacteria	Enterobacteriales	Enterobacteriaceae	Leclercia	3	-143.75	99.55	261.75	2
4.54612e+06	Bacteria	Proteobacteria	Gammaproteobacteria	Enterobacteriales	Enterobacteriaceae	Pantoea	79	-121.09	99.61	221.52	20
4.54612e+06	Bacteria	Proteobacteria	Gammaproteobacteria	Enterobacteriales	Enterobacteriaceae	Pectobacterium	17	-83.15	99.95	156.28	6
4.54612e+06	Bacteria	Proteobacteria	Gammaproteobacteria	Enterobacteriales	Enterobacteriaceae	Photorhabdus	5	-41.4	100	84.8	1
4.54612e+06	Bacteria	Proteobacteria	Gammaproteobacteria	Enterobacteriales	Enterobacteriaceae	Proteus	6	-84.9	100	159.1	2
4.54612e+06	Bacteria	Proteobacteria	Gammaproteobacteria	Enterobacteriales	Enterobacteriaceae	Providencia	2	-91	100	168.5	2
4.54612e+06	Bacteria	Proteobacteria	Gammaproteobacteria	Enterobacteriales	Enterobacteriaceae	Rahnella	1	-26	100	59	1
4.54612e+06	Bacteria	Proteobacteria	Gammaproteobacteria	Enterobacteriales	Enterobacteriaceae	Raoultella	2	-165	100	293.5	2
4.54612e+06	Bacteria	Proteobacteria	Gammaproteobacteria	Enterobacteriales	Enterobacteriaceae	Salmonella	115	-94.98	98.89	180.76	24
4.54612e+06	Bacteria	Proteobacteria	Gammaproteobacteria	Enterobacteriales	Enterobacteriaceae	Serratia	41	-111.83	99.85	205.35	14
4.54612e+06	Bacteria	Proteobacteria	Gammaproteobacteria	Enterobacteriales	Enterobacteriaceae	Shigella	60	-111.6	99.53	206.69	10
4.54612e+06	Bacteria	Proteobacteria	Gammaproteobacteria	Enterobacteriales	Enterobacteriaceae	Xenorhabdus	2	-71.5	94.12	162	2
4.54612e+06	Bacteria	Proteobacteria	Gammaproteobacteria	Enterobacteriales	Enterobacteriaceae	Yersinia	16	-149.77	98.83	274.66	7
4.54612e+06	Bacteria	Proteobacteria	Gammaproteobacteria	Enterobacteriales	Enterobacteriaceae	unclassified (derived from Enterobacteriaceae)	3	-177	98.88	319.67	3
4.54612e+06	Bacteria	Proteobacteria	Gammaproteobacteria	Legionellales	Coxiellaceae	Coxiella	4	-72.83	100	138	3
4.54612e+06	Bacteria	Proteobacteria	Gammaproteobacteria	Legionellales	Legionellaceae	Legionella	18	-84.42	98.61	163.31	10
4.54612e+06	Bacteria	Proteobacteria	Gammaproteobacteria	Methylococcales	Methylococcaceae	Methylobacter	1	-61	100	119	1
4.54612e+06	Bacteria	Proteobacteria	Gammaproteobacteria	Methylococcales	Methylococcaceae	Methylocaldum	1	-78	98.66	149	1
4.54612e+06	Bacteria	Proteobacteria	Gammaproteobacteria	Methylococcales	Methylococcaceae	Methylococcus	6	-90.8	99.89	169	2
4.54612e+06	Bacteria	Proteobacteria	Gammaproteobacteria	Methylococcales	Methylococcaceae	Methylomicrobium	1	-69	100	131	1
4.54612e+06	Bacteria	Proteobacteria	Gammaproteobacteria	Methylococcales	Methylococcaceae	Methylomonas	4	-92.25	100	171.25	4
4.54612e+06	Bacteria	Proteobacteria	Gammaproteobacteria	Oceanospirillales	Hahellaceae	Hahella	1	-39	100	81	1
4.54612e+06	Bacteria	Proteobacteria	Gammaproteobacteria	Oceanospirillales	Halomonadaceae	Cobetia	2	-28	100	62.5	1
4.54612e+06	Bacteria	Proteobacteria	Gammaproteobacteria	Oceanospirillales	Halomonadaceae	Halomonas	2	-27.5	100	61	2
4.54612e+06	Bacteria	Proteobacteria	Gammaproteobacteria	Oceanospirillales	Halomonadaceae	Salinicola	3	-32.33	100	69.67	1
4.54612e+06	Bacteria	Proteobacteria	Gammaproteobacteria	Pasteurellales	Pasteurellaceae	Actinobacillus	5	-30.8	100	67.4	1
4.54612e+06	Bacteria	Proteobacteria	Gammaproteobacteria	Pasteurellales	Pasteurellaceae	Basfia	1	-20	100	50	1
4.54612e+06	Bacteria	Proteobacteria	Gammaproteobacteria	Pseudomonadales	Moraxellaceae	Acinetobacter	59	-102.79	99.93	189.29	15
4.54612e+06	Bacteria	Proteobacteria	Gammaproteobacteria	Pseudomonadales	Moraxellaceae	Psychrobacter	1	-40	100	83	1
4.54612e+06	Bacteria	Proteobacteria	Gammaproteobacteria	Pseudomonadales	Pseudomonadaceae	Azotobacter	6	-89.17	100	165.67	1
4.54612e+06	Bacteria	Proteobacteria	Gammaproteobacteria	Pseudomonadales	Pseudomonadaceae	Pseudomonas	1326	-121.07	99.7	221.23	92
4.54612e+06	Bacteria	Proteobacteria	Gammaproteobacteria	Thiotrichales	Francisellaceae	Francisella	2	-24	100	55	1
4.54612e+06	Bacteria	Proteobacteria	Gammaproteobacteria	Thiotrichales	Piscirickettsiaceae	Methylophaga	2	-26.5	100	60	1
4.54612e+06	Bacteria	Proteobacteria	Gammaproteobacteria	Vibrionales	Vibrionaceae	Vibrio	120	-42.13	100	85.93	4
4.54612e+06	Bacteria	Proteobacteria	Gammaproteobacteria	Xanthomonadales	Xanthomonadaceae	Dyella	1	-165	99.66	296	1
4.54612e+06	Bacteria	Proteobacteria	Gammaproteobacteria	Xanthomonadales	Xanthomonadaceae	Xanthomonas	67	-55.11	100	108.02	8
4.54612e+06	Bacteria	Proteobacteria	Gammaproteobacteria	unclassified (derived from Gammaproteobacteria)	unclassified (derived from Gammaproteobacteria)	Endoriftia	1	-26	100	59	1
4.54612e+06	Bacteria	Proteobacteria	Gammaproteobacteria	unclassified (derived from Gammaproteobacteria)	unclassified (derived from Gammaproteobacteria)	Reinekea	1	-35	100	74	1
4.54612e+06	Bacteria	Proteobacteria	Gammaproteobacteria	unclassified (derived from Gammaproteobacteria)	unclassified (derived from Gammaproteobacteria)	unclassified (derived from Gammaproteobacteria)	80	-65.43	99.92	126.24	15
4.54612e+06	Bacteria	Proteobacteria	Zetaproteobacteria	Mariprofundales	Mariprofundaceae	Mariprofundus	3	-27	100	61	2
4.54612e+06	Bacteria	Proteobacteria	unclassified (derived from Proteobacteria)	unclassified (derived from Proteobacteria)	unclassified (derived from Proteobacteria)	Magnetococcus	3	-41	100	84.33	1
4.54612e+06	Bacteria	Proteobacteria	unclassified (derived from Proteobacteria)	unclassified (derived from Proteobacteria)	unclassified (derived from Proteobacteria)	unclassified (derived from Proteobacteria)	48	-87.07	99.74	162.6	11
4.54612e+06	Bacteria	Spirochaetes	Spirochaetia	Spirochaetales	Leptospiraceae	Leptospira	2	-29	100	64	1
4.54612e+06	Bacteria	Spirochaetes	Spirochaetia	Spirochaetales	Spirochaetaceae	Treponema	2	-32	100	69.5	2
4.54612e+06	Bacteria	Synergistetes	Synergistia	Synergistales	Synergistaceae	Thermanaerovibrio	1	-31	100	67	1
4.54612e+06	Bacteria	Tenericutes	Mollicutes	Acholeplasmatales	Acholeplasmataceae	Acholeplasma	4	-32.33	100	70	2
4.54612e+06	Bacteria	Tenericutes	Mollicutes	Acholeplasmatales	Acholeplasmataceae	Candidatus Phytoplasma	2	-21	100	50	2
4.54612e+06	Bacteria	Tenericutes	Mollicutes	Mycoplasmatales	Mycoplasmataceae	Mycoplasma	8	-108.36	99.85	199.64	2
4.54612e+06	Bacteria	Thermotogae	Thermotogae (class)	Thermotogales	Thermotogaceae	Thermosipho	2	-22	100	53	2
4.54612e+06	Bacteria	Thermotogae	Thermotogae (class)	Thermotogales	Thermotogaceae	Thermotoga	1	-23	100	54	1
4.54612e+06	Bacteria	Verrucomicrobia	Opitutae	unclassified (derived from Opitutae)	Opitutaceae	Opitutus	3	-66.25	99.83	128.5	3
4.54612e+06	Bacteria	Verrucomicrobia	Spartobacteria	unclassified (derived from Spartobacteria)	unclassified (derived from Spartobacteria)	Chthoniobacter	5	-50.25	100	100	2
4.54612e+06	Bacteria	Verrucomicrobia	Verrucomicrobiae	Verrucomicrobiales	Verrucomicrobia subdivision 3	Pedosphaera	7	-45.15	99.88	91.9	2
4.54612e+06	Bacteria	Verrucomicrobia	Verrucomicrobiae	Verrucomicrobiales	Verrucomicrobiaceae	Akkermansia	3	-25.67	100	58.67	1
4.54612e+06	Bacteria	Verrucomicrobia	Verrucomicrobiae	Verrucomicrobiales	Verrucomicrobiaceae	Prosthecobacter	1	-27	100	61	1
4.54612e+06	Bacteria	Verrucomicrobia	Verrucomicrobiae	Verrucomicrobiales	Verrucomicrobiaceae	Verrucomicrobium	3	-26.67	100	60.33	1
4.54612e+06	Bacteria	Verrucomicrobia	unclassified (derived from Verrucomicrobia)	Methylacidiphilales	Methylacidiphilaceae	Methylacidiphilum	2	-24.5	100	57.5	1
4.54612e+06	Bacteria	Verrucomicrobia	unclassified (derived from Verrucomicrobia)	unclassified (derived from Verrucomicrobia)	unclassified (derived from Verrucomicrobia)	unclassified (derived from Verrucomicrobia)	1	-33	100	71	1
4.54612e+06	Bacteria	unclassified (derived from Bacteria)	unclassified (derived from Bacteria)	unclassified (derived from Bacteria)	unclassified (derived from Bacteria)	unclassified (derived from Bacteria)	1462	-69.94	98.17	138.94	457
4.54612e+06	Eukaryota	Annelida	Hirudinida	Arhynchobdellida	Semiscolecidae	Semiscolex	1	-55	100	109	1
4.54612e+06	Eukaryota	Annelida	Polychaeta	Capitellida	Capitellidae	Capitella	4	-58	100	113.5	1
4.54612e+06	Eukaryota	Annelida	Polychaeta	Capitellida	Scalibregmatidae	Scalibregma	5	-33	100	72	1
4.54612e+06	Eukaryota	Annelida	Polychaeta	Flabelligerida	Flabelligeridae	Diplocirrus	2	-27	100	60	1
4.54612e+06	Eukaryota	Annelida	Polychaeta	Phyllodocida	Nereididae	Neanthes	2	-55.5	100	109.5	1
4.54612e+06	Eukaryota	Annelida	Polychaeta	Phyllodocida	Phyllodocidae	Paranaitis	1	-38	100	80	1
4.54612e+06	Eukaryota	Annelida	Polychaeta	Phyllodocida	Pilargidae	Ancistrosyllis	1	-25	100	58	1
4.54612e+06	Eukaryota	Annelida	Polychaeta	Phyllodocida	Sigalionidae	Sigalion	1	-96	92.68	205	1
4.54612e+06	Eukaryota	Annelida	Polychaeta	Sabellida	Siboglinidae	Osedax	1	-36	80.51	118	1
4.54612e+06	Eukaryota	Annelida	Polychaeta	Spionida	Cirratulidae	Dodecaceria	1	-63	100	121	1
4.54612e+06	Eukaryota	Annelida	Polychaeta	unclassified (derived from Polychaeta)	Opheliidae	Polyophthalmus	3	-44	88.71	124	1
4.54612e+06	Eukaryota	Annelida	unclassified (derived from Annelida)	Haplotaxida	Aeolosomatidae	Aeolosoma	1	-158	100	285	1
4.54612e+06	Eukaryota	Annelida	unclassified (derived from Annelida)	Haplotaxida	Aeolosomatidae	Rheomorpha	1	-68	100	131	1
4.54612e+06	Eukaryota	Annelida	unclassified (derived from Annelida)	Haplotaxida	Naididae	Chaetogaster	1	-73	100	138	1
4.54612e+06	Eukaryota	Annelida	unclassified (derived from Annelida)	Haplotaxida	Naididae	Stylaria	1	-151	100	270	1
4.54612e+06	Eukaryota	Apicomplexa	Aconoidasida	Haemosporida	unclassified (derived from Haemosporida)	Plasmodium	1	-25	100	57	1
4.54612e+06	Eukaryota	Apicomplexa	Aconoidasida	unclassified (derived from Aconoidasida)	Babesiidae	Babesia	1	-43	100	89	1
4.54612e+06	Eukaryota	Apicomplexa	Coccidia	Eucoccidiorida	Cryptosporidiidae	Cryptosporidium	3	-36	99.79	77.25	3
4.54612e+06	Eukaryota	Apicomplexa	Gregarinia	Eugregarinida	Lecudinidae	Ascogregarina	5	-37.67	99.91	79.33	3
4.54612e+06	Eukaryota	Arthropoda	Arachnida	Astigmata	Acaridae	Acarus	1	-35	100	74	1
4.54612e+06	Eukaryota	Arthropoda	Arachnida	Astigmata	Acaridae	Tyrophagus	9	-64.56	100	125.22	1
4.54612e+06	Eukaryota	Arthropoda	Arachnida	Astigmata	Analgidae	Diplaegidia	1	-29	100	64	1
4.54612e+06	Eukaryota	Arthropoda	Arachnida	Astigmata	Rectijanuidae	Rectijanua	1	-32	100	70	1
4.54612e+06	Eukaryota	Arthropoda	Arachnida	Ixodida	Ixodidae	Ixodes	3	-78	99.33	149.33	1
4.54612e+06	Eukaryota	Arthropoda	Arachnida	Mesostigmata	Dermanyssidae	Dermanyssus	3	-43.67	100	90	1
4.54612e+06	Eukaryota	Arthropoda	Arachnida	Mesostigmata	Laelapidae	Androlaelaps	1	-48	100	98	1
4.54612e+06	Eukaryota	Arthropoda	Arachnida	Mesostigmata	Parasitidae	Phorytocarpais	1	-32	100	71	1
4.54612e+06	Eukaryota	Arthropoda	Arachnida	Mesostigmata	Phytoseiidae	Phytoseiulus	1	-97	100	181	1
4.54612e+06	Eukaryota	Arthropoda	Arachnida	Oribatida	Liacaridae	Adoristes	1	-28	100	63	1
4.54612e+06	Eukaryota	Arthropoda	Arachnida	Oribatida	Scheloribatidae	Oribatula	1	-26	100	59	1
4.54612e+06	Eukaryota	Arthropoda	Arachnida	Oribatida	Trhypochthoniidae	Afronothrus	5	-39	100	82	1
4.54612e+06	Eukaryota	Arthropoda	Arachnida	Pseudoscorpiones	Pseudogarypidae	Pseudogarypus	1	-36	100	77	1
4.54612e+06	Eukaryota	Arthropoda	Arachnida	unclassified (derived from Arachnida)	Hygrobatidae	Hygrobates	2	-53	100	104	1
4.54612e+06	Eukaryota	Arthropoda	Arachnida	unclassified (derived from Arachnida)	Sperchontidae	Sperchon	36	-81.25	99.55	154.42	1
4.54612e+06	Eukaryota	Arthropoda	Arachnida	unclassified (derived from Arachnida)	Tetranychidae	Stigmaeopsis	1	-55	100	108	1
4.54612e+06	Eukaryota	Arthropoda	Arachnida	unclassified (derived from Arachnida)	Tetranychidae	Tetranychus	9	-25.11	100	57.33	1
4.54612e+06	Eukaryota	Arthropoda	Branchiopoda	Diplostraca	Daphniidae	Daphnia	11	-50.5	97.51	107.36	3
4.54612e+06	Eukaryota	Arthropoda	Chilopoda	Craterostigmomorpha	Craterostigmidae	Craterostigmus	5	-30.8	100	68	1
4.54612e+06	Eukaryota	Arthropoda	Chilopoda	Geophilomorpha	Chilenophilidae	Zelanion	1	-32	100	70	1
4.54612e+06	Eukaryota	Arthropoda	Chilopoda	Lithobiomorpha	Henicopidae	Paralamyctes	1	-37	100	78	1
4.54612e+06	Eukaryota	Arthropoda	Chilopoda	Scutigeromorpha	Scutigeridae	Scutigerina	1	-27	100	61	1
4.54612e+06	Eukaryota	Arthropoda	Chilopoda	Scutigeromorpha	Scutigeridae	Thereuonema	2	-40	100	84	1
4.54612e+06	Eukaryota	Arthropoda	Insecta	Coleoptera	Cantharidae	Malthinus	1	-33	100	71	1
4.54612e+06	Eukaryota	Arthropoda	Insecta	Coleoptera	Dytiscidae	Necterosoma	1	-95	88.79	214	1
4.54612e+06	Eukaryota	Arthropoda	Insecta	Diptera	Acroceridae	Eulonchus	1	-23	100	54	1
4.54612e+06	Eukaryota	Arthropoda	Insecta	Diptera	Chironomidae	Acricotopus	1	-45	100	92	1
4.54612e+06	Eukaryota	Arthropoda	Insecta	Diptera	Chironomidae	Chironomus	32	-60.41	99.56	119.25	10
4.54612e+06	Eukaryota	Arthropoda	Insecta	Diptera	Chironomidae	Goeldichironomus	1	-126	100	232	1
4.54612e+06	Eukaryota	Arthropoda	Insecta	Diptera	Culicidae	Anopheles	93	-53.97	98.2	110.3	2
4.54612e+06	Eukaryota	Arthropoda	Insecta	Diptera	Culicidae	Culex	3	-65	100	125	1
4.54612e+06	Eukaryota	Arthropoda	Insecta	Diptera	Dolichopodidae	Chaetogonopteron	1	-38	100	80	1
4.54612e+06	Eukaryota	Arthropoda	Insecta	Diptera	Dolichopodidae	Liancalus	1	-29	100	65	1
4.54612e+06	Eukaryota	Arthropoda	Insecta	Diptera	Drosophilidae	Drosophila	4	-26.75	100	61.25	2
4.54612e+06	Eukaryota	Arthropoda	Insecta	Diptera	Simuliidae	Simulium	1	-22	100	53	1
4.54612e+06	Eukaryota	Arthropoda	Insecta	Hemiptera	Anthocoridae	Montandoniola	3	-22	100	52	1
4.54612e+06	Eukaryota	Arthropoda	Insecta	Hemiptera	Cixiidae	Pintalia	1	-36	100	77	1
4.54612e+06	Eukaryota	Arthropoda	Insecta	Hemiptera	Nogodinidae	unclassified (derived from Nogodinidae)	1	-35	100	74	1
4.54612e+06	Eukaryota	Arthropoda	Insecta	Hymenoptera	Braconidae	Apanteles	2	-21	96.23	53	1
4.54612e+06	Eukaryota	Arthropoda	Insecta	Hymenoptera	Formicidae	Atta	2	-37	100	78	1
4.54612e+06	Eukaryota	Arthropoda	Insecta	Hymenoptera	Formicidae	Odontomachus	1	-31	100	69	1
4.54612e+06	Eukaryota	Arthropoda	Insecta	Isoptera	Rhinotermitidae	Coptotermes	1	-26	100	59	1
4.54612e+06	Eukaryota	Arthropoda	Insecta	Lepidoptera	Papilionidae	Lamproptera	2	-22.5	100	54	1
4.54612e+06	Eukaryota	Arthropoda	Insecta	Neuroptera	Sisyridae	Sisyra	1	-40	100	84	1
4.54612e+06	Eukaryota	Arthropoda	Insecta	Orthoptera	Tettigoniidae	Pholidoptera	3	-40.67	100	83.33	1
4.54612e+06	Eukaryota	Arthropoda	Insecta	Plecoptera	Capniidae	Eucapnopsis	16	-89.12	100	166.31	1
4.54612e+06	Eukaryota	Arthropoda	Insecta	Thysanoptera	Thripidae	Frankliniella	25	-33	100	71	1
4.54612e+06	Eukaryota	Arthropoda	Insecta	unclassified (derived from Insecta)	Lepismatidae	Lepisma	10	-23	100	55	1
4.54612e+06	Eukaryota	Arthropoda	Malacostraca	Anaspidacea	Anaspididae	Anaspides	1	-25	100	58	1
4.54612e+06	Eukaryota	Arthropoda	Malacostraca	Cumacea	Bodotriidae	Cyclaspis	2	-53	99.61	106.5	1
4.54612e+06	Eukaryota	Arthropoda	Malacostraca	Decapoda	Hippolytidae	Eualus	1	-34	100	72	1
4.54612e+06	Eukaryota	Arthropoda	Malacostraca	Decapoda	Palinuridae	Panulirus	22	-30.82	100	66.76	2
4.54612e+06	Eukaryota	Arthropoda	Malacostraca	unclassified (derived from Malacostraca)	Lysiosquillidae	Lysiosquillina	6	-37	100	79	1
4.54612e+06	Eukaryota	Arthropoda	Maxillopoda	Calanoida	Calanidae	Calanus	1	-32	100	70	1
4.54612e+06	Eukaryota	Arthropoda	Maxillopoda	Cyclopoida	Cyclopettidae	Paracyclopina	4	-94.75	99.55	176.75	1
4.54612e+06	Eukaryota	Arthropoda	Maxillopoda	Cyclopoida	Cyclopidae	Acanthocyclops	2	-117.5	99.79	214	1
4.54612e+06	Eukaryota	Arthropoda	Maxillopoda	Cyclopoida	Cyclopidae	Cyclops	14	-53.98	98.52	109.46	4
4.54612e+06	Eukaryota	Arthropoda	Maxillopoda	Cyclopoida	Cyclopidae	Mesocyclops	3	-29.67	100	66	1
4.54612e+06	Eukaryota	Arthropoda	Maxillopoda	Cyclopoida	Mytilicolidae	Mytilicola	2	-45	100	92	1
4.54612e+06	Eukaryota	Arthropoda	Maxillopoda	Harpacticoida	Harpacticidae	Tigriopus	1	-47	100	95	1
4.54612e+06	Eukaryota	Arthropoda	Maxillopoda	Mystacocaridida	Derocheilocarididae	Derocheilocaris	1	-64	94.81	135	1
4.54612e+06	Eukaryota	Arthropoda	Maxillopoda	Poecilostomatoida	Ergasilidae	unclassified (derived from Ergasilidae)	1	-23	100	55	1
4.54612e+06	Eukaryota	Arthropoda	Maxillopoda	Sessilia	Balanidae	Megabalanus	1	-57	100	113	1
4.54612e+06	Eukaryota	Arthropoda	Maxillopoda	Sessilia	Chthamalidae	Notochthamalus	1	-33	100	70	1
4.54612e+06	Eukaryota	Arthropoda	Maxillopoda	Siphonostomatoida	Caligidae	Lepeophtheirus	7	-45.42	100	92.75	2
4.54612e+06	Eukaryota	Arthropoda	Maxillopoda	Siphonostomatoida	Pandaridae	Perissopus	1	-105	100	194	1
4.54612e+06	Eukaryota	Arthropoda	Merostomata	Xiphosura	Limulidae	Limulus	3	-84	99.37	159	1
4.54612e+06	Eukaryota	Arthropoda	Ostracoda	Podocopida	Darwinulidae	Darwinula	31	-128.42	99.96	233.06	1
4.54612e+06	Eukaryota	Arthropoda	Ostracoda	Podocopida	Ilyocyprididae	Ilyocypris	3	-33.33	100	71.67	1
4.54612e+06	Eukaryota	Arthropoda	Pycnogonida	Pantopoda	Colossendeidae	Colossendeis	1	-28	100	63	1
4.54612e+06	Eukaryota	Arthropoda	unclassified (derived from Arthropoda)	Symphyla	Scolopendrellidae	Symphylella	3	-45	100	92	1
4.54612e+06	Eukaryota	Ascomycota	Arthoniomycetes	Arthoniales	Opegraphaceae	Opegrapha	1	-60	100	117	1
4.54612e+06	Eukaryota	Ascomycota	Arthoniomycetes	Arthoniales	Roccellographaceae	Dimidiographa	2	-34	100	73	1
4.54612e+06	Eukaryota	Ascomycota	Dothideomycetes	Capnodiales	Capnodiaceae	Microxyphium	3	-25	100	58	1
4.54612e+06	Eukaryota	Ascomycota	Dothideomycetes	Capnodiales	Davidiellaceae	Cladosporium	36	-163.78	99.87	294.06	12
4.54612e+06	Eukaryota	Ascomycota	Dothideomycetes	Capnodiales	Davidiellaceae	Davidiella	41	-137.6	99.97	249.16	5
4.54612e+06	Eukaryota	Ascomycota	Dothideomycetes	Capnodiales	Mycosphaerellaceae	Zasmidium	1	-185	100	331	1
4.54612e+06	Eukaryota	Ascomycota	Dothideomycetes	Capnodiales	Teratosphaeriaceae	Teratosphaeria	1	-54	100	107	1
4.54612e+06	Eukaryota	Ascomycota	Dothideomycetes	Capnodiales	unclassified (derived from Capnodiales)	unclassified (derived from Capnodiales)	1	-59	90.58	138	1
4.54612e+06	Eukaryota	Ascomycota	Dothideomycetes	Dothideales	Dothideaceae	Dothidea	1	-46	100	94	1
4.54612e+06	Eukaryota	Ascomycota	Dothideomycetes	Dothideales	unclassified (derived from Dothideales)	Selenophoma	1	-82	100	156	1
4.54612e+06	Eukaryota	Ascomycota	Dothideomycetes	Hysteriales	Hysteriaceae	Psiloglonium	1	-102	95.91	220	1
4.54612e+06	Eukaryota	Ascomycota	Dothideomycetes	Pleosporales	Didymellaceae	Didymella	1	-219	100	386	1
4.54612e+06	Eukaryota	Ascomycota	Dothideomycetes	Pleosporales	Didymellaceae	Phoma	4	-139	100	251.25	4
4.54612e+06	Eukaryota	Ascomycota	Dothideomycetes	Pleosporales	Didymosphaeriaceae	Didymosphaeria	1	-160	99.66	290	1
4.54612e+06	Eukaryota	Ascomycota	Dothideomycetes	Pleosporales	Massarinaceae	Neottiosporina	1	-133	99.59	243	1
4.54612e+06	Eukaryota	Ascomycota	Dothideomycetes	Pleosporales	Phaeosphaeriaceae	Phaeosphaeria	11	-165.35	99.86	297.24	7
4.54612e+06	Eukaryota	Ascomycota	Dothideomycetes	Pleosporales	Pleosporaceae	Alternaria	1	-180	100	321	1
4.54612e+06	Eukaryota	Ascomycota	Dothideomycetes	Pleosporales	Pleosporaceae	Bipolaris	1	-65	100	127	1
4.54612e+06	Eukaryota	Ascomycota	Dothideomycetes	Pleosporales	Sporormiaceae	Preussia	1	-160	99.65	288	1
4.54612e+06	Eukaryota	Ascomycota	Eurotiomycetes	Chaetothyriales	Herpotrichiellaceae	Rhinocladiella	1	-20	100	50	1
4.54612e+06	Eukaryota	Ascomycota	Eurotiomycetes	Eurotiales	Trichocomaceae	Penicillium	1	-61	95.52	134	1
4.54612e+06	Eukaryota	Ascomycota	Eurotiomycetes	Onygenales	Ajellomycetaceae	Ajellomyces	1	-82	99.35	155	1
4.54612e+06	Eukaryota	Ascomycota	Eurotiomycetes	Verrucariales	Verrucariaceae	Placidiopsis	1	-31	100	68	1
4.54612e+06	Eukaryota	Ascomycota	Eurotiomycetes	Verrucariales	Verrucariaceae	Placidium	2	-33	100	72	1
4.54612e+06	Eukaryota	Ascomycota	Lecanoromycetes	Pertusariales	Pertusariaceae	Pertusaria	1	-23	100	54	1
4.54612e+06	Eukaryota	Ascomycota	Leotiomycetes	Helotiales	Hyaloscyphaceae	Hyaloscypha	1	-38	100	80	1
4.54612e+06	Eukaryota	Ascomycota	Leotiomycetes	Helotiales	Sclerotiniaceae	Botryotinia	4	-137.33	99.85	249.5	3
4.54612e+06	Eukaryota	Ascomycota	Pezizomycetes	Pezizales	Helvellaceae	Barssia	1	-64	100	124	1
4.54612e+06	Eukaryota	Ascomycota	Pezizomycetes	Pezizales	Pezizaceae	Peziza	1	-29	100	64	1
4.54612e+06	Eukaryota	Ascomycota	Pezizomycetes	Pezizales	Pezizaceae	Sarcosphaera	1	-29	100	64	1
4.54612e+06	Eukaryota	Ascomycota	Saccharomycetes	Saccharomycetales	Debaryomycetaceae	Lodderomyces	1	-51	100	102	1
4.54612e+06	Eukaryota	Ascomycota	Saccharomycetes	Saccharomycetales	Debaryomycetaceae	Meyerozyma	1	-125	94.81	270	1
4.54612e+06	Eukaryota	Ascomycota	Saccharomycetes	Saccharomycetales	Metschnikowiaceae	Clavispora	1	-92	98.33	180	1
4.54612e+06	Eukaryota	Ascomycota	Saccharomycetes	Saccharomycetales	Metschnikowiaceae	Kodamaea	1	-20	100	50	1
4.54612e+06	Eukaryota	Ascomycota	Saccharomycetes	Saccharomycetales	Pichiaceae	Pichia	7	-36.17	98.71	78	3
4.54612e+06	Eukaryota	Ascomycota	Saccharomycetes	Saccharomycetales	Saccharomycetaceae	Kluyveromyces	1	-49	100	98	1
4.54612e+06	Eukaryota	Ascomycota	Saccharomycetes	Saccharomycetales	Saccharomycetaceae	Saccharomyces	1	-30	100	66	1
4.54612e+06	Eukaryota	Ascomycota	Saccharomycetes	Saccharomycetales	Saccharomycopsidaceae	Saccharomycopsis	5	-67.75	100	130.5	2
4.54612e+06	Eukaryota	Ascomycota	Saccharomycetes	Saccharomycetales	unclassified (derived from Saccharomycetales)	Candida	3	-37.67	100	79.33	3
4.54612e+06	Eukaryota	Ascomycota	Sordariomycetes	Glomerellales	Plectosphaerellaceae	Plectosphaerella	1	-26	100	60	1
4.54612e+06	Eukaryota	Ascomycota	Sordariomycetes	Hypocreales	Nectriaceae	Gibberella	2	-66	100	128	2
4.54612e+06	Eukaryota	Ascomycota	Sordariomycetes	Hypocreales	Nectriaceae	Nectria	1	-78	100	147	1
4.54612e+06	Eukaryota	Ascomycota	Sordariomycetes	Hypocreales	Ophiocordycipitaceae	Ophiocordyceps	2	-119	99.73	218.5	2
4.54612e+06	Eukaryota	Ascomycota	Sordariomycetes	Hypocreales	unclassified (derived from Hypocreales)	Fusarium	1	-35	100	76	1
4.54612e+06	Eukaryota	Ascomycota	Sordariomycetes	Hypocreales	unclassified (derived from Hypocreales)	Myrothecium	2	-82.5	99.81	156	2
4.54612e+06	Eukaryota	Ascomycota	Sordariomycetes	Hypocreales	unclassified (derived from Hypocreales)	Stachybotrys	1	-164	100	293	1
4.54612e+06	Eukaryota	Ascomycota	Sordariomycetes	Sordariales	Chaetomiaceae	Chaetomidium	1	-174	100	310	1
4.54612e+06	Eukaryota	Ascomycota	Sordariomycetes	Sordariales	Sordariaceae	Sordaria	13	-48.38	97.98	103.54	1
4.54612e+06	Eukaryota	Ascomycota	Sordariomycetes	Xylariales	unclassified (derived from Xylariales)	Microdochium	1	-74	100	143	1
4.54612e+06	Eukaryota	Ascomycota	unclassified (derived from Ascomycota)	unclassified (derived from Ascomycota)	unclassified (derived from Ascomycota)	Rhizosphaera	1	-30	100	66	1
4.54612e+06	Eukaryota	Ascomycota	unclassified (derived from Ascomycota)	unclassified (derived from Ascomycota)	unclassified (derived from Ascomycota)	Symbiotaphrina	1	-79	100	149	1
4.54612e+06	Eukaryota	Bacillariophyta	Bacillariophyceae	Eunotiales	Eunotiaceae	Eunotia	1	-133	100	242	1
4.54612e+06	Eukaryota	Bacillariophyta	Bacillariophyceae	Naviculales	Amphipleuraceae	Amphiprora	3	-174	99.91	310.67	1
4.54612e+06	Eukaryota	Bacillariophyta	Bacillariophyceae	Naviculales	Diadesmidaceae	Luticola	7	-21.14	100	53.43	1
4.54612e+06	Eukaryota	Bacillariophyta	Bacillariophyceae	Naviculales	Naviculaceae	Navicula	8	-141.75	99.16	260.75	5
4.54612e+06	Eukaryota	Bacillariophyta	Bacillariophyceae	Naviculales	Phaeodactylaceae	Phaeodactylum	64	-59.05	99.59	116.61	9
4.54612e+06	Eukaryota	Bacillariophyta	Bacillariophyceae	Naviculales	Pinnulariaceae	Pinnularia	3	-81.33	99.57	155.67	3
4.54612e+06	Eukaryota	Bacillariophyta	Bacillariophyceae	Naviculales	Sellaphoraceae	Sellaphora	10	-70.17	99.81	135.75	4
4.54612e+06	Eukaryota	Bacillariophyta	Bacillariophyceae	Naviculales	Stauroneidaceae	Craticula	1	-40	100	84	1
4.54612e+06	Eukaryota	Bacillariophyta	Bacillariophyceae	Naviculales	Stauroneidaceae	Stauroneis	2	-69	99.23	133.5	1
4.54612e+06	Eukaryota	Bacillariophyta	Bacillariophyceae	Thalassiophysales	Catenulaceae	Amphora	2	-52	99.66	104.5	2
4.54612e+06	Eukaryota	Bacillariophyta	Bacillariophyceae	unclassified (derived from Bacillariophyceae)	Bacillariaceae	Cylindrotheca	6	-98.33	99.86	183.33	1
4.54612e+06	Eukaryota	Bacillariophyta	Bacillariophyceae	unclassified (derived from Bacillariophyceae)	Bacillariaceae	Nitzschia	7	-94	99.54	177.88	3
4.54612e+06	Eukaryota	Bacillariophyta	Bacillariophyceae	unclassified (derived from Bacillariophyceae)	Cymbellaceae	Cymbella	1	-55	100	109	1
4.54612e+06	Eukaryota	Bacillariophyta	Bacillariophyceae	unclassified (derived from Bacillariophyceae)	Cymbellaceae	Cymbopleura	4	-190	99.93	339.5	1
4.54612e+06	Eukaryota	Bacillariophyta	Bacillariophyceae	unclassified (derived from Bacillariophyceae)	Gomphonemataceae	Gomphonema	2	-83	100	156.5	2
4.54612e+06	Eukaryota	Bacillariophyta	Coscinodiscophyceae	Chaetocerotales	Chaetocerotaceae	Chaetoceros	3	-47.67	100	95.67	3
4.54612e+06	Eukaryota	Bacillariophyta	Coscinodiscophyceae	Melosirales	Hyalodiscaceae	Hyalodiscus	2	-57	98.67	113	1
4.54612e+06	Eukaryota	Bacillariophyta	Coscinodiscophyceae	Melosirales	Melosiraceae	Melosira	3	-138	99.57	252.67	1
4.54612e+06	Eukaryota	Bacillariophyta	Coscinodiscophyceae	unclassified (derived from Coscinodiscophyceae)	Aulacoseiraceae	Aulacoseira	3	-165	99.68	297.33	1
4.54612e+06	Eukaryota	Bacillariophyta	Coscinodiscophyceae	unclassified (derived from Coscinodiscophyceae)	Rhizosoleniaceae	Rhizosolenia	1	-132	100	239	1
4.54612e+06	Eukaryota	Bacillariophyta	Coscinodiscophyceae	unclassified (derived from Coscinodiscophyceae)	Skeletonemataceae	Skeletonema	3	-125.33	99.89	228.67	1
4.54612e+06	Eukaryota	Bacillariophyta	Coscinodiscophyceae	unclassified (derived from Coscinodiscophyceae)	Thalassiosiraceae	Thalassiosira	24	-84.75	99.54	160.73	4
4.54612e+06	Eukaryota	Bacillariophyta	Fragilariophyceae	Fragilariales	Fragilariaceae	Asterionellopsis	1	-162	98.66	299	1
4.54612e+06	Eukaryota	Bacillariophyta	Fragilariophyceae	Fragilariales	Fragilariaceae	Fragilaria	1	-68	100	133	1
4.54612e+06	Eukaryota	Bacillariophyta	Fragilariophyceae	Fragilariales	Fragilariaceae	Grammonema	6	-51.92	99.64	104.25	3
4.54612e+06	Eukaryota	Bacillariophyta	Fragilariophyceae	Fragilariales	Fragilariaceae	Nanofrustulum	3	-112.33	99.74	209	1
4.54612e+06	Eukaryota	Bacillariophyta	Fragilariophyceae	Fragilariales	Fragilariaceae	Synedra	4	-101.25	99.68	189.5	2
4.54612e+06	Eukaryota	Bacillariophyta	Fragilariophyceae	Thalassionemales	Thalassionemataceae	Thalassionema	3	-51.67	98.77	107.67	1
4.54612e+06	Eukaryota	Bacillariophyta	Mediophyceae	Eupodiscales	Eupodiscaceae	Odontella	19	-51.21	99.95	102.65	4
4.54612e+06	Eukaryota	Bacillariophyta	Mediophyceae	Lithodesmiales	Lithodesmiaceae	Ditylum	5	-68	97.58	138.4	1
4.54612e+06	Eukaryota	Basidiomycota	Agaricomycetes	Boletales	Coniophoraceae	Coniophora	1	-21	100	52	1
4.54612e+06	Eukaryota	Basidiomycota	Agaricomycetes	Boletales	Serpulaceae	Serpula	1	-78	100	148	1
4.54612e+06	Eukaryota	Basidiomycota	Agaricomycetes	Cantharellales	Ceratobasidiaceae	Ceratobasidium	1	-114	99.07	215	1
4.54612e+06	Eukaryota	Basidiomycota	Agaricomycetes	Cantharellales	Tulasnellaceae	Tulasnella	1	-49	100	98	1
4.54612e+06	Eukaryota	Basidiomycota	Agaricomycetes	Russulales	Russulaceae	Lactarius	1	-30	100	67	1
4.54612e+06	Eukaryota	Basidiomycota	Agaricostilbomycetes	unclassified (derived from Agaricostilbomycetes)	unclassified (derived from Agaricostilbomycetes)	Bensingtonia	1	-35	100	75	1
4.54612e+06	Eukaryota	Basidiomycota	Exobasidiomycetes	Georgefischeriales	Georgefischeriaceae	Jamesdicksonia	1	-51	100	102	1
4.54612e+06	Eukaryota	Basidiomycota	Exobasidiomycetes	Georgefischeriales	Tilletiariaceae	Tilletiaria	1	-99	100	183	1
4.54612e+06	Eukaryota	Basidiomycota	Exobasidiomycetes	Malasseziales	Malasseziaceae	Malassezia	1	-43	100	88	1
4.54612e+06	Eukaryota	Basidiomycota	Tremellomycetes	Tremellales	Tremellaceae	Filobasidiella	2	-29	100	65.5	1
4.54612e+06	Eukaryota	Blastocladiomycota	Blastocladiomycetes	Blastocladiales	Blastocladiaceae	Allomyces	1	-22	100	53	1
4.54612e+06	Eukaryota	Brachiopoda	Lingulata	Lingulida	Lingulidae	Glottidia	3	-79	99.34	152	1
4.54612e+06	Eukaryota	Brachiopoda	Lingulata	Lingulida	Lingulidae	Lingula	1	-63	99.19	124	1
4.54612e+06	Eukaryota	Brachiopoda	Rhynchonellata	Terebratulida	Laqueidae	Terebratalia	1	-32	100	70	1
4.54612e+06	Eukaryota	Brachiopoda	unclassified (derived from Brachiopoda)	unclassified (derived from Brachiopoda)	unclassified (derived from Brachiopoda)	Phoronopsis	1	-54	99.08	109	1
4.54612e+06	Eukaryota	Bryozoa	Gymnolaemata	Cheilostomatida	Bugulidae	Bugula	1	-58	100	114	1
4.54612e+06	Eukaryota	Bryozoa	Gymnolaemata	Cheilostomatida	Hippothoidae	Celleporella	1	-196	99.71	350	1
4.54612e+06	Eukaryota	Bryozoa	Gymnolaemata	Ctenostomatida	Flustrellidridae	Flustrellidra	5	-74	100	141	1
4.54612e+06	Eukaryota	Chaetognatha	unclassified (derived from Chaetognatha)	Aphragmophora	Sagittidae	Sagitta	1	-23	100	54	1
4.54612e+06	Eukaryota	Chlorophyta	Chlorophyceae	Chaetophorales	Aphanochaetaceae	Aphanochaete	4	-114	99.69	208.75	1
4.54612e+06	Eukaryota	Chlorophyta	Chlorophyceae	Chaetophorales	Chaetophoraceae	Chaetophora	1	-116	99.09	219	1
4.54612e+06	Eukaryota	Chlorophyta	Chlorophyceae	Chaetophorales	Chaetophoraceae	Diplosphaera	1	-41	100	85	1
4.54612e+06	Eukaryota	Chlorophyta	Chlorophyceae	Chaetophorales	unclassified (derived from Chaetophorales)	Uronema	3	-168.5	99.86	300.75	2
4.54612e+06	Eukaryota	Chlorophyta	Chlorophyceae	Chlamydomonadales	Chlamydomonadaceae	Carteria	1	-138	100	250	1
4.54612e+06	Eukaryota	Chlorophyta	Chlorophyceae	Chlamydomonadales	Chlamydomonadaceae	Chlamydomonas	25	-79.04	98.56	155.91	18
4.54612e+06	Eukaryota	Chlorophyta	Chlorophyceae	Chlamydomonadales	Chlamydomonadaceae	Lobochlamys	3	-50.25	99.85	101.25	3
4.54612e+06	Eukaryota	Chlorophyta	Chlorophyceae	Chlamydomonadales	Chlamydomonadaceae	Oogamochlamys	10	-71.72	99.93	137.72	2
4.54612e+06	Eukaryota	Chlorophyta	Chlorophyceae	Chlamydomonadales	Chlamydomonadaceae	Polytoma	1	-54	100	106	1
4.54612e+06	Eukaryota	Chlorophyta	Chlorophyceae	Chlamydomonadales	Chlorococcaceae	Chlorococcum	1	-141	100	255	1
4.54612e+06	Eukaryota	Chlorophyta	Chlorophyceae	Chlamydomonadales	Dunaliellaceae	Dunaliella	2	-34.5	100	74.5	2
4.54612e+06	Eukaryota	Chlorophyta	Chlorophyceae	Chlamydomonadales	Haematococcaceae	Chlorogonium	1	-28	100	63	1
4.54612e+06	Eukaryota	Chlorophyta	Chlorophyceae	Chlamydomonadales	Haematococcaceae	Haematococcus	1	-74	100	141	1
4.54612e+06	Eukaryota	Chlorophyta	Chlorophyceae	Chlamydomonadales	Volvocaceae	Eudorina	1	-43	100	88	1
4.54612e+06	Eukaryota	Chlorophyta	Chlorophyceae	Chlamydomonadales	Volvocaceae	Volvox	1	-43	100	89	1
4.54612e+06	Eukaryota	Chlorophyta	Chlorophyceae	Chlamydomonadales	unclassified (derived from Chlamydomonadales)	Protosiphon	1	-68	99.24	132	1
4.54612e+06	Eukaryota	Chlorophyta	Chlorophyceae	Chlorosarcinales	unclassified (derived from Chlorosarcinales)	Chlorosarcina	1	-40	100	84	1
4.54612e+06	Eukaryota	Chlorophyta	Chlorophyceae	Oedogoniales	unclassified (derived from Oedogoniales)	Bulbochaete	11	-101.96	99.58	189	2
4.54612e+06	Eukaryota	Chlorophyta	Chlorophyceae	Oedogoniales	unclassified (derived from Oedogoniales)	Oedocladium	5	-118.58	99.81	216.5	2
4.54612e+06	Eukaryota	Chlorophyta	Chlorophyceae	Oedogoniales	unclassified (derived from Oedogoniales)	Oedogonium	31	-97.12	99.79	180.36	10
4.54612e+06	Eukaryota	Chlorophyta	Chlorophyceae	Sphaeropleales	Hydrodictyaceae	Hydrodictyon	2	-32.5	100	71	1
4.54612e+06	Eukaryota	Chlorophyta	Chlorophyceae	Sphaeropleales	Hydrodictyaceae	Pediastrum	9	-110.14	99.84	203.86	3
4.54612e+06	Eukaryota	Chlorophyta	Chlorophyceae	Sphaeropleales	Hydrodictyaceae	Pseudopediastrum	4	-57.75	100	113.5	1
4.54612e+06	Eukaryota	Chlorophyta	Chlorophyceae	Sphaeropleales	Scenedesmaceae	Desmodesmus	4	-84.25	99.91	159.25	4
4.54612e+06	Eukaryota	Chlorophyta	Chlorophyceae	Sphaeropleales	Scenedesmaceae	Scenedesmus	12	-136.73	99.28	249.27	5
4.54612e+06	Eukaryota	Chlorophyta	Chlorophyceae	Sphaeropleales	Selenastraceae	Ankistrodesmus	2	-137	100	248.5	2
4.54612e+06	Eukaryota	Chlorophyta	Chlorophyceae	Tetrasporales	unclassified (derived from Tetrasporales)	Fritschiella	2	-106.5	99.8	197	1
4.54612e+06	Eukaryota	Chlorophyta	Chlorophyceae	Tetrasporales	unclassified (derived from Tetrasporales)	Paulschulzia	3	-156.75	99.69	281.5	2
4.54612e+06	Eukaryota	Chlorophyta	Chlorophyceae	unclassified (derived from Chlorophyceae)	unclassified (derived from Chlorophyceae)	Elakatothrix	1	-97	99.45	181	1
4.54612e+06	Eukaryota	Chlorophyta	Mamiellophyceae	Mamiellales	unclassified (derived from Mamiellales)	Micromonas	6	-38.17	100	80.5	1
4.54612e+06	Eukaryota	Chlorophyta	Prasinophyceae	Chlorodendrales	Chlorodendraceae	Tetraselmis	1	-66	100	126	1
4.54612e+06	Eukaryota	Chlorophyta	Prasinophyceae	Pseudoscourfieldiales	Pycnococcaceae	Nephroselmis	6	-38.11	99.9	79.61	5
4.54612e+06	Eukaryota	Chlorophyta	Prasinophyceae	Pyramimonadales	unclassified (derived from Pyramimonadales)	Cymbomonas	2	-36	100	76	1
4.54612e+06	Eukaryota	Chlorophyta	Prasinophyceae	unclassified (derived from Prasinophyceae)	Monomasticaceae	Monomastix	3	-53.67	100	106.67	1
4.54612e+06	Eukaryota	Chlorophyta	Trebouxiophyceae	Chlorellales	Chlorellaceae	Auxenochlorella	32	-70.29	99.87	134.74	2
4.54612e+06	Eukaryota	Chlorophyta	Trebouxiophyceae	Chlorellales	Chlorellaceae	Chlorella	175	-113.4	99.59	209.13	14
4.54612e+06	Eukaryota	Chlorophyta	Trebouxiophyceae	Chlorellales	Oocystaceae	Oocystis	7	-45.87	99.95	92.67	3
4.54612e+06	Eukaryota	Chlorophyta	Trebouxiophyceae	Chlorellales	unclassified (derived from Chlorellales)	Parachlorella	5	-59.12	99.91	115.38	2
4.54612e+06	Eukaryota	Chlorophyta	Trebouxiophyceae	Microthamniales	unclassified (derived from Microthamniales)	Elliptochloris	1	-205	97.69	389	1
4.54612e+06	Eukaryota	Chlorophyta	Trebouxiophyceae	Microthamniales	unclassified (derived from Microthamniales)	Microthamnion	1	-115	100	212	1
4.54612e+06	Eukaryota	Chlorophyta	Trebouxiophyceae	Microthamniales	unclassified (derived from Microthamniales)	Stichococcus	1	-167	97.44	313	1
4.54612e+06	Eukaryota	Chlorophyta	Trebouxiophyceae	Microthamniales	unclassified (derived from Microthamniales)	Trebouxia	11	-43.65	100	89	2
4.54612e+06	Eukaryota	Chlorophyta	Trebouxiophyceae	unclassified (derived from Trebouxiophyceae)	Micractiniaceae	Micractinium	1	-66	100	128	1
4.54612e+06	Eukaryota	Chlorophyta	Trebouxiophyceae	unclassified (derived from Trebouxiophyceae)	unclassified (derived from Trebouxiophyceae)	Neochloris	2	-80	99.79	152.5	2
4.54612e+06	Eukaryota	Chlorophyta	Trebouxiophyceae	unclassified (derived from Trebouxiophyceae)	unclassified (derived from Trebouxiophyceae)	Parietochloris	1	-24	100	57	1
4.54612e+06	Eukaryota	Chlorophyta	Trebouxiophyceae	unclassified (derived from Trebouxiophyceae)	unclassified (derived from Trebouxiophyceae)	Picochlorum	2	-88.5	96.06	177	2
4.54612e+06	Eukaryota	Chlorophyta	Ulvophyceae	Bryopsidales	Bryopsidaceae	Bryopsis	2	-28.5	100	64	1
4.54612e+06	Eukaryota	Chlorophyta	Ulvophyceae	Bryopsidales	Udoteaceae	Avrainvillea	2	-29	100	64.5	2
4.54612e+06	Eukaryota	Chlorophyta	Ulvophyceae	Ignatiales	unclassified (derived from Ignatiales)	Ignatius	1	-40	98.81	84	1
4.54612e+06	Eukaryota	Chlorophyta	Ulvophyceae	Ulvales	Ulvaceae	Ulva	3	-43.67	100	89.67	1
4.54612e+06	Eukaryota	Chlorophyta	Ulvophyceae	Ulvales	unclassified (derived from Ulvales)	Pseudendoclonium	1	-43	100	88	1
4.54612e+06	Eukaryota	Chlorophyta	unclassified (derived from Chlorophyta)	unclassified (derived from Chlorophyta)	unclassified (derived from Chlorophyta)	Picocystis	1	-29	100	65	1
4.54612e+06	Eukaryota	Chordata	Actinopterygii	Cypriniformes	Cyprinidae	Danio	35	-75.14	99.94	142.5	4
4.54612e+06	Eukaryota	Chordata	Actinopterygii	Perciformes	Channidae	Channa	3	-24	100	56	1
4.54612e+06	Eukaryota	Chordata	Actinopterygii	Siluriformes	Siluridae	Ompok	2	-34	100	73.5	1
4.54612e+06	Eukaryota	Chordata	Chondrichthyes	Myliobatiformes	Urotrygonidae	Urobatis	1	-26	100	59	1
4.54612e+06	Eukaryota	Chordata	Chondrichthyes	Orectolobiformes	Orectolobidae	Orectolobus	1	-28	100	63	1
4.54612e+06	Eukaryota	Chordata	Mammalia	Carnivora	Canidae	Canis	39	-22.72	100	56	1
4.54612e+06	Eukaryota	Chordata	Mammalia	Primates	Hominidae	Homo	2	-116.5	100	213.5	1
4.54612e+06	Eukaryota	Chordata	Mammalia	Rodentia	Heteromyidae	Dipodomys	1	-21	100	51	1
4.54612e+06	Eukaryota	Chordata	Mammalia	unclassified (derived from Mammalia)	Suidae	Sus	7	-24	100	57	1
4.54612e+06	Eukaryota	Chytridiomycota	Chytridiomycetes	Chytridiales	Chytridiaceae	Chytriomyces	1	-97	99.45	182	1
4.54612e+06	Eukaryota	Chytridiomycota	Chytridiomycetes	Cladochytriales	Cladochytriaceae	Cladochytrium	1	-52	100	104	1
4.54612e+06	Eukaryota	Chytridiomycota	Chytridiomycetes	Rhizophydiales	Terramycetaceae	Boothiomyces	2	-106	99.41	197.5	1
4.54612e+06	Eukaryota	Chytridiomycota	Chytridiomycetes	Spizellomycetales	Spizellomycetaceae	Gaertneriomyces	1	-67	100	130	1
4.54612e+06	Eukaryota	Chytridiomycota	Chytridiomycetes	Spizellomycetales	Spizellomycetaceae	Rhizophlyctis	2	-92.5	100	172.5	2
4.54612e+06	Eukaryota	Chytridiomycota	Monoblepharidomycetes	Monoblepharidales	Harpochytriaceae	Harpochytrium	2	-39	100	82	1
4.54612e+06	Eukaryota	Chytridiomycota	Monoblepharidomycetes	Monoblepharidales	unclassified (derived from Monoblepharidales)	Hyaloraphidium	1	-80	100	150	1
4.54612e+06	Eukaryota	Cnidaria	Anthozoa	Antipatharia	Cladopathidae	Trissopathes	1	-93	100	173	1
4.54612e+06	Eukaryota	Cnidaria	Anthozoa	Scleractinia	Caryophylliidae	Lophelia	1	-27	100	61	1
4.54612e+06	Eukaryota	Cnidaria	Hydrozoa	Hydroida	Campanulariidae	Obelia	2	-22	100	53	1
4.54612e+06	Eukaryota	Cnidaria	Hydrozoa	Hydroida	Campanulariidae	Silicularia	1	-55	100	108	1
4.54612e+06	Eukaryota	Cnidaria	Hydrozoa	Hydroida	Hydractiniidae	Podocoryna	1	-32	100	69	1
4.54612e+06	Eukaryota	Cnidaria	Hydrozoa	Hydroida	Hydridae	Hydra	4	-85.75	99.92	160.25	2
4.54612e+06	Eukaryota	Cnidaria	Hydrozoa	Hydroida	Melicertidae	Melicertum	1	-96	98.92	185	1
4.54612e+06	Eukaryota	Cryptomycota	unclassified (derived from Cryptomycota)	unclassified (derived from Cryptomycota)	unclassified (derived from Cryptomycota)	Rozella	5	-76.08	99.83	145.25	2
4.54612e+06	Eukaryota	Echiura	unclassified (derived from Echiura)	Echiuroinea	Bonelliidae	Bonellia	1	-32	100	70	1
4.54612e+06	Eukaryota	Euglenida	unclassified (derived from Euglenida)	Euglenales	Euglenaceae	Euglena	1255	-52	98.65	108.6	32
4.54612e+06	Eukaryota	Euglenida	unclassified (derived from Euglenida)	Euglenales	Euglenaceae	Trachelomonas	1	-29	100	64	1
4.54612e+06	Eukaryota	Euglenida	unclassified (derived from Euglenida)	Euglenales	Phacaceae	Lepocinclis	12	-26	100	59	1
4.54612e+06	Eukaryota	Euglenida	unclassified (derived from Euglenida)	Euglenales	Phacaceae	Phacus	1	-35	100	74	1
4.54612e+06	Eukaryota	Euglenida	unclassified (derived from Euglenida)	Euglenales	unclassified (derived from Euglenales)	Euglenaria	119	-61.57	99.49	121.04	3
4.54612e+06	Eukaryota	Euglenida	unclassified (derived from Euglenida)	Euglenales	unclassified (derived from Euglenales)	Monomorphina	33	-41.15	97.26	90.79	1
4.54612e+06	Eukaryota	Euglenida	unclassified (derived from Euglenida)	Heteronematales	unclassified (derived from Heteronematales)	Entosiphon	1	-62	100	121	1
4.54612e+06	Eukaryota	Euglenida	unclassified (derived from Euglenida)	unclassified (derived from Euglenida)	unclassified (derived from Euglenida)	Cryptoglena	13	-36.5	100	78	2
4.54612e+06	Eukaryota	Eustigmatophyceae	unclassified (derived from Eustigmatophyceae)	Eustigmatales	Eustigmataceae	Vischeria	1	-66	100	129	1
4.54612e+06	Eukaryota	Eustigmatophyceae	unclassified (derived from Eustigmatophyceae)	Eustigmatales	Monodopsidaceae	Nannochloropsis	4	-101.17	99.25	189	3
4.54612e+06	Eukaryota	Glomeromycota	Glomeromycetes	Glomerales	Glomeraceae	Glomus	3	-35.33	100	75.67	1
4.54612e+06	Eukaryota	Microsporidia	unclassified (derived from Microsporidia)	unclassified (derived from Microsporidia)	Enterocytozoonidae	Enterocytozoon	1	-30	100	65	1
4.54612e+06	Eukaryota	Mollusca	Bivalvia	Myoida	Myidae	Mya	1	-31	100	68	1
4.54612e+06	Eukaryota	Mollusca	Bivalvia	Mytiloida	Mytilidae	Septifer	2	-40.5	100	84	2
4.54612e+06	Eukaryota	Mollusca	Bivalvia	Nuculanoida	Sareptidae	Yoldia	2	-37	100	78	1
4.54612e+06	Eukaryota	Mollusca	Bivalvia	Unionoida	Unionidae	Lampsilis	1	-27	100	61	1
4.54612e+06	Eukaryota	Mollusca	Bivalvia	Veneroida	Veneridae	Chamelea	1	-91	99.42	173	1
4.54612e+06	Eukaryota	Mollusca	Bivalvia	Veneroida	Veneridae	Dosinia	1	-39	100	82	1
4.54612e+06	Eukaryota	Mollusca	Bivalvia	Veneroida	Veneridae	Nutricola	3	-60	100	117	1
4.54612e+06	Eukaryota	Mollusca	Gastropoda	unclassified (derived from Gastropoda)	Ancylidae	Laevapex	1	-29	100	65	1
4.54612e+06	Eukaryota	Mollusca	Gastropoda	unclassified (derived from Gastropoda)	Athoracophoridae	Athoracophorus	1	-25	100	59	1
4.54612e+06	Eukaryota	Mollusca	Gastropoda	unclassified (derived from Gastropoda)	Cochlicopidae	Cochlicopa	1	-21	100	51	1
4.54612e+06	Eukaryota	Mollusca	Gastropoda	unclassified (derived from Gastropoda)	Conidae	Conus	1	-29	100	65	1
4.54612e+06	Eukaryota	Mollusca	Gastropoda	unclassified (derived from Gastropoda)	Cornirostridae	Cornirostra	2	-29.5	100	65	1
4.54612e+06	Eukaryota	Mollusca	Gastropoda	unclassified (derived from Gastropoda)	Helicidae	Helix	1	-23	100	55	1
4.54612e+06	Eukaryota	Mollusca	Gastropoda	unclassified (derived from Gastropoda)	Otinidae	Smeagol	4	-110	99.51	205	1
4.54612e+06	Eukaryota	Mollusca	Gastropoda	unclassified (derived from Gastropoda)	Planorbidae	Menetus	1	-82	100	154	1
4.54612e+06	Eukaryota	Mollusca	Gastropoda	unclassified (derived from Gastropoda)	Turbinidae	Arene	4	-30.25	100	66.75	1
4.54612e+06	Eukaryota	Nematoda	Chromadorea	Ascaridida	Heterocheilidae	Heterocheilus	1	-83	99.37	158	1
4.54612e+06	Eukaryota	Nematoda	Chromadorea	Desmodorida	Desmodoridae	Stilbonema	1	-30	100	66	1
4.54612e+06	Eukaryota	Nematoda	Chromadorea	Monhysterida	Monhysteridae	Diplolaimelloides	1	-61	94.89	137	1
4.54612e+06	Eukaryota	Nematoda	Chromadorea	Monhysterida	Monhysteridae	Halomonhystera	1	-73	99.29	140	1
4.54612e+06	Eukaryota	Nematoda	Chromadorea	Rhabditida	Rhabditidae	Caenorhabditis	60	-146.49	99.89	263.44	3
4.54612e+06	Eukaryota	Nematoda	Chromadorea	Spirurida	Gongylonematidae	Gongylonema	1	-30	100	66	1
4.54612e+06	Eukaryota	Nematoda	Chromadorea	Spirurida	Onchocercidae	Brugia	1	-73	89.27	177	1
4.54612e+06	Eukaryota	Nematoda	Enoplea	Dorylaimida	Longidoridae	Xiphinema	1	-45	100	92	1
4.54612e+06	Eukaryota	Nemertea	Anopla	Paleonemertea	Carinomidae	Carinoma	1	-84	91.16	181	1
4.54612e+06	Eukaryota	Nemertea	Anopla	Paleonemertea	Tubulanidae	Tubulanus	1	-30	97.1	69	1
4.54612e+06	Eukaryota	Nemertea	Enopla	Monostilifera	Tetrastemmatidae	Prostoma	1	-90	100	169	1
4.54612e+06	Eukaryota	Phaeophyceae	unclassified (derived from Phaeophyceae)	Ectocarpales	Ectocarpaceae	Ectocarpus	1	-92	100	170	1
4.54612e+06	Eukaryota	Phaeophyceae	unclassified (derived from Phaeophyceae)	Fucales	Fucaceae	Fucus	3	-53	98.43	115.67	3
4.54612e+06	Eukaryota	Phaeophyceae	unclassified (derived from Phaeophyceae)	Sphacelariales	Discosporangiaceae	Discosporangium	1	-38	100	79	1
4.54612e+06	Eukaryota	Phaeophyceae	unclassified (derived from Phaeophyceae)	Syringodermatales	Syringodermataceae	Syringoderma	1	-36	100	76	1
4.54612e+06	Eukaryota	Placozoa	unclassified (derived from Placozoa)	unclassified (derived from Placozoa)	unclassified (derived from Placozoa)	Trichoplax	5	-51	100	102	1
4.54612e+06	Eukaryota	Platyhelminthes	Cestoda	Pseudophyllidea	Diphyllobothriidae	Diphyllobothrium	1	-40	100	84	1
4.54612e+06	Eukaryota	Platyhelminthes	Trematoda	Strigeidida	Schistosomatidae	Schistosoma	3	-37.25	99.01	82.5	3
4.54612e+06	Eukaryota	Platyhelminthes	Turbellaria	Catenulida	Stenostomidae	Stenostomum	11	-94.64	99.98	175.5	5
4.54612e+06	Eukaryota	Platyhelminthes	Turbellaria	Proseriata	Monocelididae	Monocelis	2	-44	100	90.5	1
4.54612e+06	Eukaryota	Platyhelminthes	Turbellaria	Rhabdocoela	Typhloplanidae	Mesostoma	2	-46	98.55	97.5	2
4.54612e+06	Eukaryota	Platyhelminthes	Turbellaria	Tricladida	Dugesiidae	Girardia	4	-89.75	99.86	169.75	4
4.54612e+06	Eukaryota	Platyhelminthes	Turbellaria	Tricladida	Rhynchodemidae	Microplana	1	-67	100	130	1
4.54612e+06	Eukaryota	Porifera	Demospongiae	Halichondrida	Dictyonellidae	Svenzea	1	-62	100	121	1
4.54612e+06	Eukaryota	Porifera	Demospongiae	Haplosclerida	Niphatidae	Amphimedon	1	-58	100	113	1
4.54612e+06	Eukaryota	Priapulida	unclassified (derived from Priapulida)	unclassified (derived from Priapulida)	Priapulidae	Priapulus	1	-38	100	80	1
4.54612e+06	Eukaryota	Rotifera	Bdelloidea	Philodinida	Epiphanidae	Epiphanes	1	-45	100	91	1
4.54612e+06	Eukaryota	Rotifera	Monogononta	Flosculariacea	Flosculariidae	Sinantherina	10	-66.2	99.97	128.1	1
4.54612e+06	Eukaryota	Rotifera	Monogononta	Ploimida	Asplanchnidae	Asplanchna	4	-109.5	99.88	201.5	1
4.54612e+06	Eukaryota	Rotifera	Monogononta	Ploimida	Brachionidae	Brachionus	3	-71.67	99.84	137.67	3
4.54612e+06	Eukaryota	Rotifera	Monogononta	Ploimida	Brachionidae	Notholca	1	-32	100	69	1
4.54612e+06	Eukaryota	Rotifera	Monogononta	Ploimida	Lecanidae	Lecane	1	-123	100	224	1
4.54612e+06	Eukaryota	Rotifera	Monogononta	Ploimida	Lepadellidae	Lepadella	1	-123	100	224	1
4.54612e+06	Eukaryota	Rotifera	Monogononta	Ploimida	Notommatidae	Monommata	1	-217	100	384	1
4.54612e+06	Eukaryota	Rotifera	Monogononta	Ploimida	Trichocercidae	Trichocerca	1	-94	100	174	1
4.54612e+06	Eukaryota	Streptophyta	Andreaeopsida	Andreaeales	Andreaeaceae	Andreaea	1	-37	100	79	1
4.54612e+06	Eukaryota	Streptophyta	Anthocerotopsida	Anthocerotales	Anthocerotaceae	Anthoceros	2	-35.5	100	75	2
4.54612e+06	Eukaryota	Streptophyta	Anthocerotopsida	Dendrocerotales	Dendrocerotaceae	Megaceros	1	-23	100	54	1
4.54612e+06	Eukaryota	Streptophyta	Anthocerotopsida	Notothyladales	Notothyladaceae	Phaeoceros	5	-22	100	52.5	2
4.54612e+06	Eukaryota	Streptophyta	Bryopsida	Diphysciales	Diphysciaceae	Diphyscium	1	-65	94.37	142	1
4.54612e+06	Eukaryota	Streptophyta	Bryopsida	Funariales	Funariaceae	Physcomitrella	10	-62.93	98.64	125.62	4
4.54612e+06	Eukaryota	Streptophyta	Bryopsida	Hookeriales	Hookeriaceae	Hookeria	1	-29	100	65	1
4.54612e+06	Eukaryota	Streptophyta	Bryopsida	Hypnales	Amblystegiaceae	Hygrohypnum	1	-22	100	54	1
4.54612e+06	Eukaryota	Streptophyta	Bryopsida	Rhizogoniales	Rhizogoniaceae	Rhizogonium	1	-22	100	53	1
4.54612e+06	Eukaryota	Streptophyta	Charophyceae	Charales	Characeae	Chara	7	-76.08	99.65	144.86	4
4.54612e+06	Eukaryota	Streptophyta	Coleochaetophyceae	Coleochaetales	Chaetosphaeridiaceae	Chaetosphaeridium	5	-63.11	99.78	122.89	3
4.54612e+06	Eukaryota	Streptophyta	Coleochaetophyceae	Coleochaetales	Coleochaetaceae	Coleochaete	2	-155.5	96.16	291.5	2
4.54612e+06	Eukaryota	Streptophyta	Coniferopsida	Coniferales	Cephalotaxaceae	Cephalotaxus	6	-28.17	100	64.67	1
4.54612e+06	Eukaryota	Streptophyta	Coniferopsida	Coniferales	Cupressaceae	Austrocedrus	1	-38	100	80	1
4.54612e+06	Eukaryota	Streptophyta	Coniferopsida	Coniferales	Cupressaceae	Chamaecyparis	1	-22	100	53	1
4.54612e+06	Eukaryota	Streptophyta	Coniferopsida	Coniferales	Cupressaceae	Cupressus	2	-27.5	100	61.5	1
4.54612e+06	Eukaryota	Streptophyta	Coniferopsida	Coniferales	Cupressaceae	Metasequoia	1	-63	100	123	1
4.54612e+06	Eukaryota	Streptophyta	Coniferopsida	Coniferales	Cupressaceae	Pilgerodendron	1	-84	100	158	1
4.54612e+06	Eukaryota	Streptophyta	Coniferopsida	Coniferales	Pinaceae	Pinus	1	-21	100	50	1
4.54612e+06	Eukaryota	Streptophyta	Coniferopsida	Coniferales	Podocarpaceae	Dacrydium	4	-39.25	100	81.75	1
4.54612e+06	Eukaryota	Streptophyta	Coniferopsida	Coniferales	Podocarpaceae	Microcachrys	2	-63	100	121.5	2
4.54612e+06	Eukaryota	Streptophyta	Coniferopsida	Coniferales	Podocarpaceae	Nageia	2	-92.5	94.68	189	1
4.54612e+06	Eukaryota	Streptophyta	Coniferopsida	Coniferales	Taxaceae	Amentotaxus	2	-44	100	90.5	1
4.54612e+06	Eukaryota	Streptophyta	Coniferopsida	Coniferales	Taxaceae	Taxus	1	-134	97.03	269	1
4.54612e+06	Eukaryota	Streptophyta	Cycadopsida	Cycadales	Cycadaceae	Cycas	4	-48.83	98.93	101	2
4.54612e+06	Eukaryota	Streptophyta	Cycadopsida	Cycadales	Zamiaceae	Ceratozamia	2	-92	99.61	172.5	2
4.54612e+06	Eukaryota	Streptophyta	Cycadopsida	Cycadales	Zamiaceae	Zamia	2	-129	99.36	236.5	2
4.54612e+06	Eukaryota	Streptophyta	Equisetopsida	Equisetales	Equisetaceae	Equisetum	4	-93.5	95.31	186.5	3
4.54612e+06	Eukaryota	Streptophyta	Gnetopsida	Ephedrales	Ephedraceae	Ephedra	3	-30.33	99.61	66.33	3
4.54612e+06	Eukaryota	Streptophyta	Gnetopsida	Welwitschiales	Welwitschiaceae	Welwitschia	2	-65	100	124.5	1
4.54612e+06	Eukaryota	Streptophyta	Isoetopsida	Isoetales	Isoetaceae	Isoetes	1	-70	89.63	164	1
4.54612e+06	Eukaryota	Streptophyta	Isoetopsida	Selaginellales	Selaginellaceae	Selaginella	6	-31	100	67.5	2
4.54612e+06	Eukaryota	Streptophyta	Jungermanniopsida	Jungermanniales	Gymnomitriaceae	Gymnomitrion	1	-52	96.26	107	1
4.54612e+06	Eukaryota	Streptophyta	Jungermanniopsida	Jungermanniales	Lophocoleaceae	Lophocolea	1	-24	100	56	1
4.54612e+06	Eukaryota	Streptophyta	Jungermanniopsida	Jungermanniales	Solenostomataceae	Nardia	12	-57.17	100	111.67	1
4.54612e+06	Eukaryota	Streptophyta	Jungermanniopsida	Jungermanniales	Trichocoleaceae	Leiomitra	1	-31	100	68	1
4.54612e+06	Eukaryota	Streptophyta	Jungermanniopsida	Pelliales	Pelliaceae	Pellia	1	-25	100	58	1
4.54612e+06	Eukaryota	Streptophyta	Jungermanniopsida	Pleuroziales	Pleuroziaceae	Pleurozia	2	-26	100	60	1
4.54612e+06	Eukaryota	Streptophyta	Jungermanniopsida	Porellales	Lejeuneaceae	Cololejeunea	1	-50	100	100	1
4.54612e+06	Eukaryota	Streptophyta	Klebsormidiophyceae	Klebsormidiales	Elakatotrichaceae	Raphidonema	11	-69.67	99.92	133.17	2
4.54612e+06	Eukaryota	Streptophyta	Klebsormidiophyceae	Klebsormidiales	unclassified (derived from Klebsormidiales)	Hormidiella	1	-91	98.86	176	1
4.54612e+06	Eukaryota	Streptophyta	Liliopsida	Acorales	Acoraceae	Acorus	50	-132.54	98.73	247.8	5
4.54612e+06	Eukaryota	Streptophyta	Liliopsida	Alismatales	Araceae	Lemna	123	-40.13	99.97	84.07	1
4.54612e+06	Eukaryota	Streptophyta	Liliopsida	Alismatales	Araceae	Spathiphyllum	1	-92	95	200	1
4.54612e+06	Eukaryota	Streptophyta	Liliopsida	Alismatales	Potamogetonaceae	Potamogeton	3	-28.67	100	64.33	1
4.54612e+06	Eukaryota	Streptophyta	Liliopsida	Alismatales	Tofieldiaceae	Tofieldia	9	-153	97.68	288.62	2
4.54612e+06	Eukaryota	Streptophyta	Liliopsida	Asparagales	Hypoxidaceae	Rhodohypoxis	1	-82	95.43	175	1
4.54612e+06	Eukaryota	Streptophyta	Liliopsida	Asparagales	Iridaceae	Iris	5	-52.75	98.12	111.38	2
4.54612e+06	Eukaryota	Streptophyta	Liliopsida	Asparagales	Orchidaceae	Cyrtosia	1	-74	91.57	166	1
4.54612e+06	Eukaryota	Streptophyta	Liliopsida	Asparagales	Orchidaceae	Oncidium	3	-36.67	100	77	1
4.54612e+06	Eukaryota	Streptophyta	Liliopsida	Asparagales	Orchidaceae	Phalaenopsis	3	-134	99.73	243	2
4.54612e+06	Eukaryota	Streptophyta	Liliopsida	Asparagales	Orchidaceae	Pleurothallis	2	-31	100	69	1
4.54612e+06	Eukaryota	Streptophyta	Liliopsida	Asparagales	Orchidaceae	Pogonia	1	-36	100	76	1
4.54612e+06	Eukaryota	Streptophyta	Liliopsida	Asparagales	Orchidaceae	Vanda	1	-35	100	74	1
4.54612e+06	Eukaryota	Streptophyta	Liliopsida	Asparagales	Orchidaceae	Vanilla	43	-30.3	100	67.04	2
4.54612e+06	Eukaryota	Streptophyta	Liliopsida	Asparagales	Xanthorrhoeaceae	Bulbinella	9	-28.78	100	63.56	1
4.54612e+06	Eukaryota	Streptophyta	Liliopsida	Commelinales	Philydraceae	Philydrum	2	-176	99.69	319.5	1
4.54612e+06	Eukaryota	Streptophyta	Liliopsida	Dioscoreales	Burmanniaceae	Gymnosiphon	83	-42.94	99.99	88.87	1
4.54612e+06	Eukaryota	Streptophyta	Liliopsida	Dioscoreales	Dioscoreaceae	Dioscorea	4	-43.25	95.15	98	2
4.54612e+06	Eukaryota	Streptophyta	Liliopsida	Pandanales	Cyclanthaceae	Carludovica	2	-119.5	97.4	225.5	2
4.54612e+06	Eukaryota	Streptophyta	Liliopsida	Pandanales	Stemonaceae	Croomia	8	-101.21	99.82	186.93	2
4.54612e+06	Eukaryota	Streptophyta	Liliopsida	Pandanales	Velloziaceae	Acanthochlamys	1	-55	100	108	1
4.54612e+06	Eukaryota	Streptophyta	Liliopsida	Poales	Poaceae	Agrostis	7	-56.14	100	111.29	1
4.54612e+06	Eukaryota	Streptophyta	Liliopsida	Poales	Poaceae	Bambusa	5	-42	100	86.2	1
4.54612e+06	Eukaryota	Streptophyta	Liliopsida	Poales	Poaceae	Brachypodium	1	-135	98.43	255	1
4.54612e+06	Eukaryota	Streptophyta	Liliopsida	Poales	Poaceae	Hordeum	2	-102	100	189	1
4.54612e+06	Eukaryota	Streptophyta	Liliopsida	Poales	Poaceae	Oryza	1406	-67.07	99.01	133.1	47
4.54612e+06	Eukaryota	Streptophyta	Liliopsida	Poales	Poaceae	Sorghum	28	-61.42	99.79	120.03	4
4.54612e+06	Eukaryota	Streptophyta	Liliopsida	Poales	Poaceae	Zea	394	-56.64	99.67	112.54	23
4.54612e+06	Eukaryota	Streptophyta	Liliopsida	Poales	Typhaceae	Typha	1	-21	100	50	1
4.54612e+06	Eukaryota	Streptophyta	Liliopsida	Zingiberales	Musaceae	Musa	32	-106.26	99.7	195.87	2
4.54612e+06	Eukaryota	Streptophyta	Lycopodiopsida	Lycopodiales	Lycopodiaceae	Diphasiastrum	2	-51	99.66	103	1
4.54612e+06	Eukaryota	Streptophyta	Lycopodiopsida	Lycopodiales	Lycopodiaceae	Huperzia	1	-56	95.04	121	1
4.54612e+06	Eukaryota	Streptophyta	Marattiopsida	Marattiales	Marattiaceae	Angiopteris	4	-98.67	98.48	187.5	2
4.54612e+06	Eukaryota	Streptophyta	Marchantiopsida	Lunulariales	Lunulariaceae	Lunularia	1	-63	89.04	146	1
4.54612e+06	Eukaryota	Streptophyta	Marchantiopsida	Marchantiales	Marchantiaceae	Bucegia	1	-23	100	54	1
4.54612e+06	Eukaryota	Streptophyta	Marchantiopsida	Marchantiales	Marchantiaceae	Marchantia	3	-26	100	59	2
4.54612e+06	Eukaryota	Streptophyta	Marchantiopsida	Sphaerocarpales	Sphaerocarpaceae	Sphaerocarpos	2	-32.5	100	70	2
4.54612e+06	Eukaryota	Streptophyta	Mesostigmatophyceae	Mesostigmatales	Mesostigmataceae	Mesostigma	2	-55.5	99.65	110	2
4.54612e+06	Eukaryota	Streptophyta	Ophioglossopsida	Ophioglossales	Ophioglossaceae	Botrychium	1	-58	100	114	1
4.54612e+06	Eukaryota	Streptophyta	Polypodiopsida	Cyatheales	Cyatheaceae	Alsophila	4	-52	98.54	107	2
4.54612e+06	Eukaryota	Streptophyta	Polypodiopsida	Polypodiales	Pteridaceae	Adiantum	4	-43.25	96.09	95.12	3
4.54612e+06	Eukaryota	Streptophyta	Polytrichopsida	Polytrichales	Polytrichaceae	Atrichum	1	-35	100	74	1
4.54612e+06	Eukaryota	Streptophyta	Polytrichopsida	Polytrichales	Polytrichaceae	Polytrichastrum	3	-86.33	100	163.33	1
4.54612e+06	Eukaryota	Streptophyta	Sphagnopsida	Sphagnales	Sphagnaceae	Sphagnum	6	-37.12	100	78.38	2
4.54612e+06	Eukaryota	Streptophyta	Takakiopsida	Takakiales	Takakiaceae	Takakia	3	-107.5	96.34	211.25	3
4.54612e+06	Eukaryota	Streptophyta	Zygnemophyceae	Desmidiales	Closteriaceae	Closterium	8	-77.14	99.44	147.57	2
4.54612e+06	Eukaryota	Streptophyta	Zygnemophyceae	Desmidiales	Closteriaceae	Spinoclosterium	3	-105.33	99.02	195.67	1
4.54612e+06	Eukaryota	Streptophyta	Zygnemophyceae	Desmidiales	Desmidiaceae	Actinotaenium	2	-42.5	100	87	1
4.54612e+06	Eukaryota	Streptophyta	Zygnemophyceae	Desmidiales	Desmidiaceae	Bambusina	5	-82	99.48	155.4	1
4.54612e+06	Eukaryota	Streptophyta	Zygnemophyceae	Desmidiales	Desmidiaceae	Cosmarium	42	-126.57	99.81	230.09	14
4.54612e+06	Eukaryota	Streptophyta	Zygnemophyceae	Desmidiales	Desmidiaceae	Desmidium	3	-128.5	99.73	234.75	2
4.54612e+06	Eukaryota	Streptophyta	Zygnemophyceae	Desmidiales	Desmidiaceae	Euastrum	13	-69.76	98.17	137.36	3
4.54612e+06	Eukaryota	Streptophyta	Zygnemophyceae	Desmidiales	Desmidiaceae	Groenbladia	3	-97.67	99.49	184.67	1
4.54612e+06	Eukaryota	Streptophyta	Zygnemophyceae	Desmidiales	Desmidiaceae	Hyalotheca	10	-107.06	99.95	197.83	2
4.54612e+06	Eukaryota	Streptophyta	Zygnemophyceae	Desmidiales	Desmidiaceae	Micrasterias	1	-76	92.35	170	1
4.54612e+06	Eukaryota	Streptophyta	Zygnemophyceae	Desmidiales	Desmidiaceae	Phymatodocis	1	-78	93.22	177	1
4.54612e+06	Eukaryota	Streptophyta	Zygnemophyceae	Desmidiales	Desmidiaceae	Pleurotaenium	1	-106	99.5	200	1
4.54612e+06	Eukaryota	Streptophyta	Zygnemophyceae	Desmidiales	Desmidiaceae	Staurastrum	29	-136.17	99.87	245.47	5
4.54612e+06	Eukaryota	Streptophyta	Zygnemophyceae	Desmidiales	Desmidiaceae	Staurodesmus	6	-135.33	99.7	245.92	4
4.54612e+06	Eukaryota	Streptophyta	Zygnemophyceae	Desmidiales	Desmidiaceae	Xanthidium	5	-132.78	99.5	242.89	3
4.54612e+06	Eukaryota	Streptophyta	Zygnemophyceae	Desmidiales	Peniaceae	Penium	3	-95	96.07	191.67	3
4.54612e+06	Eukaryota	Streptophyta	Zygnemophyceae	Zygnematales	Mesotaeniaceae	Cylindrocystis	6	-84.75	99.9	159.75	2
4.54612e+06	Eukaryota	Streptophyta	Zygnemophyceae	Zygnematales	Mesotaeniaceae	Mesotaenium	10	-106.98	99.96	196.87	4
4.54612e+06	Eukaryota	Streptophyta	Zygnemophyceae	Zygnematales	Mesotaeniaceae	Netrium	1	-152	99.64	277	1
4.54612e+06	Eukaryota	Streptophyta	Zygnemophyceae	Zygnematales	Mesotaeniaceae	Roya	1	-40	100	83	1
4.54612e+06	Eukaryota	Streptophyta	Zygnemophyceae	Zygnematales	Zygnemataceae	Mougeotia	6	-66.11	99.58	128.33	4
4.54612e+06	Eukaryota	Streptophyta	Zygnemophyceae	Zygnematales	Zygnemataceae	Sirogonium	6	-51	99	105.17	1
4.54612e+06	Eukaryota	Streptophyta	Zygnemophyceae	Zygnematales	Zygnemataceae	Spirogyra	103	-62.54	99.46	122.59	11
4.54612e+06	Eukaryota	Streptophyta	Zygnemophyceae	Zygnematales	Zygnemataceae	Zygnema	9	-73.28	100	139.7	4
4.54612e+06	Eukaryota	Streptophyta	Zygnemophyceae	Zygnematales	Zygnemataceae	Zygnemopsis	1	-152	99.64	275	1
4.54612e+06	Eukaryota	Streptophyta	Zygnemophyceae	Zygnematales	Zygnemataceae	Zygogonium	1	-89	100	165	1
4.54612e+06	Eukaryota	Streptophyta	unclassified (derived from Streptophyta)	Amborellales	Amborellaceae	Amborella	2	-63	92.14	140	1
4.54612e+06	Eukaryota	Streptophyta	unclassified (derived from Streptophyta)	Apiales	Apiaceae	Aciphylla	1	-148	99.26	271	1
4.54612e+06	Eukaryota	Streptophyta	unclassified (derived from Streptophyta)	Apiales	Apiaceae	Angelica	10	-35.7	100	75.9	1
4.54612e+06	Eukaryota	Streptophyta	unclassified (derived from Streptophyta)	Apiales	Apiaceae	Azorella	1	-50	98.13	107	1
4.54612e+06	Eukaryota	Streptophyta	unclassified (derived from Streptophyta)	Apiales	Apiaceae	Bowlesia	4	-184	93.42	368.75	1
4.54612e+06	Eukaryota	Streptophyta	unclassified (derived from Streptophyta)	Apiales	Apiaceae	Daucus	5	-37.2	100	78.2	1
4.54612e+06	Eukaryota	Streptophyta	unclassified (derived from Streptophyta)	Apiales	Apiaceae	Endressia	386	-145.07	99.73	263.02	1
4.54612e+06	Eukaryota	Streptophyta	unclassified (derived from Streptophyta)	Apiales	Apiaceae	Eremocharis	1	-236	99.29	424	1
4.54612e+06	Eukaryota	Streptophyta	unclassified (derived from Streptophyta)	Apiales	Apiaceae	Eryngium	34	-102.18	99.44	190.12	1
4.54612e+06	Eukaryota	Streptophyta	unclassified (derived from Streptophyta)	Apiales	Apiaceae	Mackinlaya	4	-33.75	100	71.75	1
4.54612e+06	Eukaryota	Streptophyta	unclassified (derived from Streptophyta)	Apiales	Apiaceae	Mulinum	1	-26	100	60	1
4.54612e+06	Eukaryota	Streptophyta	unclassified (derived from Streptophyta)	Apiales	Apiaceae	Sanicula	1	-98	92.08	202	1
4.54612e+06	Eukaryota	Streptophyta	unclassified (derived from Streptophyta)	Apiales	Araliaceae	Diplopanax	1	-144	94.01	284	1
4.54612e+06	Eukaryota	Streptophyta	unclassified (derived from Streptophyta)	Apiales	Araliaceae	Meryta	2	-137	94.1	271	1
4.54612e+06	Eukaryota	Streptophyta	unclassified (derived from Streptophyta)	Apiales	Araliaceae	Osmoxylon	1	-124	97.9	238	1
4.54612e+06	Eukaryota	Streptophyta	unclassified (derived from Streptophyta)	Apiales	Araliaceae	Panax	108	-63.41	99.5	123.08	2
4.54612e+06	Eukaryota	Streptophyta	unclassified (derived from Streptophyta)	Apiales	Araliaceae	Tetrapanax	52	-46.56	99.99	93.64	1
4.54612e+06	Eukaryota	Streptophyta	unclassified (derived from Streptophyta)	Apiales	Araliaceae	Trevesia	6	-34	100	71.83	1
4.54612e+06	Eukaryota	Streptophyta	unclassified (derived from Streptophyta)	Apiales	Griseliniaceae	Griselinia	1	-144	98.86	263	1
4.54612e+06	Eukaryota	Streptophyta	unclassified (derived from Streptophyta)	Aquifoliales	Aquifoliaceae	Ilex	50	-140.61	99.67	253.75	2
4.54612e+06	Eukaryota	Streptophyta	unclassified (derived from Streptophyta)	Aquifoliales	Stemonuraceae	Irvingbaileya	46	-85.54	94.59	182.63	1
4.54612e+06	Eukaryota	Streptophyta	unclassified (derived from Streptophyta)	Asterales	Asteraceae	Gerbera	3	-164	100	293	1
4.54612e+06	Eukaryota	Streptophyta	unclassified (derived from Streptophyta)	Asterales	Asteraceae	Helianthus	35	-130.69	99.3	238.69	1
4.54612e+06	Eukaryota	Streptophyta	unclassified (derived from Streptophyta)	Asterales	Asteraceae	Lactuca	206	-108.14	99.46	201.42	3
4.54612e+06	Eukaryota	Streptophyta	unclassified (derived from Streptophyta)	Asterales	Asteraceae	Parthenium	62	-51.74	99.5	103.79	1
4.54612e+06	Eukaryota	Streptophyta	unclassified (derived from Streptophyta)	Asterales	Campanulaceae	Campanula	1	-95	99.44	178	1
4.54612e+06	Eukaryota	Streptophyta	unclassified (derived from Streptophyta)	Asterales	Campanulaceae	Trachelium	42	-57.96	100	112.9	2
4.54612e+06	Eukaryota	Streptophyta	unclassified (derived from Streptophyta)	Asterales	Phellinaceae	Phelline	2	-128.5	97.29	243.5	1
4.54612e+06	Eukaryota	Streptophyta	unclassified (derived from Streptophyta)	Austrobaileyales	Schisandraceae	Illicium	9	-166.22	95.68	329.11	1
4.54612e+06	Eukaryota	Streptophyta	unclassified (derived from Streptophyta)	Austrobaileyales	Schisandraceae	Kadsura	5	-86	99.38	163.2	1
4.54612e+06	Eukaryota	Streptophyta	unclassified (derived from Streptophyta)	Austrobaileyales	Schisandraceae	Schisandra	11	-73.73	100	139.36	1
4.54612e+06	Eukaryota	Streptophyta	unclassified (derived from Streptophyta)	Austrobaileyales	Trimeniaceae	Trimenia	1	-52	100	103	1
4.54612e+06	Eukaryota	Streptophyta	unclassified (derived from Streptophyta)	Berberidopsidales	Aextoxicaceae	Aextoxicon	1	-84	99.37	159	1
4.54612e+06	Eukaryota	Streptophyta	unclassified (derived from Streptophyta)	Berberidopsidales	Berberidopsidaceae	Berberidopsis	63	-113.89	99.87	208.37	1
4.54612e+06	Eukaryota	Streptophyta	unclassified (derived from Streptophyta)	Brassicales	Brassicaceae	Arabidopsis	91	-76.63	98.49	152.34	9
4.54612e+06	Eukaryota	Streptophyta	unclassified (derived from Streptophyta)	Brassicales	Brassicaceae	Barbarea	1	-163	100	291	1
4.54612e+06	Eukaryota	Streptophyta	unclassified (derived from Streptophyta)	Brassicales	Brassicaceae	Brassica	58	-111.38	99.1	207.07	4
4.54612e+06	Eukaryota	Streptophyta	unclassified (derived from Streptophyta)	Brassicales	Brassicaceae	Camelina	41	-27.12	100	61.39	1
4.54612e+06	Eukaryota	Streptophyta	unclassified (derived from Streptophyta)	Brassicales	Brassicaceae	Crucihimalaya	80	-129.75	99.84	234.5	1
4.54612e+06	Eukaryota	Streptophyta	unclassified (derived from Streptophyta)	Brassicales	Brassicaceae	Nasturtium	11	-150.46	99.77	269.36	1
4.54612e+06	Eukaryota	Streptophyta	unclassified (derived from Streptophyta)	Brassicales	Brassicaceae	Sisymbrium	15	-52.87	99.94	104.6	1
4.54612e+06	Eukaryota	Streptophyta	unclassified (derived from Streptophyta)	Brassicales	Capparaceae	Capparis	67	-141.18	95.49	279.03	1
4.54612e+06	Eukaryota	Streptophyta	unclassified (derived from Streptophyta)	Brassicales	Caricaceae	Carica	219	-86.8	99.97	161.85	1
4.54612e+06	Eukaryota	Streptophyta	unclassified (derived from Streptophyta)	Buxales	Buxaceae	Buxus	16	-87.2	98.72	169.57	2
4.54612e+06	Eukaryota	Streptophyta	unclassified (derived from Streptophyta)	Canellales	Canellaceae	Canella	46	-79.13	97.27	165.03	2
4.54612e+06	Eukaryota	Streptophyta	unclassified (derived from Streptophyta)	Canellales	Canellaceae	Cinnamodendron	1	-71	94.87	156	1
4.54612e+06	Eukaryota	Streptophyta	unclassified (derived from Streptophyta)	Canellales	Winteraceae	Drimys	7	-78.29	100	146.86	1
4.54612e+06	Eukaryota	Streptophyta	unclassified (derived from Streptophyta)	Caryophyllales	Aizoaceae	Sesuvium	1	-40	100	83	1
4.54612e+06	Eukaryota	Streptophyta	unclassified (derived from Streptophyta)	Caryophyllales	Amaranthaceae	Amaranthus	2	-31	100	68	1
4.54612e+06	Eukaryota	Streptophyta	unclassified (derived from Streptophyta)	Caryophyllales	Amaranthaceae	Beta	48	-50.83	99.66	103.03	2
4.54612e+06	Eukaryota	Streptophyta	unclassified (derived from Streptophyta)	Caryophyllales	Amaranthaceae	Spinacia	1	-84	99.37	159	1
4.54612e+06	Eukaryota	Streptophyta	unclassified (derived from Streptophyta)	Caryophyllales	Caryophyllaceae	Silene	25	-97.2	99.14	184.28	1
4.54612e+06	Eukaryota	Streptophyta	unclassified (derived from Streptophyta)	Caryophyllales	Caryophyllaceae	Stellaria	9	-32.44	100	69.78	1
4.54612e+06	Eukaryota	Streptophyta	unclassified (derived from Streptophyta)	Caryophyllales	Droseraceae	Drosera	1	-103	100	190	1
4.54612e+06	Eukaryota	Streptophyta	unclassified (derived from Streptophyta)	Caryophyllales	Plumbaginaceae	Plumbago	54	-137.91	99.67	250.7	1
4.54612e+06	Eukaryota	Streptophyta	unclassified (derived from Streptophyta)	Caryophyllales	Polygonaceae	Fagopyrum	34	-114.71	97.51	215.99	2
4.54612e+06	Eukaryota	Streptophyta	unclassified (derived from Streptophyta)	Caryophyllales	Polygonaceae	Fallopia	1	-31	100	68	1
4.54612e+06	Eukaryota	Streptophyta	unclassified (derived from Streptophyta)	Caryophyllales	Polygonaceae	Rheum	1	-37	100	78	1
4.54612e+06	Eukaryota	Streptophyta	unclassified (derived from Streptophyta)	Caryophyllales	Rhabdodendraceae	Rhabdodendron	21	-161.76	99.56	292.24	1
4.54612e+06	Eukaryota	Streptophyta	unclassified (derived from Streptophyta)	Celastrales	Celastraceae	Brexia	60	-123.58	95.45	250.65	1
4.54612e+06	Eukaryota	Streptophyta	unclassified (derived from Streptophyta)	Celastrales	Celastraceae	Hypsophila	5	-64.8	100	124.6	1
4.54612e+06	Eukaryota	Streptophyta	unclassified (derived from Streptophyta)	Celastrales	Celastraceae	Loeseneriella	558	-119.03	99.38	218.71	1
4.54612e+06	Eukaryota	Streptophyta	unclassified (derived from Streptophyta)	Celastrales	Celastraceae	Stackhousia	2	-80.5	99.34	152.5	1
4.54612e+06	Eukaryota	Streptophyta	unclassified (derived from Streptophyta)	Celastrales	Lepidobotryaceae	Lepidobotrys	5	-67	100	129	1
4.54612e+06	Eukaryota	Streptophyta	unclassified (derived from Streptophyta)	Ceratophyllales	Ceratophyllaceae	Ceratophyllum	17	-59.82	100	115.77	1
4.54612e+06	Eukaryota	Streptophyta	unclassified (derived from Streptophyta)	Chloranthales	Chloranthaceae	Ascarina	1	-199	99.72	353	1
4.54612e+06	Eukaryota	Streptophyta	unclassified (derived from Streptophyta)	Chloranthales	Chloranthaceae	Chloranthus	30	-79.17	99.95	149.57	2
4.54612e+06	Eukaryota	Streptophyta	unclassified (derived from Streptophyta)	Chloranthales	Chloranthaceae	Hedyosmum	7	-105.86	99.08	198.86	1
4.54612e+06	Eukaryota	Streptophyta	unclassified (derived from Streptophyta)	Chloranthales	Chloranthaceae	Sarcandra	6	-68.6	99.79	131.9	2
4.54612e+06	Eukaryota	Streptophyta	unclassified (derived from Streptophyta)	Cornales	Cornaceae	Cornus	17	-88.98	98.95	170.07	3
4.54612e+06	Eukaryota	Streptophyta	unclassified (derived from Streptophyta)	Cornales	Cornaceae	Swida	2	-125	90.74	270	1
4.54612e+06	Eukaryota	Streptophyta	unclassified (derived from Streptophyta)	Cornales	Hydrangeaceae	Deutzia	172	-130.5	99.25	239.45	1
4.54612e+06	Eukaryota	Streptophyta	unclassified (derived from Streptophyta)	Cornales	Hydrangeaceae	Hydrangea	1	-39	100	82	1
4.54612e+06	Eukaryota	Streptophyta	unclassified (derived from Streptophyta)	Cornales	Hydrangeaceae	Jamesia	1	-97	97.92	192	1
4.54612e+06	Eukaryota	Streptophyta	unclassified (derived from Streptophyta)	Cornales	Loasaceae	Petalonyx	1	-152	99.28	278	1
4.54612e+06	Eukaryota	Streptophyta	unclassified (derived from Streptophyta)	Crossosomatales	Crossosomataceae	Crossosoma	48	-139.12	99.58	250.02	1
4.54612e+06	Eukaryota	Streptophyta	unclassified (derived from Streptophyta)	Crossosomatales	Staphyleaceae	Staphylea	5	-117.4	99.44	213.2	1
4.54612e+06	Eukaryota	Streptophyta	unclassified (derived from Streptophyta)	Cucurbitales	Begoniaceae	Begonia	5	-42	100	86.2	1
4.54612e+06	Eukaryota	Streptophyta	unclassified (derived from Streptophyta)	Cucurbitales	Cucurbitaceae	Coccinia	1	-92	100	172	1
4.54612e+06	Eukaryota	Streptophyta	unclassified (derived from Streptophyta)	Cucurbitales	Cucurbitaceae	Corallocarpus	1	-75	99.3	143	1
4.54612e+06	Eukaryota	Streptophyta	unclassified (derived from Streptophyta)	Cucurbitales	Cucurbitaceae	Cucurbita	2	-84	97.32	165	2
4.54612e+06	Eukaryota	Streptophyta	unclassified (derived from Streptophyta)	Cucurbitales	Cucurbitaceae	Psiguria	2	-22	100	53	1
4.54612e+06	Eukaryota	Streptophyta	unclassified (derived from Streptophyta)	Dilleniales	Dilleniaceae	Dillenia	25	-84.07	96.9	172.7	2
4.54612e+06	Eukaryota	Streptophyta	unclassified (derived from Streptophyta)	Dipsacales	Caprifoliaceae	Lonicera	20	-55.15	100	107.8	1
4.54612e+06	Eukaryota	Streptophyta	unclassified (derived from Streptophyta)	Dipsacales	Caprifoliaceae	Scabiosa	2	-33	91.46	82	1
4.54612e+06	Eukaryota	Streptophyta	unclassified (derived from Streptophyta)	Ericales	Balsaminaceae	Impatiens	1	-37	100	79	1
4.54612e+06	Eukaryota	Streptophyta	unclassified (derived from Streptophyta)	Ericales	Ericaceae	Chimaphila	1	-35	100	75	1
4.54612e+06	Eukaryota	Streptophyta	unclassified (derived from Streptophyta)	Ericales	Fouquieriaceae	Fouquieria	48	-24.96	100	56.94	1
4.54612e+06	Eukaryota	Streptophyta	unclassified (derived from Streptophyta)	Ericales	Marcgraviaceae	Marcgravia	1	-30	100	66	1
4.54612e+06	Eukaryota	Streptophyta	unclassified (derived from Streptophyta)	Ericales	Marcgraviaceae	Norantea	3	-73	97.86	147	1
4.54612e+06	Eukaryota	Streptophyta	unclassified (derived from Streptophyta)	Ericales	Polemoniaceae	Cantua	1	-23	100	55	1
4.54612e+06	Eukaryota	Streptophyta	unclassified (derived from Streptophyta)	Ericales	Polemoniaceae	Polemonium	4	-72	90.45	157	1
4.54612e+06	Eukaryota	Streptophyta	unclassified (derived from Streptophyta)	Ericales	Primulaceae	Clavija	2	-142	99.61	256	1
4.54612e+06	Eukaryota	Streptophyta	unclassified (derived from Streptophyta)	Ericales	Primulaceae	Lysimachia	18	-55.67	99.91	108.83	1
4.54612e+06	Eukaryota	Streptophyta	unclassified (derived from Streptophyta)	Ericales	Sapotaceae	Chrysophyllum	6	-56.5	100	111	1
4.54612e+06	Eukaryota	Streptophyta	unclassified (derived from Streptophyta)	Ericales	Sarraceniaceae	Sarracenia	1	-60	100	118	1
4.54612e+06	Eukaryota	Streptophyta	unclassified (derived from Streptophyta)	Ericales	Styracaceae	Bruinsmia	94	-141.22	95.83	280.13	1
4.54612e+06	Eukaryota	Streptophyta	unclassified (derived from Streptophyta)	Ericales	Theaceae	Camellia	196	-97.66	99.74	181.91	3
4.54612e+06	Eukaryota	Streptophyta	unclassified (derived from Streptophyta)	Fabales	Fabaceae	Aspalathus	1	-31	100	69	1
4.54612e+06	Eukaryota	Streptophyta	unclassified (derived from Streptophyta)	Fabales	Fabaceae	Daviesia	1	-85	100	158	1
4.54612e+06	Eukaryota	Streptophyta	unclassified (derived from Streptophyta)	Fabales	Fabaceae	Lotus	236	-92.41	97.73	181.62	3
4.54612e+06	Eukaryota	Streptophyta	unclassified (derived from Streptophyta)	Fabales	Fabaceae	Phaseolus	157	-76.85	99.98	144.57	2
4.54612e+06	Eukaryota	Streptophyta	unclassified (derived from Streptophyta)	Fabales	Fabaceae	Trifolium	1	-57	100	110	1
4.54612e+06	Eukaryota	Streptophyta	unclassified (derived from Streptophyta)	Fabales	Fabaceae	Vigna	53	-186.28	99.42	334.21	1
4.54612e+06	Eukaryota	Streptophyta	unclassified (derived from Streptophyta)	Fabales	Fabaceae	Wiborgia	1	-35	100	74	1
4.54612e+06	Eukaryota	Streptophyta	unclassified (derived from Streptophyta)	Fabales	Polygalaceae	Polygala	7	-58.86	99.83	115.14	1
4.54612e+06	Eukaryota	Streptophyta	unclassified (derived from Streptophyta)	Fabales	Polygalaceae	Securidaca	1	-158	99.65	285	1
4.54612e+06	Eukaryota	Streptophyta	unclassified (derived from Streptophyta)	Fagales	Betulaceae	Alnus	2	-110.5	98.17	209.5	2
4.54612e+06	Eukaryota	Streptophyta	unclassified (derived from Streptophyta)	Fagales	Fagaceae	Quercus	30	-123.04	96.73	236.64	3
4.54612e+06	Eukaryota	Streptophyta	unclassified (derived from Streptophyta)	Gentianales	Apocynaceae	Aspidosperma	14	-24.29	100	56.07	1
4.54612e+06	Eukaryota	Streptophyta	unclassified (derived from Streptophyta)	Gentianales	Apocynaceae	Nerium	3	-152	99.27	274	1
4.54612e+06	Eukaryota	Streptophyta	unclassified (derived from Streptophyta)	Gentianales	Gentianaceae	Exacum	43	-66.8	100	128.82	2
4.54612e+06	Eukaryota	Streptophyta	unclassified (derived from Streptophyta)	Gentianales	Loganiaceae	Geniostoma	3	-95	100	176.67	1
4.54612e+06	Eukaryota	Streptophyta	unclassified (derived from Streptophyta)	Gentianales	Rubiaceae	Catesbaea	50	-63.1	100	122.46	1
4.54612e+06	Eukaryota	Streptophyta	unclassified (derived from Streptophyta)	Gentianales	Rubiaceae	Coffea	62	-146.1	99.78	262.95	3
4.54612e+06	Eukaryota	Streptophyta	unclassified (derived from Streptophyta)	Geraniales	Geraniaceae	Geranium	34	-90.27	99.81	169.68	1
4.54612e+06	Eukaryota	Streptophyta	unclassified (derived from Streptophyta)	Geraniales	Geraniaceae	Hypseocharis	2	-128.5	96.01	254.5	1
4.54612e+06	Eukaryota	Streptophyta	unclassified (derived from Streptophyta)	Geraniales	Vivianiaceae	Viviania	83	-145.23	99.89	262.34	1
4.54612e+06	Eukaryota	Streptophyta	unclassified (derived from Streptophyta)	Lamiales	Calceolariaceae	Jovellana	2	-90	99.42	172.5	1
4.54612e+06	Eukaryota	Streptophyta	unclassified (derived from Streptophyta)	Lamiales	Gesneriaceae	Gesneria	157	-29.43	98.35	68.46	1
4.54612e+06	Eukaryota	Streptophyta	unclassified (derived from Streptophyta)	Lamiales	Gesneriaceae	Kohleria	3	-73.67	100	139	1
4.54612e+06	Eukaryota	Streptophyta	unclassified (derived from Streptophyta)	Lamiales	Gesneriaceae	Napeanthus	1	-33	100	71	1
4.54612e+06	Eukaryota	Streptophyta	unclassified (derived from Streptophyta)	Lamiales	Gesneriaceae	Titanotrichum	2	-24	97.42	58	1
4.54612e+06	Eukaryota	Streptophyta	unclassified (derived from Streptophyta)	Lamiales	Lamiaceae	Glechoma	393	-154.24	99.9	275.73	1
4.54612e+06	Eukaryota	Streptophyta	unclassified (derived from Streptophyta)	Lamiales	Lamiaceae	Schizonepeta	66	-47.15	100	95.47	1
4.54612e+06	Eukaryota	Streptophyta	unclassified (derived from Streptophyta)	Lamiales	Lentibulariaceae	Utricularia	195	-88.99	99.96	167.38	2
4.54612e+06	Eukaryota	Streptophyta	unclassified (derived from Streptophyta)	Lamiales	Oleaceae	Jasminum	37	-60.7	99.19	121.51	1
4.54612e+06	Eukaryota	Streptophyta	unclassified (derived from Streptophyta)	Lamiales	Oleaceae	Olea	50	-192.13	99.85	339.36	2
4.54612e+06	Eukaryota	Streptophyta	unclassified (derived from Streptophyta)	Lamiales	Orobanchaceae	Conopholis	16	-77.04	97.92	151.9	3
4.54612e+06	Eukaryota	Streptophyta	unclassified (derived from Streptophyta)	Lamiales	Orobanchaceae	Orobanche	2	-82.5	96.06	167	2
4.54612e+06	Eukaryota	Streptophyta	unclassified (derived from Streptophyta)	Lamiales	Orobanchaceae	Phtheirospermum	262	-113.77	99.57	208.74	1
4.54612e+06	Eukaryota	Streptophyta	unclassified (derived from Streptophyta)	Lamiales	Orobanchaceae	Striga	1	-30	100	66	1
4.54612e+06	Eukaryota	Streptophyta	unclassified (derived from Streptophyta)	Lamiales	Plantaginaceae	Antirrhinum	70	-133.97	99.81	241.36	1
4.54612e+06	Eukaryota	Streptophyta	unclassified (derived from Streptophyta)	Lamiales	Plantaginaceae	Plantago	8	-49.4	99.87	98.43	2
4.54612e+06	Eukaryota	Streptophyta	unclassified (derived from Streptophyta)	Lamiales	Plantaginaceae	Veronica	10	-71.61	99.65	137.22	2
4.54612e+06	Eukaryota	Streptophyta	unclassified (derived from Streptophyta)	Lamiales	Scrophulariaceae	Myoporum	25	-90.8	99.95	167.92	1
4.54612e+06	Eukaryota	Streptophyta	unclassified (derived from Streptophyta)	Lamiales	unclassified (derived from Lamiales)	Peltanthera	2	-87	100	162	1
4.54612e+06	Eukaryota	Streptophyta	unclassified (derived from Streptophyta)	Lamiales	unclassified (derived from Lamiales)	Rehmannia	22	-101.5	99.6	187.48	4
4.54612e+06	Eukaryota	Streptophyta	unclassified (derived from Streptophyta)	Laurales	Atherospermataceae	Doryphora	1	-89	93.96	182	1
4.54612e+06	Eukaryota	Streptophyta	unclassified (derived from Streptophyta)	Laurales	Calycanthaceae	Calycanthus	8	-137.42	98.73	253.17	3
4.54612e+06	Eukaryota	Streptophyta	unclassified (derived from Streptophyta)	Laurales	Calycanthaceae	Chimonanthus	1	-68	99.24	132	1
4.54612e+06	Eukaryota	Streptophyta	unclassified (derived from Streptophyta)	Laurales	Gomortegaceae	Gomortega	1	-31	100	67	1
4.54612e+06	Eukaryota	Streptophyta	unclassified (derived from Streptophyta)	Laurales	Hernandiaceae	Gyrocarpus	8	-84.5	99.21	162.38	1
4.54612e+06	Eukaryota	Streptophyta	unclassified (derived from Streptophyta)	Laurales	Hernandiaceae	Hernandia	1	-161	98.03	304	1
4.54612e+06	Eukaryota	Streptophyta	unclassified (derived from Streptophyta)	Laurales	Lauraceae	Cinnamomum	2	-139	100	250.5	1
4.54612e+06	Eukaryota	Streptophyta	unclassified (derived from Streptophyta)	Laurales	Lauraceae	Cryptocarya	2	-180	99.69	321	1
4.54612e+06	Eukaryota	Streptophyta	unclassified (derived from Streptophyta)	Laurales	Lauraceae	Laurus	1	-126	100	231	1
4.54612e+06	Eukaryota	Streptophyta	unclassified (derived from Streptophyta)	Laurales	Monimiaceae	Hedycarya	11	-50.91	99.96	101.91	1
4.54612e+06	Eukaryota	Streptophyta	unclassified (derived from Streptophyta)	Laurales	Siparunaceae	Siparuna	1	-83	92.55	188	1
4.54612e+06	Eukaryota	Streptophyta	unclassified (derived from Streptophyta)	Magnoliales	Annonaceae	Asimina	32	-188.97	99.34	338.69	1
4.54612e+06	Eukaryota	Streptophyta	unclassified (derived from Streptophyta)	Magnoliales	Annonaceae	Cyathostemma	1	-21	100	51	1
4.54612e+06	Eukaryota	Streptophyta	unclassified (derived from Streptophyta)	Magnoliales	Magnoliaceae	Magnolia	9	-21.89	100	52.44	1
4.54612e+06	Eukaryota	Streptophyta	unclassified (derived from Streptophyta)	Magnoliales	Myristicaceae	Mauloutchia	1	-91	95.83	192	1
4.54612e+06	Eukaryota	Streptophyta	unclassified (derived from Streptophyta)	Malpighiales	Centroplacaceae	Bhesa	1	-20	96	50	1
4.54612e+06	Eukaryota	Streptophyta	unclassified (derived from Streptophyta)	Malpighiales	Euphorbiaceae	Cnidoscolus	15	-80.93	99.96	152.8	1
4.54612e+06	Eukaryota	Streptophyta	unclassified (derived from Streptophyta)	Malpighiales	Euphorbiaceae	Codiaeum	1	-66	94.2	138	1
4.54612e+06	Eukaryota	Streptophyta	unclassified (derived from Streptophyta)	Malpighiales	Euphorbiaceae	Ricinus	379	-39	99.93	81.42	5
4.54612e+06	Eukaryota	Streptophyta	unclassified (derived from Streptophyta)	Malpighiales	Goupiaceae	Goupia	1	-77	98.64	147	1
4.54612e+06	Eukaryota	Streptophyta	unclassified (derived from Streptophyta)	Malpighiales	Ochnaceae	Sauvagesia	6	-40.83	100	84.5	1
4.54612e+06	Eukaryota	Streptophyta	unclassified (derived from Streptophyta)	Malpighiales	Peraceae	Pera	21	-31.14	100	68.19	1
4.54612e+06	Eukaryota	Streptophyta	unclassified (derived from Streptophyta)	Malpighiales	Rhizophoraceae	Bruguiera	1	-28	100	62	1
4.54612e+06	Eukaryota	Streptophyta	unclassified (derived from Streptophyta)	Malpighiales	Rhizophoraceae	Ceriops	73	-114.42	99.95	208.67	1
4.54612e+06	Eukaryota	Streptophyta	unclassified (derived from Streptophyta)	Malpighiales	Salicaceae	Populus	26	-105.56	98.17	201.57	5
4.54612e+06	Eukaryota	Streptophyta	unclassified (derived from Streptophyta)	Malvales	Malvaceae	Corchorus	1	-108	100	197	1
4.54612e+06	Eukaryota	Streptophyta	unclassified (derived from Streptophyta)	Malvales	Malvaceae	Durio	44	-123.75	99.96	222.98	1
4.54612e+06	Eukaryota	Streptophyta	unclassified (derived from Streptophyta)	Malvales	Malvaceae	Sterculia	12	-76.5	99.98	144.33	1
4.54612e+06	Eukaryota	Streptophyta	unclassified (derived from Streptophyta)	Malvales	Thymelaeaceae	Gonystylus	2	-64	98.47	131	1
4.54612e+06	Eukaryota	Streptophyta	unclassified (derived from Streptophyta)	Malvales	Thymelaeaceae	Thymelaea	4	-161.25	98.87	293.5	1
4.54612e+06	Eukaryota	Streptophyta	unclassified (derived from Streptophyta)	Myrtales	Onagraceae	Clarkia	1	-30	100	66	1
4.54612e+06	Eukaryota	Streptophyta	unclassified (derived from Streptophyta)	Myrtales	Onagraceae	Oenothera	47	-94.17	99.22	178.17	3
4.54612e+06	Eukaryota	Streptophyta	unclassified (derived from Streptophyta)	Myrtales	Penaeaceae	Penaea	2	-81.5	99.32	154.5	1
4.54612e+06	Eukaryota	Streptophyta	unclassified (derived from Streptophyta)	Nymphaeales	Cabombaceae	Brasenia	3	-115.33	99.22	214.33	1
4.54612e+06	Eukaryota	Streptophyta	unclassified (derived from Streptophyta)	Nymphaeales	Cabombaceae	Cabomba	23	-42.13	100	86.96	1
4.54612e+06	Eukaryota	Streptophyta	unclassified (derived from Streptophyta)	Nymphaeales	Nymphaeaceae	Nymphaea	12	-95.9	99.77	177.25	3
4.54612e+06	Eukaryota	Streptophyta	unclassified (derived from Streptophyta)	Oxalidales	Oxalidaceae	Oxalis	14	-61.79	100	119.43	1
4.54612e+06	Eukaryota	Streptophyta	unclassified (derived from Streptophyta)	Piperales	Aristolochiaceae	Asarum	2	-44	99.59	91	1
4.54612e+06	Eukaryota	Streptophyta	unclassified (derived from Streptophyta)	Piperales	Aristolochiaceae	Saruma	2	-38.5	100	80	1
4.54612e+06	Eukaryota	Streptophyta	unclassified (derived from Streptophyta)	Piperales	Piperaceae	Peperomia	4	-41.5	99.57	85.5	3
4.54612e+06	Eukaryota	Streptophyta	unclassified (derived from Streptophyta)	Piperales	Piperaceae	Piper	133	-81.47	97.28	162.19	4
4.54612e+06	Eukaryota	Streptophyta	unclassified (derived from Streptophyta)	Piperales	Saururaceae	Anemopsis	15	-99.47	99.69	183.93	1
4.54612e+06	Eukaryota	Streptophyta	unclassified (derived from Streptophyta)	Piperales	Saururaceae	Saururus	11	-48.82	97.86	102	1
4.54612e+06	Eukaryota	Streptophyta	unclassified (derived from Streptophyta)	Proteales	Nelumbonaceae	Nelumbo	8	-36.25	100	76.88	1
4.54612e+06	Eukaryota	Streptophyta	unclassified (derived from Streptophyta)	Proteales	Platanaceae	Platanus	2	-56	100	110	1
4.54612e+06	Eukaryota	Streptophyta	unclassified (derived from Streptophyta)	Proteales	Proteaceae	Lambertia	20	-37.4	100	78.4	1
4.54612e+06	Eukaryota	Streptophyta	unclassified (derived from Streptophyta)	Proteales	Proteaceae	Petrophile	1	-85	100	158	1
4.54612e+06	Eukaryota	Streptophyta	unclassified (derived from Streptophyta)	Proteales	Proteaceae	Roupala	1	-50	89.92	119	1
4.54612e+06	Eukaryota	Streptophyta	unclassified (derived from Streptophyta)	Ranunculales	Berberidaceae	Berberis	4	-95.5	99.43	182	1
4.54612e+06	Eukaryota	Streptophyta	unclassified (derived from Streptophyta)	Ranunculales	Berberidaceae	Jeffersonia	1	-26	100	59	1
4.54612e+06	Eukaryota	Streptophyta	unclassified (derived from Streptophyta)	Ranunculales	Eupteleaceae	Euptelea	19	-142.1	99.93	255.68	1
4.54612e+06	Eukaryota	Streptophyta	unclassified (derived from Streptophyta)	Ranunculales	Menispermaceae	Cocculus	15	-199.6	98.72	368.33	1
4.54612e+06	Eukaryota	Streptophyta	unclassified (derived from Streptophyta)	Ranunculales	Papaveraceae	Dicentra	2	-90	99.65	168.5	1
4.54612e+06	Eukaryota	Streptophyta	unclassified (derived from Streptophyta)	Ranunculales	Ranunculaceae	Adonis	2	-54.5	100	108	1
4.54612e+06	Eukaryota	Streptophyta	unclassified (derived from Streptophyta)	Ranunculales	Ranunculaceae	Coptis	10	-61.3	99.1	122.6	1
4.54612e+06	Eukaryota	Streptophyta	unclassified (derived from Streptophyta)	Ranunculales	Ranunculaceae	Ranunculus	15	-65.2	100	124.93	1
4.54612e+06	Eukaryota	Streptophyta	unclassified (derived from Streptophyta)	Ranunculales	Ranunculaceae	Thalictrum	14	-35.71	100	75.43	1
4.54612e+06	Eukaryota	Streptophyta	unclassified (derived from Streptophyta)	Rosales	Cannabaceae	Humulus	1	-44	100	90	1
4.54612e+06	Eukaryota	Streptophyta	unclassified (derived from Streptophyta)	Rosales	Rosaceae	Fragaria	46	-91.29	95.45	194.34	4
4.54612e+06	Eukaryota	Streptophyta	unclassified (derived from Streptophyta)	Rosales	Ulmaceae	Celtis	2	-39.5	99.22	83	1
4.54612e+06	Eukaryota	Streptophyta	unclassified (derived from Streptophyta)	Rosales	Ulmaceae	Zelkova	1	-140	98.82	254	1
4.54612e+06	Eukaryota	Streptophyta	unclassified (derived from Streptophyta)	Santalales	Loranthaceae	Diplatia	1	-21	100	51	1
4.54612e+06	Eukaryota	Streptophyta	unclassified (derived from Streptophyta)	Santalales	Nanodeaceae	Mida	3	-43.33	100	89	1
4.54612e+06	Eukaryota	Streptophyta	unclassified (derived from Streptophyta)	Santalales	Opiliaceae	Opilia	3	-147.33	99.63	269.33	1
4.54612e+06	Eukaryota	Streptophyta	unclassified (derived from Streptophyta)	Santalales	Santalaceae	Santalum	5	-107.6	99.8	197	1
4.54612e+06	Eukaryota	Streptophyta	unclassified (derived from Streptophyta)	Santalales	Schoepfiaceae	Schoepfia	4	-58.5	99.66	114.75	1
4.54612e+06	Eukaryota	Streptophyta	unclassified (derived from Streptophyta)	Santalales	Viscaceae	Viscum	87	-133.56	99.78	243.02	1
4.54612e+06	Eukaryota	Streptophyta	unclassified (derived from Streptophyta)	Santalales	Ximeniaceae	Ximenia	183	-154.13	99.93	276.08	1
4.54612e+06	Eukaryota	Streptophyta	unclassified (derived from Streptophyta)	Sapindales	Hippocastanaceae	Aesculus	1	-147	99.62	266	1
4.54612e+06	Eukaryota	Streptophyta	unclassified (derived from Streptophyta)	Sapindales	Rutaceae	Citrus	33	-35.41	99.98	75.52	2
4.54612e+06	Eukaryota	Streptophyta	unclassified (derived from Streptophyta)	Saxifragales	Altingiaceae	Altingia	1	-36	100	76	1
4.54612e+06	Eukaryota	Streptophyta	unclassified (derived from Streptophyta)	Saxifragales	Altingiaceae	Liquidambar	1	-153	99.29	280	1
4.54612e+06	Eukaryota	Streptophyta	unclassified (derived from Streptophyta)	Saxifragales	Crassulaceae	Crassula	1	-37	98.73	79	1
4.54612e+06	Eukaryota	Streptophyta	unclassified (derived from Streptophyta)	Saxifragales	Crassulaceae	Dudleya	20	-136.95	99.63	249.55	1
4.54612e+06	Eukaryota	Streptophyta	unclassified (derived from Streptophyta)	Saxifragales	Daphniphyllaceae	Daphniphyllum	14	-65.57	95.03	142.57	1
4.54612e+06	Eukaryota	Streptophyta	unclassified (derived from Streptophyta)	Saxifragales	Grossulariaceae	Ribes	6	-29.33	100	64.33	1
4.54612e+06	Eukaryota	Streptophyta	unclassified (derived from Streptophyta)	Saxifragales	Iteaceae	Pterostemon	1	-25	98.31	59	1
4.54612e+06	Eukaryota	Streptophyta	unclassified (derived from Streptophyta)	Saxifragales	Paeoniaceae	Paeonia	5	-68	100	131	1
4.54612e+06	Eukaryota	Streptophyta	unclassified (derived from Streptophyta)	Saxifragales	Saxifragaceae	Fendlera	32	-51.72	99.56	105.09	1
4.54612e+06	Eukaryota	Streptophyta	unclassified (derived from Streptophyta)	Saxifragales	Saxifragaceae	Mitella	2	-46.5	100	92	1
4.54612e+06	Eukaryota	Streptophyta	unclassified (derived from Streptophyta)	Solanales	Convolvulaceae	Cuscuta	286	-71.74	98.64	140.93	6
4.54612e+06	Eukaryota	Streptophyta	unclassified (derived from Streptophyta)	Solanales	Convolvulaceae	Ipomoea	3	-145	98.94	266	2
4.54612e+06	Eukaryota	Streptophyta	unclassified (derived from Streptophyta)	Solanales	Hydrophyllaceae	Hydrophyllum	1	-36	100	75	1
4.54612e+06	Eukaryota	Streptophyta	unclassified (derived from Streptophyta)	Solanales	Montiniaceae	Montinia	44	-37.8	100	78.91	1
4.54612e+06	Eukaryota	Streptophyta	unclassified (derived from Streptophyta)	Solanales	Solanaceae	Atropa	19	-200.53	99.75	353.58	1
4.54612e+06	Eukaryota	Streptophyta	unclassified (derived from Streptophyta)	Solanales	Solanaceae	Nicotiana	105	-141.75	99.52	257.65	3
4.54612e+06	Eukaryota	Streptophyta	unclassified (derived from Streptophyta)	Solanales	Solanaceae	Solanum	534	-119.78	99.31	220.64	18
4.54612e+06	Eukaryota	Streptophyta	unclassified (derived from Streptophyta)	Vitales	Vitaceae	Vitis	157	-81.01	97.25	164.55	8
4.54612e+06	Eukaryota	Streptophyta	unclassified (derived from Streptophyta)	unclassified (derived from Streptophyta)	Boraginaceae	Cordia	128	-71.68	98.55	138.48	1
4.54612e+06	Eukaryota	Streptophyta	unclassified (derived from Streptophyta)	unclassified (derived from Streptophyta)	Boraginaceae	Ehretia	26	-146.32	97.68	268.18	2
4.54612e+06	Eukaryota	Streptophyta	unclassified (derived from Streptophyta)	unclassified (derived from Streptophyta)	Cynomoriaceae	Cynomorium	105	-41.42	99.98	86.13	1
4.54612e+06	Eukaryota	Streptophyta	unclassified (derived from Streptophyta)	unclassified (derived from Streptophyta)	Sabiaceae	Meliosma	4	-72	90.62	160	1
4.54612e+06	Eukaryota	Streptophyta	unclassified (derived from Streptophyta)	unclassified (derived from Streptophyta)	Vahliaceae	Vahlia	5	-211.6	99.52	378.6	1
4.54612e+06	Eukaryota	Xanthophyceae	unclassified (derived from Xanthophyceae)	Vaucheriales	Vaucheriaceae	Vaucheria	4	-71.33	100	135.83	2
4.54612e+06	Eukaryota	unclassified (derived from Eukaryota)	Bangiophyceae	Bangiales	Bangiaceae	Porphyra	1	-37	100	78	1
4.54612e+06	Eukaryota	unclassified (derived from Eukaryota)	Bangiophyceae	Bangiales	Bangiaceae	Pyropia	2	-26	100	59.5	1
4.54612e+06	Eukaryota	unclassified (derived from Eukaryota)	Bangiophyceae	Cyanidiales	Cyanidiaceae	Cyanidioschyzon	1	-27	100	61	1
4.54612e+06	Eukaryota	unclassified (derived from Eukaryota)	Bangiophyceae	Cyanidiales	Cyanidiaceae	Cyanidium	5	-51.67	100	102.17	2
4.54612e+06	Eukaryota	unclassified (derived from Eukaryota)	Bangiophyceae	Porphyridiales	Porphyridiaceae	Porphyridium	2	-31.5	100	69	2
4.54612e+06	Eukaryota	unclassified (derived from Eukaryota)	Chrysophyceae	Chromulinales	Chromulinaceae	Ochromonas	4	-65.67	99.87	127.67	3
4.54612e+06	Eukaryota	unclassified (derived from Eukaryota)	Chrysophyceae	Chromulinales	Chrysoamoebidaceae	Chrysamoeba	1	-87	100	164	1
4.54612e+06	Eukaryota	unclassified (derived from Eukaryota)	Chrysophyceae	Chromulinales	Chrysolepidomonadaceae	Chrysolepidomonas	7	-36.14	100	77.43	1
4.54612e+06	Eukaryota	unclassified (derived from Eukaryota)	Chrysophyceae	unclassified (derived from Chrysophyceae)	unclassified (derived from Chrysophyceae)	Phaeobotrys	2	-34	100	73	1
4.54612e+06	Eukaryota	unclassified (derived from Eukaryota)	Colpodea	Colpodida	Colpodidae	Colpoda	1	-60	98.33	120	1
4.54612e+06	Eukaryota	unclassified (derived from Eukaryota)	Compsopogonophyceae	Compsopogonales	Compsopogonaceae	Compsopogon	1	-44	94.74	95	1
4.54612e+06	Eukaryota	unclassified (derived from Eukaryota)	Cryptophyta	Cryptomonadales	Cryptomonadaceae	Cryptomonas	1	-33	100	71	1
4.54612e+06	Eukaryota	unclassified (derived from Eukaryota)	Cryptophyta	Cryptomonadales	Goniomonadaceae	Goniomonas	2	-51.5	90.37	140.5	2
4.54612e+06	Eukaryota	unclassified (derived from Eukaryota)	Cryptophyta	Pyrenomonadales	Geminigeraceae	Guillardia	2	-43	99.59	89	2
4.54612e+06	Eukaryota	unclassified (derived from Eukaryota)	Cryptophyta	Pyrenomonadales	Pyrenomonadaceae	Rhodomonas	1	-66	100	127	1
4.54612e+06	Eukaryota	unclassified (derived from Eukaryota)	Dictyochophyceae	Pedinellales	unclassified (derived from Pedinellales)	Apedinella	3	-47.25	100	95.25	2
4.54612e+06	Eukaryota	unclassified (derived from Eukaryota)	Dinophyceae	Gonyaulacales	Gonyaulacaceae	Alexandrium	5	-23.83	100	56	2
4.54612e+06	Eukaryota	unclassified (derived from Eukaryota)	Dinophyceae	Gonyaulacales	Oxytoxaceae	Thecadinium	1	-26	100	60	1
4.54612e+06	Eukaryota	unclassified (derived from Eukaryota)	Dinophyceae	Gymnodiniales	Gymnodiniaceae	Akashiwo	1	-90	93.3	194	1
4.54612e+06	Eukaryota	unclassified (derived from Eukaryota)	Dinophyceae	Gymnodiniales	Gymnodiniaceae	Karlodinium	3	-139.75	99.71	255.25	2
4.54612e+06	Eukaryota	unclassified (derived from Eukaryota)	Dinophyceae	Peridiniales	Heterocapsaceae	Heterocapsa	1	-156	100	281	1
4.54612e+06	Eukaryota	unclassified (derived from Eukaryota)	Dinophyceae	Peridiniales	Peridiniaceae	Durinskia	2	-25.5	94.38	66.5	1
4.54612e+06	Eukaryota	unclassified (derived from Eukaryota)	Dinophyceae	Peridiniales	Peridiniaceae	Peridinium	5	-43.83	99.36	90.83	4
4.54612e+06	Eukaryota	unclassified (derived from Eukaryota)	Dinophyceae	Peridiniales	Peridiniaceae	Scrippsiella	1	-94	95.38	195	1
4.54612e+06	Eukaryota	unclassified (derived from Eukaryota)	Dinophyceae	Prorocentrales	Prorocentraceae	Prorocentrum	3	-111.5	99.83	206.5	3
4.54612e+06	Eukaryota	unclassified (derived from Eukaryota)	Dinophyceae	Suessiales	Suessiaceae	Pelagodinium	3	-35	100	74.5	2
4.54612e+06	Eukaryota	unclassified (derived from Eukaryota)	Dinophyceae	Thoracosphaerales	unclassified (derived from Thoracosphaerales)	Thoracosphaera	1	-33	100	70	1
4.54612e+06	Eukaryota	unclassified (derived from Eukaryota)	Florideophyceae	Ceramiales	Ceramiaceae	Falklandiella	1	-34	100	72	1
4.54612e+06	Eukaryota	unclassified (derived from Eukaryota)	Florideophyceae	Corallinales	Corallinaceae	Corallina	2	-42	100	87	1
4.54612e+06	Eukaryota	unclassified (derived from Eukaryota)	Florideophyceae	Gigartinales	Gigartinaceae	Chondrus	1	-44	100	89	1
4.54612e+06	Eukaryota	unclassified (derived from Eukaryota)	Florideophyceae	Gigartinales	Phyllophoraceae	Coccotylus	1	-28	100	62	1
4.54612e+06	Eukaryota	unclassified (derived from Eukaryota)	Florideophyceae	Gigartinales	Phyllophoraceae	Gymnogongrus	2	-30	100	66	1
4.54612e+06	Eukaryota	unclassified (derived from Eukaryota)	Florideophyceae	Gigartinales	Phyllophoraceae	Mastocarpus	1	-33	100	71	1
4.54612e+06	Eukaryota	unclassified (derived from Eukaryota)	Florideophyceae	Palmariales	Palmariaceae	Palmaria	2	-32	100	69	1
4.54612e+06	Eukaryota	unclassified (derived from Eukaryota)	Florideophyceae	Rhodymeniales	Champiaceae	Gastroclonium	1	-28	100	62	1
4.54612e+06	Eukaryota	unclassified (derived from Eukaryota)	Foraminifera	unclassified (derived from Foraminifera)	Soritidae	Amphisorus	1	-23	100	54	1
4.54612e+06	Eukaryota	unclassified (derived from Eukaryota)	Glaucocystophyceae	Glaucocystales	Glaucocystaceae	Glaucocystis	1	-85	100	160	1
4.54612e+06	Eukaryota	unclassified (derived from Eukaryota)	Glaucocystophyceae	unclassified (derived from Glaucocystophyceae)	unclassified (derived from Glaucocystophyceae)	Cyanoptyche	1	-27	98.39	62	1
4.54612e+06	Eukaryota	unclassified (derived from Eukaryota)	Heterolobosea	Schizopyrenida	Vahlkampfiidae	Naegleria	1	-123	100	229	1
4.54612e+06	Eukaryota	unclassified (derived from Eukaryota)	Heterotrichea	Heterotrichida	Blepharismidae	Blepharisma	1	-50	100	100	1
4.54612e+06	Eukaryota	unclassified (derived from Eukaryota)	Heterotrichea	Heterotrichida	Stentoridae	Stentor	4	-62.75	97.42	126.75	1
4.54612e+06	Eukaryota	unclassified (derived from Eukaryota)	Hyphochytriomycetes	unclassified (derived from Hyphochytriomycetes)	Hyphochytriaceae	Hyphochytrium	8	-49	99.94	99.38	1
4.54612e+06	Eukaryota	unclassified (derived from Eukaryota)	Ichthyosporea	Ichthyophonida	Amoebidiaceae	Amoebidium	1	-37	85.71	105	1
4.54612e+06	Eukaryota	unclassified (derived from Eukaryota)	Ichthyosporea	Ichthyophonida	unclassified (derived from Ichthyophonida)	Pseudoperkinsus	2	-38.5	100	81	2
4.54612e+06	Eukaryota	unclassified (derived from Eukaryota)	Ichthyosporea	unclassified (derived from Ichthyosporea)	unclassified (derived from Ichthyosporea)	Capsaspora	1	-26	100	59	1
4.54612e+06	Eukaryota	unclassified (derived from Eukaryota)	Oligohymenophorea	Hymenostomatida	Tetrahymenidae	Tetrahymena	287	-89.48	99.88	168.84	18
4.54612e+06	Eukaryota	unclassified (derived from Eukaryota)	Oligohymenophorea	Hymenostomatida	unclassified (derived from Hymenostomatida)	Ichthyophthirius	2	-177	99.86	318.5	1
4.54612e+06	Eukaryota	unclassified (derived from Eukaryota)	Oligohymenophorea	Peniculida	Parameciidae	Paramecium	4	-49	100	98.25	1
4.54612e+06	Eukaryota	unclassified (derived from Eukaryota)	Oligohymenophorea	Peniculida	Urocentridae	Urocentrum	1	-20	100	50	1
4.54612e+06	Eukaryota	unclassified (derived from Eukaryota)	Oligohymenophorea	Philasterida	Orchitophryidae	Anophryoides	1	-79	87.63	194	1
4.54612e+06	Eukaryota	unclassified (derived from Eukaryota)	Oligohymenophorea	Philasterida	Pseudocohnilembidae	Pseudocohnilembus	1	-29	100	64	1
4.54612e+06	Eukaryota	unclassified (derived from Eukaryota)	Oligohymenophorea	unclassified (derived from Oligohymenophorea)	Epistylidae	Epistylis	1	-85	100	159	1
4.54612e+06	Eukaryota	unclassified (derived from Eukaryota)	Oligohymenophorea	unclassified (derived from Oligohymenophorea)	Vorticellidae	Vorticella	1	-54	100	108	1
4.54612e+06	Eukaryota	unclassified (derived from Eukaryota)	Oligohymenophorea	unclassified (derived from Oligohymenophorea)	Zoothamniidae	Zoothamnium	1	-71	100	137	1
4.54612e+06	Eukaryota	unclassified (derived from Eukaryota)	Pelagophyceae	unclassified (derived from Pelagophyceae)	unclassified (derived from Pelagophyceae)	Aureococcus	3	-26	100	60	1
4.54612e+06	Eukaryota	unclassified (derived from Eukaryota)	Pelagophyceae	unclassified (derived from Pelagophyceae)	unclassified (derived from Pelagophyceae)	unclassified (derived from Pelagophyceae)	1	-45	100	91	1
4.54612e+06	Eukaryota	unclassified (derived from Eukaryota)	Phaeothamniophyceae	unclassified (derived from Phaeothamniophyceae)	unclassified (derived from Phaeothamniophyceae)	unclassified (derived from Phaeothamniophyceae)	1	-38	100	80	1
4.54612e+06	Eukaryota	unclassified (derived from Eukaryota)	Prostomatea	Prorodontida	Prorodontidae	Prorodon	1	-48	100	96	1
4.54612e+06	Eukaryota	unclassified (derived from Eukaryota)	Raphidophyceae	Chattonellales	Chattonellaceae	Heterosigma	4	-44.83	100	91.17	3
4.54612e+06	Eukaryota	unclassified (derived from Eukaryota)	Spirotrichea	Euplotida	Euplotidae	Euplotes	3	-42	99.61	88	3
4.54612e+06	Eukaryota	unclassified (derived from Eukaryota)	Spirotrichea	Sporadotrichida	Oxytrichidae	Sterkiella	1	-114	100	210	1
4.54612e+06	Eukaryota	unclassified (derived from Eukaryota)	Spirotrichea	Sporadotrichida	Oxytrichidae	Stylonychia	2	-78	100	147	2
4.54612e+06	Eukaryota	unclassified (derived from Eukaryota)	Synurophyceae	Synurales	Mallomonadaceae	Mallomonas	1	-89	90.26	195	1
4.54612e+06	Eukaryota	unclassified (derived from Eukaryota)	unclassified (derived from Eukaryota)	Bicosoecida	unclassified (derived from Bicosoecida)	Nerada	1	-34	100	72	1
4.54612e+06	Eukaryota	unclassified (derived from Eukaryota)	unclassified (derived from Eukaryota)	Cercomonadida	Cercomonadidae	Cercomonas	2	-58	100	114.5	2
4.54612e+06	Eukaryota	unclassified (derived from Eukaryota)	unclassified (derived from Eukaryota)	Cercomonadida	Heteromitidae	Heteromita	9	-52.71	99.8	105.38	3
4.54612e+06	Eukaryota	unclassified (derived from Eukaryota)	unclassified (derived from Eukaryota)	Choanoflagellida	Salpingoecidae	Salpingoeca	2	-42.5	99.55	88.5	2
4.54612e+06	Eukaryota	unclassified (derived from Eukaryota)	unclassified (derived from Eukaryota)	Choanoflagellida	Stephanoecidae	Diaphanoeca	1	-34	100	74	1
4.54612e+06	Eukaryota	unclassified (derived from Eukaryota)	unclassified (derived from Eukaryota)	Choanoflagellida	Stephanoecidae	Stephanoeca	1	-26	100	60	1
4.54612e+06	Eukaryota	unclassified (derived from Eukaryota)	unclassified (derived from Eukaryota)	Dictyosteliida	unclassified (derived from Dictyosteliida)	Polysphondylium	8	-26.28	99.9	60.33	3
4.54612e+06	Eukaryota	unclassified (derived from Eukaryota)	unclassified (derived from Eukaryota)	Kinetoplastida	Bodonidae	Bodo	1	-71	100	136	1
4.54612e+06	Eukaryota	unclassified (derived from Eukaryota)	unclassified (derived from Eukaryota)	Kinetoplastida	Bodonidae	Neobodo	21	-102.01	99.77	189.74	6
4.54612e+06	Eukaryota	unclassified (derived from Eukaryota)	unclassified (derived from Eukaryota)	Kinetoplastida	Bodonidae	Parabodo	2	-72	89.08	174	1
4.54612e+06	Eukaryota	unclassified (derived from Eukaryota)	unclassified (derived from Eukaryota)	Kinetoplastida	Bodonidae	Rhynchobodo	1	-22	100	53	1
4.54612e+06	Eukaryota	unclassified (derived from Eukaryota)	unclassified (derived from Eukaryota)	Kinetoplastida	Bodonidae	Trypanoplasma	2	-33	100	71	1
4.54612e+06	Eukaryota	unclassified (derived from Eukaryota)	unclassified (derived from Eukaryota)	Kinetoplastida	Trypanosomatidae	Blastocrithidia	1	-31	100	68	1
4.54612e+06	Eukaryota	unclassified (derived from Eukaryota)	unclassified (derived from Eukaryota)	Kinetoplastida	Trypanosomatidae	Crithidia	3	-54.5	98.54	111	2
4.54612e+06	Eukaryota	unclassified (derived from Eukaryota)	unclassified (derived from Eukaryota)	Kinetoplastida	Trypanosomatidae	Leishmania	1	-23	100	55	1
4.54612e+06	Eukaryota	unclassified (derived from Eukaryota)	unclassified (derived from Eukaryota)	Kinetoplastida	Trypanosomatidae	Trypanosoma	13	-73.72	98.42	148.03	4
4.54612e+06	Eukaryota	unclassified (derived from Eukaryota)	unclassified (derived from Eukaryota)	Lagenidiales	Haliphthoraceae	Atkinsiella	1	-42	100	87	1
4.54612e+06	Eukaryota	unclassified (derived from Eukaryota)	unclassified (derived from Eukaryota)	Lagenidiales	Lagenidiaceae	Lagenidium	7	-93.38	99.89	174.88	3
4.54612e+06	Eukaryota	unclassified (derived from Eukaryota)	unclassified (derived from Eukaryota)	Leptomitales	unclassified (derived from Leptomitales)	Apodachlya	9	-105.92	99.7	196.08	2
4.54612e+06	Eukaryota	unclassified (derived from Eukaryota)	unclassified (derived from Eukaryota)	Pavlovales	Pavlovaceae	Diacronema	2	-27.5	100	62	1
4.54612e+06	Eukaryota	unclassified (derived from Eukaryota)	unclassified (derived from Eukaryota)	Pavlovales	Pavlovaceae	Pavlova	3	-22	100	53	1
4.54612e+06	Eukaryota	unclassified (derived from Eukaryota)	unclassified (derived from Eukaryota)	Peronosporales	Peronosporaceae	Peronospora	3	-74.33	93.23	162.67	1
4.54612e+06	Eukaryota	unclassified (derived from Eukaryota)	unclassified (derived from Eukaryota)	Peronosporales	unclassified (derived from Peronosporales)	Phytophthora	97	-74.69	99.78	143.7	17
4.54612e+06	Eukaryota	unclassified (derived from Eukaryota)	unclassified (derived from Eukaryota)	Pythiales	Pythiaceae	Pythium	38	-80.17	99.22	156.13	16
4.54612e+06	Eukaryota	unclassified (derived from Eukaryota)	unclassified (derived from Eukaryota)	Saprolegniales	Saprolegniaceae	Achlya	121	-123.1	99.88	225.86	5
4.54612e+06	Eukaryota	unclassified (derived from Eukaryota)	unclassified (derived from Eukaryota)	Saprolegniales	Saprolegniaceae	Aphanomyces	26	-77.32	99.98	147.39	5
4.54612e+06	Eukaryota	unclassified (derived from Eukaryota)	unclassified (derived from Eukaryota)	Saprolegniales	Saprolegniaceae	Leptolegnia	12	-159.73	99.44	290.45	3
4.54612e+06	Eukaryota	unclassified (derived from Eukaryota)	unclassified (derived from Eukaryota)	Saprolegniales	Saprolegniaceae	Saprolegnia	27	-83.13	99.67	158.32	3
4.54612e+06	Eukaryota	unclassified (derived from Eukaryota)	unclassified (derived from Eukaryota)	Saprolegniales	Saprolegniaceae	Thraustotheca	29	-100.95	99.86	187.95	2
4.54612e+06	Eukaryota	unclassified (derived from Eukaryota)	unclassified (derived from Eukaryota)	Thaumatomonadida	Thaumatomastigidae	Protaspis	2	-32.5	100	70.5	2
4.54612e+06	Eukaryota	unclassified (derived from Eukaryota)	unclassified (derived from Eukaryota)	Thaumatomonadida	Thaumatomastigidae	Thaumatomonas	1	-90	99.42	171	1
4.54612e+06	Eukaryota	unclassified (derived from Eukaryota)	unclassified (derived from Eukaryota)	Trichomonadida	Trichomonadidae	Trichomonas	1	-34	100	73	1
4.54612e+06	Eukaryota	unclassified (derived from Eukaryota)	unclassified (derived from Eukaryota)	unclassified (derived from Eukaryota)	Hartmannellidae	Hartmannella	3	-28.67	100	64.33	1
4.54612e+06	Eukaryota	unclassified (derived from Eukaryota)	unclassified (derived from Eukaryota)	unclassified (derived from Eukaryota)	Histionidae	Reclinomonas	30	-22.27	100	52.5	1
4.54612e+06	Eukaryota	unclassified (derived from Eukaryota)	unclassified (derived from Eukaryota)	unclassified (derived from Eukaryota)	Nucleariidae	Nuclearia	3	-76.33	100	146	1
4.54612e+06	Eukaryota	unclassified (derived from Eukaryota)	unclassified (derived from Eukaryota)	unclassified (derived from Eukaryota)	Vannellidae	Vannella	1	-152	99.28	278	1
4.54612e+06	Eukaryota	unclassified (derived from Eukaryota)	unclassified (derived from Eukaryota)	unclassified (derived from Eukaryota)	Vexilliferidae	Neoparamoeba	1	-54	100	108	1
4.54612e+06	Eukaryota	unclassified (derived from Eukaryota)	unclassified (derived from Eukaryota)	unclassified (derived from Eukaryota)	unclassified (derived from Eukaryota)	Acanthamoeba	2	-25	100	57	1
4.54612e+06	Eukaryota	unclassified (derived from Eukaryota)	unclassified (derived from Eukaryota)	unclassified (derived from Eukaryota)	unclassified (derived from Eukaryota)	Andalucia	2	-35	98.67	75	1
4.54612e+06	Eukaryota	unclassified (derived from Eukaryota)	unclassified (derived from Eukaryota)	unclassified (derived from Eukaryota)	unclassified (derived from Eukaryota)	Bigelowiella	2	-27.5	100	62.5	2
4.54612e+06	Eukaryota	unclassified (derived from Eukaryota)	unclassified (derived from Eukaryota)	unclassified (derived from Eukaryota)	unclassified (derived from Eukaryota)	Blastocystis	1	-42	100	88	1
4.54612e+06	Eukaryota	unclassified (derived from Eukaryota)	unclassified (derived from Eukaryota)	unclassified (derived from Eukaryota)	unclassified (derived from Eukaryota)	Corallochytrium	1	-27	100	61	1
4.54612e+06	Eukaryota	unclassified (derived from Eukaryota)	unclassified (derived from Eukaryota)	unclassified (derived from Eukaryota)	unclassified (derived from Eukaryota)	Dimorpha	1	-61	100	120	1
4.54612e+06	Eukaryota	unclassified (derived from Eukaryota)	unclassified (derived from Eukaryota)	unclassified (derived from Eukaryota)	unclassified (derived from Eukaryota)	Fonticula	1	-37	100	78	1
4.54612e+06	Eukaryota	unclassified (derived from Eukaryota)	unclassified (derived from Eukaryota)	unclassified (derived from Eukaryota)	unclassified (derived from Eukaryota)	Gymnophrys	2	-64.5	99.69	125	1
4.54612e+06	Eukaryota	unclassified (derived from Eukaryota)	unclassified (derived from Eukaryota)	unclassified (derived from Eukaryota)	unclassified (derived from Eukaryota)	Lotharella	5	-31.67	100	69	3
4.54612e+06	Eukaryota	unclassified (derived from Eukaryota)	unclassified (derived from Eukaryota)	unclassified (derived from Eukaryota)	unclassified (derived from Eukaryota)	Palpitomonas	1	-33	100	71	1
4.54612e+06	Eukaryota	unclassified (derived from Eukaryota)	unclassified (derived from Eukaryota)	unclassified (derived from Eukaryota)	unclassified (derived from Eukaryota)	Phalansterium	1	-25	100	59	1
4.54612e+06	Eukaryota	unclassified (derived from Fungi)	unclassified (derived from Fungi)	Endogonales	Endogonaceae	Endogone	1	-104	100	193	1
4.54612e+06	Eukaryota	unclassified (derived from Fungi)	unclassified (derived from Fungi)	Entomophthorales	Basidiobolaceae	Basidiobolus	1	-36	100	77	1
4.54612e+06	Eukaryota	unclassified (derived from Fungi)	unclassified (derived from Fungi)	Entomophthorales	Entomophthoraceae	Entomophthora	1	-32	100	69	1
4.54612e+06	Eukaryota	unclassified (derived from Fungi)	unclassified (derived from Fungi)	Harpellales	Legeriomycetaceae	Capniomyces	1	-123	100	225	1
4.54612e+06	Eukaryota	unclassified (derived from Fungi)	unclassified (derived from Fungi)	Harpellales	Legeriomycetaceae	Smittium	2	-59.5	100	116.5	2
4.54612e+06	Eukaryota	unclassified (derived from Fungi)	unclassified (derived from Fungi)	Kickxellales	Kickxellaceae	Spiromyces	2	-26	100	59	1
4.54612e+06	Eukaryota	unclassified (derived from Fungi)	unclassified (derived from Fungi)	Mucorales	Lichtheimiaceae	Lichtheimia	1	-34	100	73	1
4.54612e+06	Eukaryota	unclassified (derived from Fungi)	unclassified (derived from Fungi)	Mucorales	unclassified (derived from Mucorales)	Umbelopsis	2	-41	100	86	1
4.54612e+06	Eukaryota	unclassified (derived from Fungi)	unclassified (derived from Fungi)	Zoopagales	Helicocephalidaceae	Rhopalomyces	2	-26.5	100	60	1
4.54612e+06	Eukaryota	unclassified (derived from Fungi)	unclassified (derived from Fungi)	Zoopagales	Piptocephalidaceae	Piptocephalis	4	-59.5	99.85	116.67	2
4.54612e+06	Eukaryota	unclassified (derived from Fungi)	unclassified (derived from Fungi)	unclassified (derived from Fungi)	Olpidiaceae	Olpidium	3	-39.33	100	82	1
4.54612e+06	Eukaryota	unclassified (derived from Fungi)	unclassified (derived from Fungi)	unclassified (derived from Fungi)	unclassified (derived from Fungi)	unclassified (derived from Fungi)	2	-36	98.35	78.5	2
4.54612e+06	Viruses	unclassified (derived from Viruses)	unclassified (derived from Viruses)	Caudovirales	Myoviridae	unclassified (derived from Myoviridae)	1	-78	100	147	1
4.54612e+06	Viruses	unclassified (derived from Viruses)	unclassified (derived from Viruses)	unclassified (derived from Viruses)	unclassified (derived from Viruses)	unclassified (derived from Viruses)	7	-111.85	99.67	205.4	3
4.54612e+06	unassigned	unassigned	unassigned	unassigned	unassigned	unassigned	2539	-83.61	98.82	161.48	465
4.54612e+06	unclassified sequences	unclassified (derived from unclassified sequences)	unclassified (derived from unclassified sequences)	unclassified (derived from unclassified sequences)	unclassified (derived from unclassified sequences)	unclassified (derived from unclassified sequences)	75	-104.09	99.92	191.18	14
