# Supplementary material for: The Metagenome of Utricularia gibba's Traps: Into the Microbial Input to a Carnivorous Plant
Source: PLoS One. 2016 Feb 9;11(2):e0148979. doi: 10.1371/journal.pone.0148979 (PMC4747601; doi:10.1371/journal.pone.0148979)
Supplement: S4 Table — (XLS) [file pone.0148979.s009.xls]

## Sheet: CompleteKO
KO	Ugibba	Ugt	Ugm
K02117	0	0	32
K00169	0	0	29
K10907	0	0	28
K00288	0	0	27
K09479	0	0	26
K00170	0	0	23
K11259	0	0	21
K11785	0	0	20
K01135	0	0	19
K01577	0	0	18
K02118	0	0	18
K03385	0	0	18
K09697	0	0	16
K16881	0	0	16
K01655	0	0	15
K01849	0	0	15
K12375	0	0	15
K00192	0	0	13
K07192	0	0	12
K06324	0	0	10
K07403	0	0	10
K11264	0	0	10
K18235	0	0	10
K07321	0	0	9
K09141	0	0	9
K09155	0	0	9
K00368	0	0	9
K00177	0	0	8
K00492	0	0	8
K03465	0	0	8
K10237	0	0	8
K10301	0	0	8
K03388	0	0	7
K13797	0	0	7
K12374	0	0	7
K17870	0	0	7
K03315	0	0	7
K06960	0	0	6
K07509	0	0	6
K13853	0	0	6
K13571	0	0	6
K14127	0	0	6
K06951	0	0	5
K07041	0	0	5
K07484	0	0	5
K00193	0	0	5
K02322	0	0	5
K02490	0	0	5
K03330	0	0	5
K05828	0	0	5
K17069	0	0	5
K00180	0	0	5
K14128	0	0	5
K03698	0	0	4
K07030	0	0	4
K07339	0	0	4
K08482	0	0	4
K13955	0	0	4
K00045	0	0	4
K03389	0	0	4
K05586	0	0	4
K05824	0	0	4
K08047	0	0	4
K08049	0	0	4
K09516	0	0	4
K11958	0	0	4
K13990	0	0	4
K16306	0	0	4
K09819	0	0	4
K03166	0	0	4
K06897	0	0	4
K11173	0	0	4
K14607	0	0	4
K15521	0	0	4
K13770	0	0	4
K09488	0	0	4
K04884	0	0	4
K05337	0	0	3
K07172	0	0	3
K09163	0	0	3
K11184	0	0	3
K00125	0	0	3
K00401	0	0	3
K00603	0	0	3
K01186	0	0	3
K01202	0	0	3
K02286	0	0	3
K03390	0	0	3
K05602	0	0	3
K05656	0	0	3
K05829	0	0	3
K07190	0	0	3
K11152	0	0	3
K11781	0	0	3
K13402	0	0	3
K13479	0	0	3
K13762	0	0	3
K14654	0	0	3
K15408	0	0	3
K15669	0	0	3
K15876	0	0	3
K17240	0	0	3
K00786	0	0	3
K01138	0	0	3
K01293	0	0	3
K02431	0	0	3
K05593	0	0	3
K07812	0	0	3
K11162	0	0	3
K15329	0	0	3
K16167	0	0	3
K13640	0	0	3
K04026	0	0	2
K04767	0	0	2
K07065	0	0	2
K07068	0	0	2
K07131	0	0	2
K07477	0	0	2
K07499	0	0	2
K09129	0	0	2
K09803	0	0	2
K10819	0	0	2
K00157	0	0	2
K00158	0	0	2
K00194	0	0	2
K00197	0	0	2
K00414	0	0	2
K00720	0	0	2
K00886	0	0	2
K01078	0	0	2
K01204	0	0	2
K01622	0	0	2
K02292	0	0	2
K03420	0	0	2
K03471	0	0	2
K03532	0	0	2
K04496	0	0	2
K04659	0	0	2
K05304	0	0	2
K05827	0	0	2
K05831	0	0	2
K05979	0	0	2
K06483	0	0	2
K06606	0	0	2
K07695	0	0	2
K08045	0	0	2
K08068	0	0	2
K08660	0	0	2
K08712	0	0	2
K08724	0	0	2
K10771	0	0	2
K10977	0	0	2
K11389	0	0	2
K11646	0	0	2
K11705	0	0	2
K11817	0	0	2
K12323	0	0	2
K13370	0	0	2
K13799	0	0	2
K14656	0	0	2
K15303	0	0	2
K15741	0	0	2
K15778	0	0	2
K17063	0	0	2
K00809	0	0	2
K01795	0	0	2
K03930	0	0	2
K05922	0	0	2
K05927	0	0	2
K06974	0	0	2
K08256	0	0	2
K12950	0	0	2
K12952	0	0	2
K16203	0	0	2
K17488	0	0	2
K17811	0	0	2
K12437	0	0	2
K13186	0	0	2
K07455	0	0	2
K16506	0	0	2
K18263	0	0	2
K03057	0	0	1
K06306	0	0	1
K06933	0	0	1
K07003	0	0	1
K07016	0	0	1
K07032	0	0	1
K07064	0	0	1
K07086	0	0	1
K07144	0	0	1
K07159	0	0	1
K07234	0	0	1
K07270	0	0	1
K07465	0	0	1
K07489	0	0	1
K07572	0	0	1
K07577	0	0	1
K08481	0	0	1
K08698	0	0	1
K09116	0	0	1
K09137	0	0	1
K09165	0	0	1
K09712	0	0	1
K09735	0	0	1
K09739	0	0	1
K09749	0	0	1
K09942	0	0	1
K09964	0	0	1
K09965	0	0	1
K14105	0	0	1
K17763	0	0	1
K18220	0	0	1
K00022	0	0	1
K00073	0	0	1
K00082	0	0	1
K00329	0	0	1
K00400	0	0	1
K00402	0	0	1
K00441	0	0	1
K00443	0	0	1
K00581	0	0	1
K00619	0	0	1
K00649	0	0	1
K00754	0	0	1
K01046	0	0	1
K01049	0	0	1
K01054	0	0	1
K01257	0	0	1
K01389	0	0	1
K01479	0	0	1
K01672	0	0	1
K01705	0	0	1
K01763	0	0	1
K01793	0	0	1
K01909	0	0	1
K02290	0	0	1
K02712	0	0	1
K02729	0	0	1
K03045	0	0	1
K03224	0	0	1
K03230	0	0	1
K03433	0	0	1
K04373	0	0	1
K04407	0	0	1
K04429	0	0	1
K04432	0	0	1
K04515	0	0	1
K04856	0	0	1
K05011	0	0	1
K05315	0	0	1
K05647	0	0	1
K05651	0	0	1
K05660	0	0	1
K05830	0	0	1
K06231	0	0	1
K06525	0	0	1
K07298	0	0	1
K07299	0	0	1
K07436	0	0	1
K07587	0	0	1
K07654	0	0	1
K07758	0	0	1
K08022	0	0	1
K08354	0	0	1
K08746	0	0	1
K08765	0	0	1
K08844	0	0	1
K08860	0	0	1
K09186	0	0	1
K09482	0	0	1
K09525	0	0	1
K09879	0	0	1
K10040	0	0	1
K10456	0	0	1
K10614	0	0	1
K10615	0	0	1
K10978	0	0	1
K11153	0	0	1
K11261	0	0	1
K11532	0	0	1
K11541	0	0	1
K11623	0	0	1
K11635	0	0	1
K11707	0	0	1
K11708	0	0	1
K12040	0	0	1
K12092	0	0	1
K12234	0	0	1
K12316	0	0	1
K12317	0	0	1
K12320	0	0	1
K12555	0	0	1
K12556	0	0	1
K12567	0	0	1
K13480	0	0	1
K13509	0	0	1
K14158	0	0	1
K14163	0	0	1
K14385	0	0	1
K14605	0	0	1
K14610	0	0	1
K14676	0	0	1
K14698	0	0	1
K14704	0	0	1
K15234	0	0	1
K15495	0	0	1
K16510	0	0	1
K16795	0	0	1
K16920	0	0	1
K16921	0	0	1
K17062	0	0	1
K17216	0	0	1
K17217	0	0	1
K17223	0	0	1
K00662	0	0	1
K09818	0	0	1
K07427	0	0	1
K00107	0	0	1
K00153	0	0	1
K00571	0	0	1
K01124	0	0	1
K01215	0	0	1
K01829	0	0	1
K03692	0	0	1
K03726	0	0	1
K05946	0	0	1
K07155	0	0	1
K07272	0	0	1
K08070	0	0	1
K08636	0	0	1
K08674	0	0	1
K08793	0	0	1
K09552	0	0	1
K11169	0	0	1
K11480	0	0	1
K11608	0	0	1
K11661	0	0	1
K12140	0	0	1
K12445	0	0	1
K12954	0	0	1
K13281	0	0	1
K13723	0	0	1
K15454	0	0	1
K15525	0	0	1
K15743	0	0	1
K15781	0	0	1
K16307	0	0	1
K16862	0	0	1
K16870	0	0	1
K08635	0	0	1
K12425	0	0	1
K12432	0	0	1
K12443	0	0	1
K16168	0	0	1
K15502	0	0	1
K15503	0	0	1
K17458	0	0	1
K08152	0	0	1
K08153	0	0	1
K08193	0	0	1
K08220	0	0	1
K09878	0	0	1
K12303	0	0	1
K14389	0	0	1
K14453	0	0	1
K14711	0	0	1
K16248	0	0	1
K16331	0	0	1
K18214	0	0	1
K05880	0	0	1
K07979	0	0	1
K09229	0	0	1
K10153	0	0	1
K10494	0	0	1
K01170	0	0	1
K17981	0	0	1
K10725	0	0	1
K15837	0	0	1
K03552	0	0	1
K04483	0	0	1
K04956	0	0	1
K05326	0	0	1
K10450	0	0	1
K10455	0	0	1
K03046	0	726	948
K03043	0	706	966
K03701	0	424	783
K00265	0	516	640
K00548	0	415	442
K06147	0	338	406
K03702	0	233	456
K02112	0	290	399
K02337	0	308	339
K03737	0	150	482
K00163	0	236	383
K08884	0	87	532
K03296	0	286	325
K02652	0	169	415
K03628	0	198	383
K02003	0	146	431
K10112	0	251	315
K01990	0	152	400
K03723	0	232	309
K07714	0	123	412
K00123	0	239	287
K07787	0	156	369
K03147	0	243	270
K00341	0	196	298
K03924	0	116	376
K03782	0	142	340
K00266	0	168	312
K02669	0	99	381
K00335	0	139	340
K00525	0	234	243
K00239	0	187	289
K01996	0	152	322
K00257	0	203	252
K01847	0	146	300
K01130	0	50	372
K02031	0	165	248
K03466	0	193	217
K02036	0	115	287
K06020	0	147	241
K01966	0	117	267
K02481	0	101	276
K02032	0	144	225
K00404	0	152	216
K00666	0	133	235
K01007	0	168	193
K01362	0	117	236
K01547	0	143	208
K01676	0	164	178
K00342	0	143	198
K01995	0	104	231
K03555	0	158	174
K01596	0	79	250
K02837	0	161	168
K00336	0	159	168
K09014	0	114	212
K00370	0	110	214
K01740	0	109	211
K00951	0	141	177
K00937	0	151	166
K00333	0	117	193
K02048	0	133	176
K01712	0	107	194
K06168	0	132	167
K06281	0	48	247
K14441	0	129	158
K01903	0	123	160
K03568	0	129	144
K03072	0	129	140
K01878	0	112	156
K00957	0	105	162
K01624	0	122	135
K02313	0	128	128
K01428	0	127	127
K01912	0	61	190
K02886	0	114	134
K11072	0	103	144
K00027	0	114	133
K02454	0	46	200
K02314	0	100	146
K03551	0	109	132
K03182	0	108	131
K00973	0	87	149
K00790	0	98	138
K11927	0	103	131
K03529	0	90	144
K15738	0	106	127
K06217	0	107	119
K02343	0	107	117
K07712	0	104	119
K02056	0	108	113
K01902	0	97	122
K01710	0	84	130
K14393	0	104	105
K02045	0	98	109
K00956	0	91	112
K00252	0	73	128
K02049	0	81	117
K02622	0	96	100
K00560	0	92	103
K04066	0	91	102
K03703	0	93	100
K02863	0	82	105
K03431	0	75	111
K06915	0	67	117
K07713	0	27	157
K03496	0	84	100
K07391	0	56	126
K00812	0	63	118
K01531	0	85	95
K00325	0	78	100
K06861	0	83	95
K00248	0	60	117
K03979	0	86	90
K03325	0	31	142
K00219	0	73	97
K02992	0	78	91
K02584	0	25	143
K02950	0	73	95
K00175	0	20	147
K02567	0	59	108
K00331	0	62	105
K02500	0	78	89
K00104	0	60	103
K07715	0	62	101
K02004	0	61	102
K08301	0	71	91
K00174	0	20	141
K01744	0	70	91
K01958	0	45	115
K01924	0	76	84
K15923	0	23	136
K15371	0	63	96
K01585	0	50	108
K00024	0	77	79
K15583	0	67	87
K06282	0	30	123
K02601	0	74	79
K07246	0	42	110
K03427	0	52	100
K02065	0	55	96
K02033	0	55	95
K00003	0	59	90
K04751	0	60	89
K00240	0	63	86
K02034	0	69	78
K07147	0	64	83
K07516	0	49	94
K02047	0	62	81
K01494	0	60	82
K02653	0	50	92
K00371	0	51	88
K02670	0	56	83
K04069	0	31	106
K02198	0	57	76
K03821	0	62	68
K04654	0	36	93
K10823	0	40	89
K01129	0	63	66
K04763	0	57	71
K05794	0	42	85
K00405	0	49	78
K15987	0	43	83
K00259	0	40	85
K01546	0	56	69
K02040	0	56	68
K09810	0	51	72
K09422	118	5	0
K00936	0	55	67
K01908	0	36	85
K00436	0	10	111
K14058	0	44	76
K09181	0	59	60
K02994	0	50	68
K03520	0	29	87
K14162	0	39	77
K12146	0	24	91
K06888	0	12	102
K01284	0	52	62
K03497	0	45	68
K02066	0	45	66
K03149	0	53	55
K05540	0	51	57
K03704	0	48	60
K07493	0	48	59
K03799	0	44	63
K01916	0	49	57
K02965	0	44	60
K01029	0	51	53
K08678	0	18	85
K02274	0	31	68
K00806	0	48	50
K03621	0	49	49
K13038	0	49	49
K02609	0	46	51
K07814	0	43	52
K00244	0	39	55
K07263	0	31	63
K01420	0	44	50
K04652	0	21	72
K03856	0	14	79
K01758	0	30	62
K02037	0	41	51
K02518	0	41	50
K02615	0	39	51
K00334	0	42	47
K01636	0	20	68
K14415	0	22	66
K04656	0	36	51
K07658	0	26	61
K04044	0	39	48
K06871	0	16	70
K01667	0	9	77
K05813	0	40	45
K06187	0	38	44
K01608	0	36	45
K01028	0	39	42
K07305	0	38	42
K07481	0	33	46
K01907	0	29	49
K07175	0	18	59
K01848	0	3	74
K13979	0	30	47
K00612	0	4	72
K03306	0	29	46
K01843	0	15	60
K11473	0	27	48
K00075	0	37	38
K02501	0	37	38
K04655	0	19	55
K05815	0	33	41
K03274	0	35	39
K07588	0	18	56
K03624	0	36	38
K00625	0	18	54
K01804	0	27	45
K00338	0	32	40
K07667	0	35	36
K02346	0	33	38
K00954	0	31	39
K02035	0	30	40
K00042	0	24	45
K03499	0	31	37
K02588	0	33	35
K03664	0	32	35
K03518	0	11	56
K02428	0	28	39
K01424	0	31	36
K09338	62	5	0
K01790	0	31	35
K11729	0	20	45
K00019	0	26	39
K03831	0	28	37
K03179	0	32	33
K03744	0	20	44
K05587	0	8	56
K05814	0	26	38
K01659	0	28	36
K07114	0	12	52
K07001	0	28	35
K00772	0	21	42
K01584	0	25	38
K12339	0	31	32
K00364	0	25	37
K01720	0	25	37
K05685	0	31	31
K02479	0	24	38
K17103	0	28	33
K01768	0	11	49
K07709	0	19	41
K02055	0	29	31
K08602	0	16	44
K00283	0	9	49
K09691	0	12	46
K07668	0	23	35
K02635	0	26	32
K02078	0	23	34
K11645	0	14	43
K00179	0	1	56
K06023	0	20	37
K07250	0	23	33
K02486	0	15	41
K04764	0	25	31
K07102	0	25	30
K04094	0	21	34
K03975	0	26	28
K07749	0	11	43
K01417	0	25	29
K01965	0	24	29
K07444	0	22	31
K03303	0	18	34
K06923	0	20	32
K00430	49	3	0
K13010	0	16	36
K05970	0	14	38
K03307	0	15	35
K07054	0	25	25
K08683	0	23	27
K11175	0	23	27
K03581	0	25	25
K09007	0	19	30
K11963	0	19	30
K07652	0	20	29
K01042	0	19	29
K09456	0	21	26
K02026	0	19	28
K00226	0	9	37
K02586	0	19	27
K01426	0	20	26
K00853	0	23	23
K03699	0	23	23
K00359	0	16	29
K05896	0	22	23
K00332	0	14	30
K01468	0	16	28
K11991	0	21	23
K01816	0	17	26
K02485	0	19	24
K00245	0	15	27
K02658	0	20	22
K05825	0	15	26
K02334	0	11	30
K11784	0	4	36
K01473	0	13	27
K07395	0	16	23
K01796	0	10	29
K01299	0	17	22
K12960	0	18	21
K07501	0	13	25
K00119	0	7	31
K00634	0	9	29
K00978	0	18	20
K06148	0	19	19
K07576	0	7	30
K14488	36	1	0
K18285	0	1	36
K01081	0	14	23
K01151	0	15	22
K02195	0	16	21
K02913	0	17	20
K13890	0	18	19
K02005	0	15	21
K01715	0	12	24
K02303	0	16	20
K01425	0	16	19
K03724	0	14	21
K00958	0	3	31
K03525	0	8	26
K05989	0	17	17
K07133	0	5	28
K07491	0	9	24
K09922	0	13	20
K00756	0	6	27
K00459	0	11	22
K00046	0	13	20
K02347	0	1	32
K01818	0	5	27
K17218	0	10	22
K02371	0	15	17
K05573	0	16	16
K01200	0	10	22
K00428	0	15	17
K02587	0	15	16
K01728	28	3	0
K09457	0	7	24
K15578	0	15	16
K07791	0	8	23
K06188	0	10	21
K02283	0	9	22
K01556	0	12	18
K05921	0	12	18
K10716	0	15	15
K00087	0	2	27
K03783	0	7	22
K13985	0	8	21
K02825	0	10	19
K11688	0	12	17
K03742	0	14	15
K14126	0	1	28
K02805	0	14	15
K02199	0	13	16
K06864	0	10	18
K13448	27	1	0
K15397	26	2	0
K05588	0	2	26
K02006	0	6	22
K03270	0	13	15
K11004	0	13	15
K00349	0	10	18
K12137	0	11	17
K16264	0	13	15
K07486	0	11	16
K02499	0	13	14
K04561	0	3	24
K07515	0	3	24
K08235	26	1	0
K12141	0	5	22
K07301	0	8	19
K07011	0	12	14
K07904	25	1	0
K16292	24	2	0
K10999	19	7	0
K09419	25	1	0
K07098	0	12	13
K00282	0	3	22
K03333	0	3	22
K00155	0	6	19
K00200	0	8	17
K01800	0	8	17
K10523	20	5	0
K07482	0	11	13
K14484	23	1	0
K01896	0	3	21
K17224	0	4	20
K00255	0	5	19
K02011	0	11	13
K05343	0	11	13
K02010	0	12	12
K01828	0	5	19
K00839	0	8	16
K00347	0	9	15
K00350	0	10	14
K01567	0	10	14
K11106	0	6	18
K05387	14	10	0
K04883	0	9	15
K06413	0	9	14
K02197	0	11	12
K08912	12	11	0
K01131	0	2	21
K01808	0	10	13
K02482	0	7	16
K06877	0	1	21
K07374	20	2	0
K00315	0	3	19
K00496	0	3	19
K06045	0	3	19
K00246	0	4	18
K04034	0	4	18
K13533	0	6	16
K07710	0	7	15
K01976	0	8	14
K00351	0	10	12
K08676	0	11	11
K11189	0	9	13
K07079	0	5	16
K07182	0	5	16
K01134	0	1	20
K01132	0	2	19
K12035	0	4	17
K03738	0	5	16
K07406	0	5	16
K07692	0	7	14
K13444	0	8	13
K07514	0	9	12
K00453	0	10	11
K05577	0	10	11
K17509	0	3	18
K07332	0	8	13
K17286	0	3	18
K09769	0	3	17
K03810	0	8	12
K06630	15	5	0
K11253	13	7	0
K01572	0	1	19
K00314	0	2	18
K04518	0	8	12
K11472	0	8	12
K12257	0	8	12
K07716	0	10	10
K01552	0	4	16
K01269	0	7	13
K04070	0	8	12
K07722	0	7	13
K02688	0	8	12
K02592	0	8	11
K07495	0	8	11
K08984	0	8	11
K10046	4	0	15
K00260	0	5	14
K09477	0	5	14
K10215	0	5	14
K01971	0	9	10
K02275	0	9	10
K11982	18	1	0
K16296	17	2	0
K13574	0	1	18
K02585	0	7	11
K15635	0	1	17
K02549	0	4	14
K01201	0	6	12
K07508	0	6	12
K02611	0	7	11
K12405	0	7	11
K00018	0	8	10
K00139	0	8	10
K13747	0	9	9
K13681	14	4	0
K01616	0	8	10
K05565	0	6	12
K09264	16	2	0
K07037	0	3	14
K06898	0	4	13
K09121	0	6	11
K13648	16	1	0
K09840	13	4	0
K01442	0	3	14
K17716	0	3	14
K00109	0	4	13
K01283	0	4	13
K00824	0	7	10
K01628	0	7	10
K08867	14	3	0
K11000	13	4	0
K00903	0	6	11
K03741	0	6	11
K10357	15	2	0
K06024	0	5	12
K02569	0	2	14
K03317	0	8	8
K07198	15	1	0
K13420	15	1	0
K04392	13	3	0
K09758	0	2	14
K12343	0	2	14
K01563	0	3	13
K11540	0	3	13
K00803	0	5	11
K00242	0	8	8
K01523	0	8	8
K11498	14	2	0
K04014	0	1	14
K09118	0	2	13
K02573	0	6	9
K02183	14	1	0
K15813	13	2	0
K11251	12	3	0
K00083	11	0	4
K17828	0	3	12
K01539	0	4	11
K02491	0	4	11
K01486	0	6	9
K01697	0	6	9
K11179	0	6	9
K11953	0	6	9
K02614	0	7	8
K00520	0	3	12
K01415	0	3	12
K08176	12	3	0
K08900	7	0	8
K09966	0	3	11
K08384	0	5	9
K06885	0	6	8
K06872	0	7	7
K12741	12	0	2
K11294	11	0	3
K05868	11	3	0
K01474	0	3	11
K07651	0	3	11
K05878	0	5	9
K04021	0	6	8
K05606	0	6	8
K09478	0	6	8
K13590	0	6	8
K15980	0	1	13
K18222	0	1	13
K01463	0	5	9
K00346	0	6	8
K00354	0	6	8
K01273	0	6	8
K09873	10	4	0
K03255	11	3	0
K15083	0	3	11
K00782	0	6	7
K10780	0	1	12
K12528	0	3	10
K17245	0	3	10
K12527	0	5	8
K01664	0	6	7
K05574	0	6	7
K16212	0	2	11
K07319	0	3	10
K17479	12	1	0
K08151	0	4	9
K17086	12	1	0
K10406	10	3	0
K06929	0	4	8
K06881	0	6	6
K11730	0	6	6
K05391	11	1	0
K13126	11	1	0
K14486	11	1	0
K06689	10	2	0
K06627	9	3	0
K06699	6	6	0
K01026	0	2	10
K10407	0	3	9
K11329	0	3	9
K00672	0	5	7
K01434	0	5	7
K03411	0	6	6
K07647	0	6	6
K07669	0	6	6
K13527	0	6	6
K18197	0	6	6
K07010	0	3	9
K15283	11	1	0
K16732	10	2	0
K03620	0	4	7
K14496	10	1	0
K01115	9	2	0
K11254	8	3	0
K14006	6	5	0
K08764	0	1	10
K11406	0	1	10
K18020	0	1	10
K11618	0	2	9
K12381	0	2	9
K18148	0	3	8
K02610	0	4	7
K09690	0	4	7
K09880	0	4	7
K00100	0	5	6
K13239	0	5	6
K11855	10	1	0
K12142	0	3	8
K14709	9	2	0
K02550	0	2	9
K05568	0	4	7
K09510	9	0	2
K06351	0	3	7
K07045	0	3	7
K06973	0	4	6
K07028	0	4	6
K07219	0	4	6
K04752	0	5	5
K07466	9	1	0
K11420	9	1	0
K00026	7	3	0
K02155	7	3	0
K07937	7	3	0
K11252	7	3	0
K13356	5	5	0
K01641	2	0	8
K15376	1	0	9
K00816	0	1	9
K01593	0	1	9
K01677	0	1	9
K07698	0	1	9
K07031	0	2	8
K09011	0	2	8
K10232	0	3	7
K07753	0	4	6
K11624	0	4	6
K01182	0	5	5
K02904	0	5	5
K18444	0	5	5
K13379	7	3	0
K12956	0	4	6
K08071	0	5	5
K12953	0	5	5
K13947	7	3	0
K08715	0	2	8
K02404	0	4	6
K11593	9	1	0
K04653	0	3	6
K06269	8	1	0
K13457	8	1	0
K13447	7	2	0
K14503	7	2	0
K12836	6	3	0
K12733	1	0	8
K01913	0	1	8
K06446	0	1	8
K11089	0	1	8
K11381	0	1	8
K14048	0	1	8
K10697	0	2	7
K15013	0	2	7
K00289	0	3	6
K07792	0	3	6
K09473	0	3	6
K09689	0	3	6
K00665	0	4	5
K18195	8	0	1
K01530	7	2	0
K14802	5	4	0
K03167	0	1	8
K18007	0	1	8
K14645	0	2	7
K00348	0	3	6
K01144	0	3	6
K08319	0	3	6
K13244	0	4	5
K03444	0	2	7
K02662	0	4	5
K07734	0	3	6
K07910	8	1	0
K10400	7	2	0
K08999	0	2	6
K08232	7	1	0
K14500	7	1	0
K03257	6	2	0
K04713	6	2	0
K00232	5	3	0
K00921	5	3	0
K14485	5	3	0
K12261	2	0	6
K00172	0	1	7
K11355	0	1	7
K16202	0	1	7
K17222	0	1	7
K14206	0	2	6
K16593	0	2	6
K00129	0	3	5
K01496	0	3	5
K02768	0	3	5
K18471	0	3	5
K03785	0	4	4
K10119	0	4	4
K16299	0	4	4
K13049	0	1	7
K00843	0	3	5
K01003	0	3	5
K02480	0	4	4
K12424	0	1	7
K15342	0	2	6
K07100	0	1	6
K06412	0	3	4
K07488	0	3	4
K00889	6	0	1
K12450	6	0	1
K04125	6	1	0
K04382	6	1	0
K09843	6	1	0
K11816	6	1	0
K14509	6	1	0
K14514	6	1	0
K00279	5	2	0
K02938	5	2	0
K07874	5	2	0
K16223	5	2	0
K01594	0	1	6
K01678	0	1	6
K05884	0	1	6
K00054	0	2	5
K01769	0	2	5
K05661	0	2	5
K10238	0	2	5
K11957	0	2	5
K01236	0	3	4
K02042	0	3	4
K02193	0	3	4
K02650	0	3	4
K03392	0	3	4
K07235	0	3	4
K07768	0	3	4
K08762	0	3	4
K10118	0	3	4
K15601	5	2	0
K00670	4	3	0
K01974	0	1	6
K07755	0	1	6
K01400	0	2	5
K05995	0	3	4
K13612	0	2	5
K11536	0	1	6
K14708	0	1	6
K01926	0	2	5
K14855	1	0	6
K10395	5	2	0
K07052	5	1	0
K07080	0	1	5
K07315	0	1	5
K07050	0	2	4
K07496	0	3	3
K00737	5	1	0
K10802	5	1	0
K11644	5	1	0
K14376	5	1	0
K14494	5	1	0
K15404	5	1	0
K05359	4	0	2
K01177	4	2	0
K01373	4	2	0
K02908	4	2	0
K02995	4	2	0
K08901	4	2	0
K10143	4	2	0
K12616	4	2	0
K13066	4	2	0
K15398	4	2	0
K02875	3	0	3
K03715	3	0	3
K02927	3	3	0
K14564	3	3	0
K00729	1	0	5
K01136	0	1	5
K03130	0	1	5
K07693	0	1	5
K18438	0	1	5
K07310	0	2	4
K10039	0	2	4
K11263	0	2	4
K15519	0	2	4
K16951	0	2	4
K00529	0	3	3
K00955	0	3	3
K05582	0	3	3
K07777	0	3	3
K13403	0	3	3
K08245	5	1	0
K11446	5	1	0
K11835	5	1	0
K08287	4	2	0
K11450	3	3	0
K00313	0	1	5
K03918	0	1	5
K00076	0	2	4
K08777	0	2	4
K13949	0	3	3
K18198	0	3	3
K12423	0	3	3
K12436	0	3	3
K05016	5	0	1
K15501	3	3	0
K10947	0	3	3
K11649	5	1	0
K18166	0	2	4
K14945	5	1	0
K10704	5	1	0
K04882	0	3	3
K02589	0	1	4
K07005	0	2	3
K09134	0	2	3
K09949	0	2	3
K02894	4	0	1
K03243	4	0	1
K10956	4	0	1
K01110	4	1	0
K01369	4	1	0
K01602	4	1	0
K02218	4	1	0
K02891	4	1	0
K02893	4	1	0
K02925	4	1	0
K03094	4	1	0
K03097	4	1	0
K03260	4	1	0
K04368	4	1	0
K04523	4	1	0
K05768	4	1	0
K08057	4	1	0
K08516	4	1	0
K08908	4	1	0
K09503	4	1	0
K09571	4	1	0
K10418	4	1	0
K10577	4	1	0
K10590	4	1	0
K11838	4	1	0
K14487	4	1	0
K04646	3	0	2
K01230	3	2	0
K01528	3	2	0
K03456	3	2	0
K05236	3	2	0
K07877	3	2	0
K09523	3	2	0
K10251	3	2	0
K11824	3	2	0
K12338	3	2	0
K12347	3	2	0
K13523	3	2	0
K01592	2	0	3
K18121	2	0	3
K05928	1	0	4
K00356	0	1	4
K07405	0	1	4
K07769	0	1	4
K11140	0	1	4
K11523	0	1	4
K13524	0	1	4
K16148	0	1	4
K00841	0	2	3
K01034	0	2	3
K01220	0	2	3
K01432	0	2	3
K01787	0	2	3
K02657	0	2	3
K05879	0	2	3
K07705	0	2	3
K16200	0	2	3
K05841	4	0	1
K08832	4	1	0
K11699	3	2	0
K17756	3	2	0
K07739	1	0	4
K01234	0	1	4
K13530	0	1	4
K01277	0	2	3
K09607	0	2	3
K15468	0	1	4
K06902	0	2	3
K02656	0	2	3
K06714	0	1	4
K11494	0	1	4
K13195	4	0	1
K14948	4	1	0
K13095	3	2	0
K01527	3	0	1
K03626	3	0	1
K17943	3	1	0
K09775	2	0	2
K07023	2	2	0
K17925	2	2	0
K02381	0	1	3
K06860	0	1	3
K06988	0	1	3
K07282	0	1	3
K11477	0	1	3
K04017	0	2	2
K04027	0	2	2
K07051	0	2	2
K07334	0	2	2
K07503	0	2	2
K11740	0	2	2
K15975	0	2	2
K00511	3	0	1
K02866	3	0	1
K02883	3	0	1
K02936	3	0	1
K03061	3	0	1
K09480	3	0	1
K10526	3	0	1
K11131	3	0	1
K00487	3	1	0
K00844	3	1	0
K01568	3	1	0
K02150	3	1	0
K02918	3	1	0
K02941	3	1	0
K02974	3	1	0
K03115	3	1	0
K03146	3	1	0
K04354	3	1	0
K04498	3	1	0
K06611	3	1	0
K07953	3	1	0
K08054	3	1	0
K08916	3	1	0
K09553	3	1	0
K09680	3	1	0
K10532	3	1	0
K10609	3	1	0
K11434	3	1	0
K12115	3	1	0
K12121	3	1	0
K12471	3	1	0
K13114	3	1	0
K14004	3	1	0
K14379	3	1	0
K14570	3	1	0
K14677	3	1	0
K15306	3	1	0
K15403	3	1	0
K15889	3	1	0
K18442	3	1	0
K05917	2	0	2
K08906	2	0	2
K16190	2	0	2
K01100	2	2	0
K02962	2	2	0
K03028	2	2	0
K07562	2	2	0
K10583	2	2	0
K12124	2	2	0
K12586	2	2	0
K12877	2	2	0
K14319	2	2	0
K12451	1	0	3
K12591	1	0	3
K15891	1	0	3
K00050	0	1	3
K00929	0	1	3
K01694	0	1	3
K03331	0	1	3
K03887	0	1	3
K04486	0	1	3
K06208	0	1	3
K07249	0	1	3
K09693	0	1	3
K11710	0	1	3
K13767	0	1	3
K14733	0	1	3
K15518	0	1	3
K00002	0	2	2
K00049	0	2	2
K00501	0	2	2
K00983	0	2	2
K02823	0	2	2
K04562	0	2	2
K07130	0	2	2
K07672	0	2	2
K09698	0	2	2
K10236	0	2	2
K11328	0	2	2
K11440	0	2	2
K13529	0	2	2
K14952	0	2	2
K15016	0	2	2
K00898	3	1	0
K14808	2	0	2
K14826	2	0	2
K08838	2	2	0
K11841	2	2	0
K11390	0	1	3
K15736	0	1	3
K17734	0	1	3
K01305	0	2	2
K01422	0	2	2
K12376	0	2	2
K13274	0	2	2
K13282	0	2	2
K14729	0	2	2
K16216	0	2	2
K17043	0	2	2
K12444	0	1	3
K14390	0	1	3
K14718	0	1	3
K07311	0	2	2
K08138	0	2	2
K14637	0	2	2
K11650	3	1	0
K17907	3	1	0
K17964	3	1	0
K11267	2	2	0
K04074	0	2	2
K09497	2	2	0
K15340	3	1	0
K11968	3	1	0
K17255	3	1	0
K17301	2	2	0
K17917	2	1	0
K03932	0	1	2
K06904	0	1	2
K07062	0	1	2
K07157	0	1	2
K09931	0	1	2
K13819	0	1	2
K00588	2	0	1
K02178	2	0	1
K02636	2	0	1
K02739	2	0	1
K02885	2	0	1
K02969	2	0	1
K03136	2	0	1
K03236	2	0	1
K04508	2	0	1
K04536	2	0	1
K06062	2	0	1
K06276	2	0	1
K06669	2	0	1
K07253	2	0	1
K08653	2	0	1
K10896	2	0	1
K12501	2	0	1
K14442	2	0	1
K18213	2	0	1
K00028	2	1	0
K00454	2	1	0
K00660	2	1	0
K00888	2	1	0
K00894	2	1	0
K00968	2	1	0
K01363	2	1	0
K01583	2	1	0
K02180	2	1	0
K02541	2	1	0
K02726	2	1	0
K02920	2	1	0
K02951	2	1	0
K02981	2	1	0
K03002	2	1	0
K03013	2	1	0
K03029	2	1	0
K03032	2	1	0
K03165	2	1	0
K03233	2	1	0
K03238	2	1	0
K03251	2	1	0
K03253	2	1	0
K03347	2	1	0
K03348	2	1	0
K03845	2	1	0
K03857	2	1	0
K03869	2	1	0
K04424	2	1	0
K04728	2	1	0
K04802	2	1	0
K05674	2	1	0
K07151	2	1	0
K08737	2	1	0
K08852	2	1	0
K08905	2	1	0
K09518	2	1	0
K10632	2	1	0
K10757	2	1	0
K11092	2	1	0
K12502	2	1	0
K12795	2	1	0
K12843	2	1	0
K13071	2	1	0
K13416	2	1	0
K14190	2	1	0
K14315	2	1	0
K14409	2	1	0
K14506	2	1	0
K14546	2	1	0
K15361	2	1	0
K15979	2	1	0
K00051	1	0	2
K00222	1	0	2
K01522	1	0	2
K05853	1	0	2
K14977	1	0	2
K15892	1	0	2
K00038	0	1	2
K00258	0	1	2
K00452	0	1	2
K02464	0	1	2
K05657	0	1	2
K05887	0	1	2
K06666	0	1	2
K07670	0	1	2
K11141	0	1	2
K11951	0	1	2
K13043	0	1	2
K13787	0	1	2
K16011	0	1	2
K16201	0	1	2
K17231	0	1	2
K11338	2	0	1
K14857	2	0	1
K15429	2	0	1
K17680	2	0	1
K00142	2	1	0
K01280	2	1	0
K05941	2	1	0
K08829	2	1	0
K08853	2	1	0
K09613	2	1	0
K10737	2	1	0
K13254	2	1	0
K15334	2	1	0
K15338	2	1	0
K16298	2	1	0
K15711	1	0	2
K01295	0	1	2
K06998	0	1	2
K11779	0	1	2
K12583	0	1	2
K13721	0	1	2
K15523	0	1	2
K17290	0	1	2
K17425	0	1	2
K08876	2	1	0
K12440	0	1	2
K08150	2	1	0
K15103	2	1	0
K15272	2	1	0
K14716	0	1	2
K14717	0	1	2
K02676	0	1	2
K17424	2	1	0
K17080	2	0	1
K17681	2	1	0
K11290	2	1	0
K14964	2	1	0
K16578	2	1	0
K13125	2	1	0
K13111	1	0	2
K09495	2	1	0
K07952	2	1	0
K17302	2	0	1
K18460	1	0	1
K06174	1	1	0
K06874	1	1	0
K06875	1	1	0
K18469	1	1	0
K03618	0	1	1
K03976	0	1	1
K04030	0	1	1
K05245	0	1	1
K06416	0	1	1
K06945	0	1	1
K07166	0	1	1
K09164	0	1	1
K09797	0	1	1
K00861	1	0	1
K00869	1	0	1
K01517	1	0	1
K03014	1	0	1
K03037	1	0	1
K04712	1	0	1
K05955	1	0	1
K06685	1	0	1
K08744	1	0	1
K09591	1	0	1
K09699	1	0	1
K09835	1	0	1
K09842	1	0	1
K10085	1	0	1
K10598	1	0	1
K10610	1	0	1
K14272	1	0	1
K14553	1	0	1
K14555	1	0	1
K15744	1	0	1
K15893	1	0	1
K00122	1	1	0
K00227	1	1	0
K00387	1	1	0
K00972	1	1	0
K01068	1	1	0
K01228	1	1	0
K01244	1	1	0
K01663	1	1	0
K02134	1	1	0
K02212	1	1	0
K02325	1	1	0
K02327	1	1	0
K02542	1	1	0
K02638	1	1	0
K02919	1	1	0
K02999	1	1	0
K03011	1	1	0
K03030	1	1	0
K03062	1	1	0
K03120	1	1	0
K03353	1	1	0
K03509	1	1	0
K03679	1	1	0
K03843	1	1	0
K03860	1	1	0
K04121	1	1	0
K04421	1	1	0
K04799	1	1	0
K05285	1	1	0
K05305	1	1	0
K05666	1	1	0
K05770	1	1	0
K05954	1	1	0
K06443	1	1	0
K06444	1	1	0
K06671	1	1	0
K06675	1	1	0
K07203	1	1	0
K08099	1	1	0
K09587	1	1	0
K09832	1	1	0
K09838	1	1	0
K10570	1	1	0
K10588	1	1	0
K10740	1	1	0
K10743	1	1	0
K10841	1	1	0
K10865	1	1	0
K10866	1	1	0
K10870	1	1	0
K12392	1	1	0
K12396	1	1	0
K12400	1	1	0
K12585	1	1	0
K12602	1	1	0
K12655	1	1	0
K12833	1	1	0
K12847	1	1	0
K12849	1	1	0
K12852	1	1	0
K12867	1	1	0
K12874	1	1	0
K13519	1	1	0
K14007	1	1	0
K14066	1	1	0
K14312	1	1	0
K14327	1	1	0
K14535	1	1	0
K14536	1	1	0
K14538	1	1	0
K14548	1	1	0
K14556	1	1	0
K14563	1	1	0
K14571	1	1	0
K14572	1	1	0
K14674	1	1	0
K15227	1	1	0
K15362	1	1	0
K15402	1	1	0
K15544	1	1	0
K16196	1	1	0
K16860	1	1	0
K00718	0	1	1
K00953	0	1	1
K01060	0	1	1
K01093	0	1	1
K01218	0	1	1
K01565	0	1	1
K01569	0	1	1
K01830	0	1	1
K02096	0	1	1
K02120	0	1	1
K02720	0	1	1
K02827	0	1	1
K03739	0	1	1
K03891	0	1	1
K05849	0	1	1
K06101	0	1	1
K06596	0	1	1
K07236	0	1	1
K07378	0	1	1
K08794	0	1	1
K09696	0	1	1
K10979	0	1	1
K11142	0	1	1
K11150	0	1	1
K11154	0	1	1
K11178	0	1	1
K11231	0	1	1
K11522	0	1	1
K11780	0	1	1
K12409	0	1	1
K13299	0	1	1
K13532	0	1	1
K13868	0	1	1
K13997	0	1	1
K15747	0	1	1
K15895	0	1	1
K15916	0	1	1
K16330	0	1	1
K17717	0	1	1
K17722	0	1	1
K17947	0	1	1
K02074	0	1	1
K15638	1	1	0
K01410	1	0	1
K11366	1	0	1
K12737	1	0	1
K14778	1	0	1
K14780	1	0	1
K14835	1	0	1
K17783	1	0	1
K00586	1	1	0
K01411	1	1	0
K02349	1	1	0
K08818	1	1	0
K09595	1	1	0
K11136	1	1	0
K11145	1	1	0
K11414	1	1	0
K11843	1	1	0
K11844	1	1	0
K11858	1	1	0
K12734	1	1	0
K14805	1	1	0
K15033	1	1	0
K15423	1	1	0
K15449	1	1	0
K15463	1	1	0
K16279	1	1	0
K16283	1	1	0
K16290	1	1	0
K17609	1	1	0
K17623	1	1	0
K17972	1	1	0
K18328	1	1	0
K00098	0	1	1
K01282	0	1	1
K01447	0	1	1
K02182	0	1	1
K03727	0	1	1
K06984	0	1	1
K09568	0	1	1
K11163	0	1	1
K11170	0	1	1
K11628	0	1	1
K12144	0	1	1
K12997	0	1	1
K13275	0	1	1
K14136	0	1	1
K17733	0	1	1
K18115	0	1	1
K14358	0	1	1
K12429	0	1	1
K12439	0	1	1
K17601	1	1	0
K14640	1	1	0
K06610	0	1	1
K09313	1	1	0
K15735	0	1	1
K14792	1	1	0
K14824	1	1	0
K14832	1	1	0
K14844	1	1	0
K14847	1	1	0
K17408	1	1	0
K15027	1	1	0
K15326	1	1	0
K15176	1	0	1
K11340	1	1	0
K03090	0	1	1
K14998	1	1	0
K17908	1	1	0
K18159	1	1	0
K18167	1	1	0
K18182	1	1	0
K10436	1	1	0
K11341	1	1	0
K16584	1	1	0
K16586	1	1	0
K09533	1	1	0
K13109	1	1	0
K13172	1	1	0
K13201	1	1	0
K04797	1	1	0
K09498	1	1	0
K03697	0	1	1
K04045	0	1	1
K03155	1	1	0
K11801	1	1	0
K12165	1	1	0
K12178	1	1	0
K12179	1	1	0
K17824	1	1	0
K17285	1	0	1
K16615	1	1	0
K03695	13	494	769
K01955	5	419	748
K04043	5	374	692
K02355	3	403	663
K02358	7	321	623
K04077	11	331	608
K03070	5	340	537
K01338	1	312	545
K02470	4	352	459
K00031	6	300	462
K02469	1	324	433
K01961	2	312	429
K01895	2	253	485
K01681	5	249	467
K01869	3	306	394
K01872	8	304	386
K02111	1	303	384
K03798	8	276	386
K01873	4	305	350
K01652	1	277	352
K00962	2	276	347
K03596	2	258	360
K01915	6	265	348
K01870	8	256	339
K00688	3	200	392
K01897	11	161	411
K01876	5	256	314
K06207	3	229	326
K00626	4	223	330
K03086	5	221	313
K00281	3	250	278
K01006	2	80	442
K00029	5	193	306
K01687	3	211	289
K02519	3	219	278
K01649	2	191	304
K01689	4	178	305
K01868	4	198	284
K00382	5	231	241
K01937	5	187	284
K01251	3	140	333
K03544	4	178	288
K01951	1	200	269
K01738	5	148	298
K02335	2	214	233
K02945	4	188	254
K01647	4	198	238
K01940	1	181	245
K00820	1	179	245
K00600	7	179	235
K01874	2	188	218
K03553	5	138	255
K01703	1	153	240
K00134	10	155	216
K00789	10	125	237
K01881	2	154	211
K01696	2	159	206
K00088	3	149	202
K06158	1	171	181
K06942	3	151	197
K00053	1	161	187
K01886	2	126	218
K00602	6	160	172
K04567	3	132	203
K01810	2	135	188
K02434	3	102	213
K01756	2	144	170
K01883	2	127	185
K09458	4	149	157
K02433	3	127	180
K01657	5	123	181
K03667	1	154	154
K01875	3	117	186
K00700	4	129	165
K01755	1	136	161
K00773	1	134	159
K01711	3	96	192
K01969	1	101	189
K03320	10	122	159
K01733	4	119	167
K02835	3	123	162
K01885	3	137	146
K01939	2	133	150
K03106	2	122	159
K00764	3	112	167
K01956	2	113	166
K01537	18	65	198
K00133	1	130	144
K00012	7	95	172
K02836	2	117	150
K00927	7	99	161
K00864	2	117	146
K01754	2	130	132
K01845	1	108	153
K01638	1	115	146
K01835	4	109	147
K01637	1	108	151
K00384	3	110	146
K03655	1	129	128
K00052	3	124	125
K01698	2	100	148
K03696	7	63	176
K00033	6	68	170
K01887	3	120	121
K00928	4	110	125
K14652	3	95	133
K00249	1	67	159
K00639	1	72	154
K02967	1	103	123
K03526	2	105	119
K01784	4	89	132
K01358	8	94	122
K11717	1	82	140
K01945	1	105	115
K00948	4	93	121
K01866	2	101	115
K00278	1	93	121
K06941	3	89	120
K03686	7	92	112
K02438	2	59	149
K01889	2	88	120
K00013	1	100	109
K01265	6	104	99
K00058	3	86	118
K00975	10	59	136
K07478	1	89	113
K00681	2	84	115
K00253	1	79	121
K03644	13	76	111
K09903	1	77	120
K00658	3	90	102
K00609	1	78	110
K01206	2	22	164
K01892	2	70	114
K00036	4	90	86
K06001	1	15	164
K03521	1	79	99
K01867	4	84	91
K00611	1	79	99
K04485	1	89	89
K03531	6	88	84
K01599	3	82	92
K01962	2	78	97
K00648	1	55	118
K03665	1	85	87
K02931	2	75	96
K01783	3	76	90
K00147	1	67	101
K01933	1	75	93
K00640	3	72	91
K01507	13	81	69
K01923	1	64	97
K00208	2	76	82
K00074	2	79	78
K01469	1	24	134
K03110	1	77	81
K02867	2	66	90
K01893	5	35	113
K00162	5	61	86
K00831	2	68	80
K01627	2	63	84
K03593	1	56	82
K00818	2	63	73
K09013	1	37	100
K06966	11	52	74
K02906	3	62	71
K02115	3	65	68
K01938	2	41	91
K02933	2	54	77
K00262	1	40	90
K01322	2	34	95
K03639	2	49	79
K02871	2	56	72
K00605	1	58	67
K01704	1	60	65
K03671	20	57	47
K02946	2	53	68
K02996	4	56	59
K00432	3	57	59
K00850	6	33	79
[truncated: 3,384 more rows]

## Sheet: UgtOR
KO	Ugibba	Ugt	Ugm	Ugt/(trap+water)	gene name	annotation
K00005	0	20	3	6.66667	gldA	glycerol dehydrogenase [EC:1.1.1.6]
K00040	0	17	1	17	uxuB	fructuronate reductase [EC:1.1.1.57]
K00041	0	31	1	31	uxaB	tagaturonate reductase [EC:1.1.1.58]
K00068	0	15	2	7.5	srlD	sorbitol-6-phosphate 2-dehydrogenase [EC:1.1.1.140]
K00116	0	50	3	16.6667	mqo	malate dehydrogenase (quinone) [EC:1.1.5.4]
K00117	0	68	1	68	gcd	quinoprotein glucose dehydrogenase [EC:1.1.5.2]
K00137	0	52	8	6.5	prr	aminobutyraldehyde dehydrogenase [EC:1.2.1.19]
K00146	0	12	1	12	feaB	phenylacetaldehyde dehydrogenase [EC:1.2.1.39]
K00156	0	32	1	32	poxB	pyruvate dehydrogenase (quinone) [EC:1.2.5.1]
K00247	0	6	1	6	frdD	fumarate reductase subunit D
K00274	0	14	1	14	MAO, aofH	monoamine oxidase [EC:1.4.3.4]
K00276	5	42	2	6	AOC3, AOC2, tynA	primary-amine oxidase [EC:1.4.3.21]
K00299	0	14	2	7	ssuE	FMN reductase [EC:1.5.1.38]
K00363	0	18	1	18	nirD	nitrite reductase (NADH) small subunit [EC:1.7.1.15]
K00375	0	23	2	11.5	K00375	GntR family transcriptional regulator / MocR family aminotransferase
K00383	3	47	3	7.83333	GSR, gor	glutathione reductase (NADPH) [EC:1.8.1.7]
K00394	0	8	1	8	aprA	adenylylsulfate reductase, subunit A [EC:1.8.99.2]
K00433	0	47	5	9.4	cpo	non-heme chloroperoxidase [EC:1.11.1.10]
K00508	0	7	1	7	E1.14.19.3	linoleoyl-CoA desaturase [EC:1.14.19.3]
K00526	0	98	21	4.66667	E1.17.4.1B, nrdB, nrdF	ribonucleoside-diphosphate reductase beta chain [EC:1.17.4.1]
K00527	0	57	4	14.25	nrdD	ribonucleoside-triphosphate reductase [EC:1.17.4.2]
K00537	0	26	1	26	ARSC1, arsC	arsenate reductase [EC:1.20.4.1]
K00549	2	65	0	32.5	metE	5-methyltetrahydropteroyltriglutamate--homocysteine methyltransferase [EC:2.1.1.14]
K00556	0	10	1	10	trmH	tRNA (guanosine-2'-O-)-methyltransferase [EC:2.1.1.34]
K00558	4	29	1	5.8	DNMT1, dcm	DNA (cytosine-5)-methyltransferase 1 [EC:2.1.1.37]
K00595	0	5	1	5	cobL	precorrin-6Y C5,15-methyltransferase (decarboxylating) [EC:2.1.1.132]
K00610	0	13	1	13	pyrI	aspartate carbamoyltransferase regulatory subunit
K00643	0	33	8	4.125	E2.3.1.37, ALAS	5-aminolevulinate synthase [EC:2.3.1.37]
K00647	0	29	2	14.5	fabB	3-oxoacyl-[acyl-carrier-protein] synthase I [EC:2.3.1.41]
K00661	0	12	1	12	maa	maltose O-acetyltransferase [EC:2.3.1.79]
K00673	0	20	3	6.66667	astA	arginine N-succinyltransferase [EC:2.3.1.109]
K00690	0	9	2	4.5	E2.4.1.7	sucrose phosphorylase [EC:2.4.1.7]
K00694	0	54	2	27	bcsA	cellulose synthase (UDP-forming) [EC:2.4.1.12]
K00697	0	20	4	5	otsA	trehalose 6-phosphate synthase [EC:2.4.1.15]
K00757	0	16	1	16	udp, UPP	uridine phosphorylase [EC:2.4.2.3]
K00768	0	20	4	5	E2.4.2.21, cobU, cobT	nicotinate-nucleotide--dimethylbenzimidazole phosphoribosyltransferase [EC:2.4.2.21]
K00788	0	15	3	5	thiE	thiamine-phosphate pyrophosphorylase [EC:2.5.1.3]
K00813	0	37	7	5.28571	aspC	aspartate aminotransferase [EC:2.6.1.1]
K00835	0	18	3	6	avtA	valine--pyruvate aminotransferase [EC:2.6.1.66]
K00851	1	21	1	10.5	E2.7.1.12, gntK, idnK	gluconokinase [EC:2.7.1.12]
K00868	1	20	1	10	pdxK, pdxY	pyridoxine kinase [EC:2.7.1.35]
K00878	1	6	0	6	thiM	hydroxyethylthiazole kinase [EC:2.7.1.50]
K00879	0	8	1	8	fucK	L-fuculokinase [EC:2.7.1.51]
K00880	0	8	1	8	lyxK	L-xylulokinase [EC:2.7.1.53]
K00899	1	9	0	9	mtnK	5-methylthioribose kinase [EC:2.7.1.100]
K00969	0	17	4	4.25	nadD	nicotinate-nucleotide adenylyltransferase [EC:2.7.7.18]
K01048	0	8	1	8	pldB	lysophospholipase [EC:3.1.1.5]
K01058	0	14	2	7	pldA	phospholipase A1 [EC:3.1.1.32 3.1.1.4]
K01070	1	31	0	31	frmB, ESD, fghA	S-formylglutathione hydrolase [EC:3.1.2.12]
K01082	1	25	4	5	E3.1.3.7, cysQ, MET22, BPNT1	3'(2'), 5'-bisphosphate nucleotidase [EC:3.1.3.7]
K01089	0	14	1	14	hisB	imidazoleglycerol-phosphate dehydratase / histidinol-phosphatase [EC:4.2.1.19 3.1.3.15]
K01118	0	22	2	11	acpD, azoR	FMN-dependent NADH-azoreductase [EC:1.7.-.-]
K01119	0	30	3	10	cpdB	2',3'-cyclic-nucleotide 2'-phosphodiesterase [EC:3.1.4.16]
K01176	1	35	7	4.375	E3.2.1.1, amyA, malS	alpha-amylase [EC:3.2.1.1]
K01194	2	33	1	11	E3.2.1.28, treA, treF	alpha,alpha-trehalase [EC:3.2.1.28]
K01205	1	10	1	5	NAGLU	alpha-N-acetylglucosaminidase [EC:3.2.1.50]
K01223	0	210	21	10	E3.2.1.86B, bglA	6-phospho-beta-glucosidase [EC:3.2.1.86]
K01224	0	9	2	4.5	E3.2.1.89	arabinogalactan endo-1,4-beta-galactosidase [EC:3.2.1.89]
K01226	0	29	5	5.8	treC	trehalose-6-phosphate hydrolase [EC:3.2.1.93]
K01235	0	21	5	4.2	aguA	alpha-glucuronidase [EC:3.2.1.139]
K01286	0	5	1	5	E3.4.16.4	D-alanyl-D-alanine carboxypeptidase [EC:3.4.16.4]
K01443	0	29	3	9.66667	E3.5.1.25, nagA, AMDHD2	N-acetylglucosamine-6-phosphate deacetylase [EC:3.5.1.25]
K01515	0	17	3	5.66667	nudF	ADP-ribose pyrophosphatase [EC:3.6.1.13]
K01534	2	56	10	4.66667	zntA	Cd2+/Zn2+-exporting ATPase [EC:3.6.3.3 3.6.3.5]
K01633	1	15	1	7.5	folB	dihydroneopterin aldolase [EC:4.1.2.25]
K01665	0	19	4	4.75	pabB	para-aminobenzoate synthetase component I [EC:2.6.1.85]
K01685	0	37	8	4.625	uxaA	altronate hydrolase [EC:4.2.1.7]
K01686	0	45	6	7.5	uxuA	mannonate dehydratase [EC:4.2.1.8]
K01716	0	20	3	6.66667	fabA	3-hydroxyacyl-[acyl-carrier-protein] dehydratase [EC:4.2.1.59]
K01753	0	26	1	26	dsdA	D-serine dehydratase [EC:4.3.1.18]
K01766	0	14	2	7	csdA	cysteine sulfinate desulfinase [EC:4.4.1.-]
K01811	0	61	9	6.77778	yicI	alpha-D-xyloside xylohydrolase [EC:3.2.1.177]
K01935	0	26	4	6.5	bioD	dethiobiotin synthetase [EC:6.3.3.3]
K01975	0	8	1	8	ligT	2'-5' RNA ligase [EC:6.5.1.-]
K02014	0	145	34	4.26471	TC.FEV.OM	iron complex outermembrane recepter protein
K02015	0	54	3	18	ABC.FEV.P	iron complex transport system permease protein
K02016	0	33	2	16.5	ABC.FEV.S	iron complex transport system substrate-binding protein
K02020	0	16	3	5.33333	modA	molybdate transport system substrate-binding protein
K02024	0	23	2	11.5	lamB	maltoporin
K02029	0	45	11	4.09091	ABC.PA.P	polar amino acid transport system permease protein
K02041	0	18	4	4.5	phnC	phosphonate transport system ATP-binding protein [EC:3.6.3.28]
K02044	0	16	1	16	phnD	phosphonate transport system substrate-binding protein
K02054	0	26	5	5.2	ABC.SP.P1	putative spermidine/putrescine transport system permease protein
K02064	0	13	3	4.33333	thiB, tbpA	thiamine transport system substrate-binding protein
K02069	1	5	0	5	ABC.X2.P	putative ABC transport system permease protein
K02071	0	64	9	7.11111	metN	D-methionine transport system ATP-binding protein
K02072	0	23	2	11.5	metI	D-methionine transport system permease protein
K02073	0	55	7	7.85714	metQ	D-methionine transport system substrate-binding protein
K02100	0	27	3	9	araE	MFS transporter, SP family, arabinose:H+ symporter
K02169	0	10	1	10	bioC	malonyl-CoA O-methyltransferase [EC:2.1.1.197]
K02170	0	10	1	10	bioH	pimeloyl-[acyl-carrier protein] methyl ester esterase [EC:3.1.1.85]
K02221	2	9	0	4.5	yggT	YggT family protein
K02231	0	5	1	5	cobP, cobU	adenosylcobinamide kinase / adenosylcobinamide-phosphate guanylyltransferase [EC:2.7.1.156 2.7.7.62]
K02234	0	9	2	4.5	cobW	cobalamin biosynthesis protein CobW
K02301	0	47	11	4.27273	cyoE	protoheme IX farnesyltransferase [EC:2.5.1.-]
K02336	0	49	1	49	DPO2, polB	DNA polymerase II [EC:2.7.7.7]
K02364	0	54	1	54	entF	enterobactin synthetase component F [EC:2.7.7.-]
K02380	0	19	1	19	fdhE	FdhE protein
K02387	0	13	3	4.33333	flgB	flagellar basal-body rod protein FlgB
K02388	0	22	3	7.33333	flgC	flagellar basal-body rod protein FlgC
K02389	0	22	3	7.33333	flgD	flagellar basal-body rod modification protein FlgD
K02391	0	18	4	4.5	flgF	flagellar basal-body rod protein FlgF
K02393	0	22	3	7.33333	flgH	flagellar L-ring protein precursor FlgH
K02394	0	51	9	5.66667	flgI	flagellar P-ring protein precursor FlgI
K02395	0	24	3	8	flgJ	flagellar protein FlgJ
K02397	0	13	1	13	flgL	flagellar hook-associated protein 3 FlgL
K02409	0	41	10	4.1	fliF	flagellar M-ring protein FliF
K02417	0	30	5	6	fliNY, fliN	flagellar motor switch protein FliN/FliY
K02421	0	9	1	9	fliR	flagellar biosynthetic protein FliR
K02422	0	12	1	12	fliS	flagellar protein FliS
K02424	0	24	3	8	fliY	cystine transport system substrate-binding protein
K02429	0	23	4	5.75	fucP	MFS transporter, FHS family, L-fucose permease
K02440	0	21	1	21	GLPF	glycerol uptake facilitator protein
K02444	0	11	2	5.5	glpR	DeoR family transcriptional regulator, glycerol-3-phosphate regulon repressor
K02445	0	22	3	7.33333	glpT	MFS transporter, OPA family, glycerol-3-phosphate transporter
K02467	0	18	1	18	gutQ	GutQ protein
K02468	0	10	2	5	srlR, gutR	DeoR family transcriptional regulator, glucitol operon repressor
K02471	0	15	1	15	yddA	putative ATP-binding cassette transporter
K02496	0	18	1	18	hemX	uroporphyrin-III C-methyltransferase [EC:2.1.1.107]
K02525	0	9	1	9	kdgR	LacI family transcriptional regulator, kdg operon repressor
K02529	0	90	21	4.28571	lacI, galR	LacI family transcriptional regulator
K02551	0	27	2	13.5	menD	2-succinyl-5-enolpyruvyl-6-hydroxy-3-cyclohexene-1-carboxylate synthase [EC:2.2.1.9]
K02554	0	13	3	4.33333	mhpD	2-keto-4-pentenoate hydratase [EC:4.2.1.80]
K02565	0	19	1	19	nagC	N-acetylglucosamine repressor
K02618	0	34	6	5.66667	paaZ	oxepin-CoA hydrolase / 3-oxo-5,6-dehydrosuberyl-CoA semialdehyde dehydrogenase [EC:3.3.2.12 1.17.1.7]
K02619	0	9	1	9	pabC	4-amino-4-deoxychorismate lyase [EC:4.1.3.38]
K02761	0	46	2	23	PTS-Cel-EIIC, celB	PTS system, cellobiose-specific IIC component
K02770	0	32	1	32	PTS-Fru-EIIC, fruA	PTS system, fructose-specific IIC component
K02796	0	23	2	11.5	PTS-Man-EIID, manZ	PTS system, mannose-specific IID component
K02821	0	8	1	8	PTS-Ula-EIIA, ulaC, sgaA	PTS system, ascorbate-specific IIA component [EC:2.7.1.69]
K02841	0	21	5	4.2	waaC, rfaC	heptosyltransferase I [EC:2.4.-.-]
K02843	0	48	7	6.85714	waaF, rfaF	heptosyltransferase II [EC:2.4.-.-]
K02849	0	8	1	8	waaQ, rfaQ	heptosyltransferase III [EC:2.4.-.-]
K02855	0	13	1	13	rhaS	AraC family transcriptional regulator, L-rhamnose operon regulatory protein RhaS
K02856	0	14	3	4.66667	rhaT	L-rhamnose-H+ transport protein
K03075	0	5	1	5	secG	preprotein translocase subunit SecG
K03077	0	7	1	7	ulaF, sgaE	L-ribulose-5-phosphate 4-epimerase [EC:5.1.3.4]
K03151	0	32	2	16	thiI	thiamine biosynthesis protein ThiI
K03185	0	21	1	21	ubiH	2-octaprenyl-6-methoxyphenol hydroxylase [EC:1.14.13.-]
K03190	1	6	0	6	ureD, ureH	urease accessory protein
K03199	0	24	4	6	virB4, lvhB4	type IV secretion system protein VirB4
K03205	0	10	1	10	virD4, lvhD4	type IV secretion system protein VirD4
K03216	2	46	8	4.6	trmL, cspR	tRNA (cytidine/uridine-2'-O-)-methyltransferase [EC:2.1.1.207]
K03281	0	22	2	11	TC.CIC	chloride channel protein, CIC family
K03292	0	38	7	5.42857	TC.GPH	glycoside/pentoside/hexuronide:cation symporter, GPH family
K03293	0	55	1	55	TC.AAT	amino acid transporter, AAT family
K03297	0	9	1	9	TC.SMR, emrE	small multidrug resistance family protein
K03300	0	22	1	22	TC.CITMHS	citrate-Mg2+:H+ or citrate-Ca2+:H+ symporter, CitMHS family
K03310	0	26	6	4.33333	TC.AGCS	alanine or glycine:cation symporter, AGCS family
K03316	0	40	2	20	TC.CPA1	monovalent cation:H+ antiporter, CPA1 family
K03342	0	9	2	4.5	pabBC	para-aminobenzoate synthetase / 4-amino-4-deoxychorismate lyase [EC:2.6.1.85 4.1.3.38]
K03402	0	7	1	7	argR, ahrC	transcriptional regulator of arginine metabolism
K03436	0	6	1	6	fruR2, fruR	DeoR family transcriptional regulator, fructose operon transcriptional repressor
K03446	0	66	13	5.07692	emrB	MFS transporter, DHA2 family, multidrug resistance protein B
K03457	1	24	4	4.8	TC.NCS1	nucleobase:cation symporter-1, NCS1 family
K03478	0	6	1	6	ydjC	hypothetical protein
K03487	0	13	1	13	ascG	LacI family transcriptional regulator, asc operon repressor
K03502	0	51	3	17	DPO5C, umuC	DNA polymerase V
K03535	0	40	3	13.3333	gudP	MFS transporter, ACS family, glucarate transporter
K03543	0	52	10	5.2	emrA	multidrug resistance protein A
K03546	0	29	7	4.14286	sbcC	exonuclease SbcC
K03548	0	14	1	14	perM	putative permease
K03554	0	26	5	5.2	rdgC	recombination associated protein RdgC
K03556	0	49	5	9.8	malT	LuxR family transcriptional regulator, maltose regulon positive regulatory protein
K03559	0	17	4	4.25	exbD	biopolymer transport protein ExbD
K03566	0	57	8	7.125	gcvA	LysR family transcriptional regulator, glycine cleavage system transcriptional activator
K03567	0	7	1	7	gcvR	glycine cleavage system transcriptional repressor
K03570	0	25	4	6.25	mreC	rod shape-determining protein MreC
K03577	0	12	1	12	acrR, smeT	TetR/AcrR family transcriptional regulator, acrAB operon repressor
K03580	0	47	9	5.22222	hepA	ATP-dependent helicase HepA [EC:3.6.4.-]
K03583	0	38	4	9.5	recC	exodeoxyribonuclease V gamma subunit [EC:3.1.11.5]
K03584	0	25	4	6.25	recO	DNA repair protein RecO (recombination protein O)
K03589	0	23	1	23	ftsQ	cell division protein FtsQ
K03609	1	52	9	5.2	minD	septum site-determining protein MinD
K03612	0	7	1	7	rnfG	electron transport complex protein RnfG
K03658	0	16	2	8	helD	DNA helicase IV [EC:3.6.4.12]
K03669	0	60	9	6.66667	mdoH	membrane glycosyltransferase [EC:2.4.1.-]
K03670	0	45	9	5	mdoG	periplasmic glucans biosynthesis protein
K03673	0	13	1	13	dsbA	thiol:disulfide interchange protein DsbA
K03683	0	17	4	4.25	rnt	ribonuclease T [EC:3.1.13.-]
K03684	0	34	3	11.3333	rnd	ribonuclease D [EC:3.1.13.5]
K03710	0	19	4	4.75	K03710	GntR family transcriptional regulator
K03718	0	13	2	6.5	asnC	Lrp/AsnC family transcriptional regulator, regulator for asnA, asnC and gidA
K03719	0	72	13	5.53846	lrp	Lrp/AsnC family transcriptional regulator, leucine-responsive regulatory protein
K03721	0	23	1	23	tyrR	transcriptional regulator of aroF, aroG, tyrA and aromatic amino acid transport
K03736	0	10	1	10	eutC	ethanolamine ammonia-lyase small subunit [EC:4.3.1.7]
K03747	0	12	2	6	smg	Smg protein
K03748	0	13	1	13	sanA	SanA protein
K03752	0	11	1	11	mobA	molybdopterin-guanine dinucleotide biosynthesis protein A [EC:2.7.7.77]
K03761	0	54	1	54	kgtP	MFS transporter, MHS family, alpha-ketoglutarate permease
K03762	0	71	7	10.1429	proP	MFS transporter, MHS family, proline/betaine transporter
K03770	0	37	2	18.5	ppiD	peptidyl-prolyl cis-trans isomerase D [EC:5.2.1.8]
K03776	0	41	8	5.125	aer	aerotaxis receptor
K03777	0	37	5	7.4	dld	D-lactate dehydrogenase [EC:1.1.1.28]
K03781	3	83	6	9.22222	katE, CAT, catB, srpA	catalase [EC:1.11.1.6]
K03789	0	10	2	5	rimI	ribosomal-protein-alanine N-acetyltransferase [EC:2.3.1.128]
K03790	0	22	3	7.33333	rimJ	ribosomal-protein-alanine N-acetyltransferase [EC:2.3.1.128]
K03800	0	14	2	7	lplA	lipoate-protein ligase A [EC:2.7.7.63]
K03806	0	23	4	5.75	ampD	AmpD protein
K03808	0	22	2	11	pqiA	paraquat-inducible protein A
K03818	0	9	1	9	wcaF	putative colanic acid biosynthesis acetyltransferase WcaF [EC:2.3.1.-]
K03823	0	19	3	6.33333	pat	phosphinothricin acetyltransferase [EC:2.3.1.183]
K03825	0	7	1	7	yhhY	putative acetyltransferase [EC:2.3.1.-]
K03827	0	8	1	8	yjaB	putative acetyltransferase [EC:2.3.1.-]
K03834	1	8	0	8	tyrP	tyrosine-specific transport protein
K03839	0	14	1	14	fldA, nifF, isiB	flavodoxin I
K03879	0	11	2	5.5	ND2	NADH-ubiquinone oxidoreductase chain 2 [EC:1.6.5.3]
K03881	0	13	3	4.33333	ND4	NADH-ubiquinone oxidoreductase chain 4 [EC:1.6.5.3]
K03883	0	29	5	5.8	ND5	NADH-ubiquinone oxidoreductase chain 5 [EC:1.6.5.3]
K03885	0	54	10	5.4	ndh	NADH dehydrogenase [EC:1.6.99.3]
K03892	0	13	3	4.33333	arsR	ArsR family transcriptional regulator
K03919	0	15	1	15	alkB	alkylated DNA repair protein (DNA oxidative demethylase) [EC:1.14.11.33]
K03925	0	21	4	5.25	mraZ	MraZ protein
K03953	1	5	0	5	NDUFA9	NADH dehydrogenase (ubiquinone) 1 alpha subcomplex subunit 9
K03969	1	22	0	22	pspA	phage shock protein A
K04037	0	27	6	4.5	chlL	light-independent protochlorophyllide reductase subunit L [EC:1.3.7.7]
K04038	0	26	4	6.5	chlN	light-independent protochlorophyllide reductase subunit N [EC:1.3.7.7]
K04039	0	37	4	9.25	chlB	light-independent protochlorophyllide reductase subunit B [EC:1.3.7.7]
K04046	0	25	2	12.5	yegD	hypothetical chaperone protein
K04072	0	86	6	14.3333	adhE	acetaldehyde dehydrogenase / alcohol dehydrogenase [EC:1.2.1.10 1.1.1.1]
K04073	0	22	5	4.4	mhpF	acetaldehyde dehydrogenase [EC:1.2.1.10]
K04080	0	16	2	8	ibpA	molecular chaperone IbpA
K04082	1	17	2	5.66667	hscB, HSCB, HSC20	molecular chaperone HscB
K04083	0	36	8	4.5	hslO	molecular chaperone Hsp33
K04744	0	44	8	5.5	lptD, imp, ostA	LPS-assembly protein
K04754	0	28	4	7	vacJ	lipoprotein
K04762	0	13	2	6.5	hslR	ribosome-associated heat shock protein Hsp15
K04765	0	22	2	11	mazG	ATP diphosphatase [EC:3.6.1.8]
K04768	0	5	1	5	acuC	acetoin utilization protein AcuC
K04772	0	22	1	22	degQ, hhoA	serine protease DegQ [EC:3.4.21.-]
K04774	0	8	1	8	sohB	serine protease SohB [EC:3.4.21.-]
K05365	0	40	3	13.3333	mrcB	penicillin-binding protein 1B [EC:2.4.1.129 3.4.-.-]
K05367	0	42	6	7	pbpC	penicillin-binding protein 1C [EC:2.4.1.-]
K05499	0	16	1	16	cytR	LacI family transcriptional regulator, repressor for deo operon, udp, cdd, tsx, nupC, and nupG
K05520	0	13	3	4.33333	pfpI	protease I [EC:3.2.-.-]
K05527	1	8	0	8	bolA	BolA protein
K05541	0	29	1	29	dusC	tRNA-dihydrouridine synthase C [EC:1.-.-.-]
K05572	0	13	3	4.33333	ndhA	NAD(P)H-quinone oxidoreductase subunit 1 [EC:1.6.5.3]
K05589	0	5	1	5	ftsB	cell division protein FtsB
K05591	0	34	8	4.25	dbpA	ATP-independent RNA helicase DbpA [EC:3.6.4.13]
K05595	0	14	3	4.66667	marC	multiple antibiotic resistance protein
K05596	0	22	2	11	iciA	LysR family transcriptional regulator, chromosome initiation inhibitor
K05781	0	9	1	9	phnK	putative phosphonate transport system ATP-binding protein
K05782	0	14	2	7	benE	benzoate membrane transport protein
K05798	0	23	4	5.75	leuO	LysR family transcriptional regulator, transcriptional activator for leuABCD operon
K05799	0	21	1	21	pdhR	GntR family transcriptional regulator, transcriptional repressor for pyruvate dehydrogenase complex
K05800	0	13	2	6.5	ybaO	Lrp/AsnC family transcriptional regulator
K05801	0	12	1	12	djlA	DnaJ like chaperone protein
K05802	0	80	16	5	kefA, bspA, aefA	potassium efflux system protein
K05817	0	6	1	6	hcaR	LysR family transcriptional regulator, hca operon transcriptional activator
K05820	0	14	1	14	hcaT	MFS transporter, PPP family, 3-phenylpropionic acid transporter
K05844	0	30	3	10	rimK	ribosomal protein S6--L-glutamate ligase [EC:6.3.2.-]
K05845	0	23	5	4.6	opuC	osmoprotectant transport system substrate-binding protein
K05846	0	13	1	13	opuBD	osmoprotectant transport system permease protein
K05851	0	57	1	57	E4.6.1.1A, cyaA	adenylate cyclase, class 1 [EC:4.6.1.1]
K05874	0	168	29	5.7931	tsr	methyl-accepting chemotaxis protein I, serine sensor receptor
K05876	0	40	6	6.66667	trg	methyl-accepting chemotaxis protein III, ribose and galactose sensor receptor
K05916	0	33	1	33	hmp, YHB1	nitric oxide dioxygenase [EC:1.14.12.17]
K05966	0	7	1	7	citG	triphosphoribosyl-dephospho-CoA synthase [EC:2.4.2.52]
K05982	1	15	2	5	E3.1.21.7, nfi	deoxyribonuclease V [EC:3.1.21.7]
K05984	0	10	2	5	cho	excinuclease Cho [EC:3.1.25.-]
K06039	0	8	1	8	ychN	uncharacterized protein involved in oxidation of intracellular sulfur
K06076	0	23	2	11.5	fadL	long-chain fatty acid transport protein
K06113	0	6	1	6	abnA_B	arabinan endo-1,5-alpha-L-arabinosidase [EC:3.2.1.99]
K06125	1	10	1	5	COQ2	4-hydroxybenzoate hexaprenyltransferase [EC:2.5.1.-]
K06142	0	17	2	8.5	hlpA, ompH	outer membrane protein
K06143	0	13	3	4.33333	creD	inner membrane protein
K06155	0	23	1	23	gntT	Gnt-I system high-affinity gluconate transporter
K06159	0	7	1	7	yojI	putative ATP-binding cassette transporter
K06162	0	12	1	12	phnM	alpha-D-ribose 1-methylphosphonate 5-triphosphate diphosphatase [EC:3.6.1.63]
K06163	0	22	2	11	phnJ	alpha-D-ribose 1-methylphosphonate 5-phosphate C-P lyase [EC:4.7.1.1]
K06164	0	23	1	23	phnI	alpha-D-ribose 1-methylphosphonate 5-triphosphate synthase subunit PhnI [EC:2.7.8.37]
K06167	0	25	4	6.25	phnP	phosphoribosyl 1,2-cyclic phosphate phosphodiesterase [EC:3.1.4.55]
K06177	0	23	5	4.6	rluA	tRNA pseudouridine32 synthase / 23S rRNA pseudouridine746 synthase [EC:5.4.99.28 5.4.99.29]
K06183	0	23	4	5.75	rsuA	16S rRNA pseudouridine516 synthase [EC:5.4.99.19]
K06186	0	8	1	8	bamE, smpA	outer membrane protein assembly factor BamE
K06192	0	18	2	9	pqiB	paraquat-inducible protein B
K06201	0	5	1	5	cutC	copper homeostasis protein
K06202	0	8	1	8	cyaY	CyaY protein
K06346	0	6	1	6	jag	spoIIIJ-associated protein
K06350	0	10	1	10	kipA	antagonist of KipI
K06447	0	16	3	5.33333	astD	succinylglutamic semialdehyde dehydrogenase [EC:1.2.1.71]
K06607	0	6	1	6	iolS	myo-inositol catabolism protein IolS [EC:1.1.1.-]
K06858	0	6	1	6	ABC.VB12.S1, btuF	vitamin B12 transport system substrate-binding protein
K06867	0	17	4	4.25	K06867	GENES SCE: YAR042W(SWH1) YCR051W YDL019C(OSH2) YDR264C(AKR1) YGL242C YIL001W YIL112W(HOS4) YIR033W(MGA2) YKL020C(SPT23) YMR068W(AVO2) YOR034C(AKR2) YPL110C(GDE1) YPL239W(YAR1) YPR089W(YPR090W)
K06879	0	30	2	15	queF	7-cyano-7-deazaguanine reductase [EC:1.7.1.13]
K06894	0	60	6	10	K06894	GENES ECO: b2520(yfhM)
K06895	0	7	1	7	lysE, argO	L-lysine exporter family protein LysE/ArgO
K06970	1	16	0	16	rlmF	23S rRNA (adenine1618-N6)-methyltransferase [EC:2.1.1.181]
K06978	0	5	1	5	K06978	GENES PGU: PGUG_04597
K06980	1	17	3	4.25	K06980	GENES HSA: 200205(IBA57)
K06995	1	6	0	6	K06995	GENES ATH: AT4G10300
K06999	0	14	1	14	K06999	phospholipase/carboxylesterase
K07006	0	7	1	7	K07006	GENES MPR: MPER_10326
K07018	1	23	3	5.75	K07018	GENES ATH: AT5G19630
K07027	0	14	1	14	K07027	GENES ECO: b0788(ybhN)
K07034	0	8	1	8	K07034	GENES TSP: Tsp_09175
K07039	0	9	2	4.5	K07039	uncharacterized protein
K07040	0	10	1	10	K07040	uncharacterized protein
K07042	0	25	4	6.25	ybeY, yqfG	probable rRNA maturation factor
K07058	0	33	8	4.125	K07058	membrane protein
K07090	0	29	4	7.25	K07090	GENES ECO: b2327(yfcA)
K07091	0	22	3	7.33333	lptF	lipopolysaccharide export system permease protein
K07110	0	6	1	6	K07110	GENES XCC: XCC1259
K07115	0	30	7	4.28571	rlmJ	23S rRNA (adenine2030-N6)-methyltransferase [EC:2.1.1.266]
K07124	0	13	3	4.33333	K07124	GENES ECA: ECA1905 ECA2933
K07154	0	9	2	4.5	hipA	serine/threonine-protein kinase HipA [EC:2.7.11.1]
K07170	0	11	2	5.5	K07170	GAF domain-containing protein
K07183	0	6	1	6	nasT	response regulator NasT
K07240	0	10	2	5	chrA	chromate transporter
K07259	0	38	5	7.6	dacB	D-alanyl-D-alanine carboxypeptidase / D-alanyl-D-alanine-endopeptidase (penicillin-binding protein 4) [EC:3.4.16.4 3.4.21.-]
K07264	0	24	2	12	arnT, pmrK	4-amino-4-deoxy-L-arabinose transferase [EC:2.4.2.43]
K07275	0	15	2	7.5	ompW	outer membrane protein
K07287	0	22	2	11	bamC	outer membrane protein assembly factor BamC
K07306	0	27	5	5.4	dmsA	anaerobic dimethyl sulfoxide reductase subunit A [EC:1.8.5.3]
K07313	0	6	1	6	pphA	serine/threonine protein phosphatase 1 [EC:3.1.3.16]
K07323	0	15	1	15	ttg2	putative toluene tolerance protein
K07336	0	20	2	10	K07336	PKHD-type hydroxylase [EC:1.14.11.-]
K07393	2	22	3	4.4	ECM4	putative glutathione S-transferase
K07397	0	23	4	5.75	yhfA	putative redox protein
K07399	1	38	5	6.33333	resB, ccs1	cytochrome c biogenesis protein
K07400	0	14	1	14	nfuA	Fe/S biogenesis protein NfuA
K07479	0	5	1	5	yrdD	putative DNA topoisomerase
K07552	0	30	4	7.5	bcr	MFS transporter, DHA1 family, bicyclomycin/chloramphenicol resistance protein
K07638	0	41	2	20.5	envZ	two-component system, OmpR family, osmolarity sensor histidine kinase EnvZ [EC:2.7.13.3]
K07639	0	34	1	34	rstB	two-component system, OmpR family, sensor histidine kinase RstB [EC:2.7.13.3]
K07641	0	26	2	13	creC	two-component system, OmpR family, sensor histidine kinase CreC [EC:2.7.13.3]
K07642	0	21	5	4.2	baeS, smeS	two-component system, OmpR family, sensor histidine kinase BaeS [EC:2.7.13.3]
K07643	0	8	1	8	basS	two-component system, OmpR family, sensor histidine kinase BasS [EC:2.7.13.3]
K07644	0	45	2	22.5	cusS, copS, silS	two-component system, OmpR family, heavy metal sensor histidine kinase CusS [EC:2.7.13.3]
K07648	0	41	6	6.83333	arcB	two-component system, OmpR family, aerobic respiration control sensor histidine kinase ArcB [EC:2.7.13.3]
K07661	0	12	1	12	rstA	two-component system, OmpR family, response regulator RstA
K07674	0	14	1	14	narQ	two-component system, NarL family, nitrate/nitrite sensor histidine kinase NarQ [EC:2.7.13.3]
K07677	0	38	5	7.6	rcsC	two-component system, NarL family, capsular synthesis sensor histidine kinase RcsC [EC:2.7.13.3]
K07686	0	10	1	10	uhpA	two-component system, NarL family, uhpT operon response regulator UhpA
K07729	0	6	1	6	K07729	putative transcriptional regulator
K07773	0	16	1	16	arcA	two-component system, OmpR family, aerobic respiration control protein ArcA
K07783	0	22	2	11	uhpC	MFS transporter, OPA family, sugar phosphate sensor protein UhpC
K07798	0	21	4	5.25	cusB, silB	Cu(I)/Ag(I) efflux system membrane protein CusB/SilB
K07799	0	39	4	9.75	mdtA	putative multidrug efflux transporter MdtA
K08163	0	7	1	7	mdtL	MFS transporter, DHA1 family, multidrug resistance protein
K08169	0	29	1	29	yebQ	MFS transporter, DHA2 family, multidrug resistance protein
K08172	0	34	2	17	shiA	MFS transporter, MHS family, shikimate and dehydroshikimate transport protein
K08177	0	14	1	14	oxlT	MFS transporter, OFA family, oxalate/formate antiporter
K08223	0	19	2	9.5	fsr	MFS transporter, FSR family, fosmidomycin resistance protein
K08227	0	22	4	5.5	lplT	MFS transporter, LPLT family, lysophospholipid transporter
K08234	1	9	1	4.5	yaeR	glyoxylase I family protein
K08279	0	5	1	5	caiE	carnitine operon protein CaiE
K08302	0	14	2	7	gatY-kbaY	tagatose 1,6-diphosphate aldolase GatY/KbaY [EC:4.1.2.40]
K08306	0	15	1	15	mltC	membrane-bound lytic murein transglycosylase C [EC:3.2.1.-]
K08310	0	20	4	5	nudB, ntpA	dATP pyrophosphohydrolase [EC:3.6.1.-]
K08316	0	13	2	6.5	rsmD	16S rRNA (guanine966-N2)-methyltransferase [EC:2.1.1.171]
K08323	0	46	11	4.18182	rspA	starvation sensing protein RspA
K08325	0	26	3	8.66667	yqhD	NADP-dependent alcohol dehydrogenase [EC:1.1.-.-]
K08350	0	11	1	11	fdnI	formate dehydrogenase-N, gamma subunit
K08590	0	21	3	7	mtnU	carbon-nitrogen hydrolase family protein
K08641	0	11	2	5.5	vanX	D-alanyl-D-alanine dipeptidase [EC:3.4.13.22]
K08682	0	10	1	10	acpH	acyl carrier protein phosphodiesterase [EC:3.1.4.14]
K08745	0	9	1	9	SLC27A1_4, FATP1, FATP4	solute carrier family 27 (fatty acid transporter), member 1/4 [EC:6.2.1.-]
K08964	0	5	1	5	mtnB	methylthioribulose-1-phosphate dehydratase [EC:4.2.1.109]
K08970	0	11	1	11	rcnA	nickel/cobalt exporter
K08973	0	12	2	6	K08973	putative membrane protein
K08994	0	23	1	23	yneE	putative membrane protein
K09019	0	11	2	5.5	rutE	3-hydroxypropanoate dehydrogenase [EC:1.1.1.-]
K09136	0	70	9	7.77778	ycaO	ribosomal protein S12 methylthiotransferase
K09158	0	6	1	6	K09158	hypothetical protein
K09459	0	5	1	5	E4.1.1.82	phosphonopyruvate decarboxylase [EC:4.1.1.82]
K09470	0	30	3	10	puuA	gamma-glutamylputrescine synthase [EC:6.3.1.11]
K09471	0	52	7	7.42857	puuB, ordL	gamma-glutamylputrescine oxidase [EC:1.4.3.-]
K09681	0	7	1	7	gltC	LysR family transcriptional regulator, transcription activator of glutamate synthase operon
K09765	0	8	1	8	K09765	hypothetical protein
K09768	0	15	2	7.5	K09768	hypothetical protein
K09781	0	27	6	4.5	K09781	hypothetical protein
K09798	0	11	1	11	K09798	hypothetical protein
K09800	0	37	1	37	K09800	hypothetical protein
K09806	0	9	2	4.5	K09806	hypothetical protein
K09811	0	17	4	4.25	ftsX	cell division transport system permease protein
K09817	0	18	3	6	znuC	zinc transport system ATP-binding protein [EC:3.6.3.-]
K09858	0	10	1	10	K09858	SEC-C motif domain protein
K09861	0	28	1	28	K09861	hypothetical protein
K09889	0	13	1	13	yjgA	ribosome-associated protein
K09915	0	13	3	4.33333	K09915	hypothetical protein
K09941	0	9	1	9	K09941	hypothetical protein
K10009	0	29	6	4.83333	ABC.CYST.P	cystine transport system permease protein
K10013	0	23	3	7.66667	ABC.ARG.S, argT	lysine/arginine/ornithine transport system substrate-binding protein
K10015	0	24	2	12	hisM	histidine transport system permease protein
K10016	0	13	1	13	hisQ	histidine transport system permease protein
K10017	0	16	1	16	hisP	histidine transport system ATP-binding protein [EC:3.6.3.21]
K10108	0	29	6	4.83333	malE	maltose/maltodextrin transport system substrate-binding protein
K10109	0	29	5	5.8	malF	maltose/maltodextrin transport system permease protein
K10110	0	22	5	4.4	malG	maltose/maltodextrin transport system permease protein
K10254	0	5	1	5	ohyA, sph	oleate hydratase [EC:4.2.1.53]
K10439	0	27	2	13.5	rbsB	ribose transport system substrate-binding protein
K10440	0	40	8	5	rbsC	ribose transport system permease protein
K10538	0	11	1	11	araH	L-arabinose transport system permease protein
K10542	0	39	5	7.8	mglA	methyl-galactoside transport system ATP-binding protein [EC:3.6.3.17]
K10544	0	11	1	11	xylH	D-xylose transport system permease protein
K10545	0	34	7	4.85714	xylG	D-xylose transport system ATP-binding protein [EC:3.6.3.17]
K10556	0	5	1	5	lsrC	AI-2 transport system permease protein
K10558	0	5	1	5	lsrA, ego	AI-2 transport system ATP-binding protein
K10763	0	14	1	14	hda	DnaA-homolog protein
K10831	0	11	2	5.5	tauB	taurine transport system ATP-binding protein [EC:3.6.3.36]
K11003	0	6	1	6	hlyD, cyaD	hemolysin D
K11066	0	17	1	17	E3.5.1.28D, amiD	N-acetylmuramoyl-L-alanine amidase [EC:3.5.1.28]
K11073	0	76	15	5.06667	potF	putrescine transport system substrate-binding protein
K11166	0	8	1	8	DHRS7B	dehydrogenase/reductase SDR family member 7B [EC:1.1.-.-]
K11250	0	7	1	7	leuE	leucine efflux protein
K11392	0	16	2	8	rsmF	16S rRNA (cytosine1407-C5)-methyltransferase [EC:2.1.1.178]
K11433	1	21	4	4.2	SETMAR	histone-lysine N-methyltransferase SETMAR [EC:2.1.1.43]
K11741	0	6	1	6	sugE	quaternary ammonium compound-resistance protein SugE
K11746	0	7	1	7	kefF	glutathione-regulated potassium-efflux system ancillary protein KefF
K11748	0	7	1	7	kefG	glutathione-regulated potassium-efflux system ancillary protein KefG
K11751	0	29	6	4.83333	ushA	5'-nucleotidase / UDP-sugar diphosphatase [EC:3.1.3.5 3.6.1.45]
K11921	0	27	4	6.75	cynR	LysR family transcriptional regulator, cyn operon transcriptional activator
K11928	0	41	2	20.5	putP	sodium/proline symporter
K11931	0	14	3	4.66667	pgaB	biofilm PGA synthesis lipoprotein PgaB [EC:3.-.-.-]
K11939	0	17	1	17	rhtA	inner membrane transporter RhtA
K12111	0	5	1	5	ebgA	evolved beta-galactosidase subunit alpha [EC:3.2.1.23]
K12297	0	29	7	4.14286	rlmL, rlmK	23S rRNA (guanine2445-N2)-methyltransferase / 23S rRNA (guanine2069-N7)-methyltransferase [EC:2.1.1.173 2.1.1.264]
K12299	0	7	1	7	garP	MFS transporter, ACS family, probable galactarate transporter
K12340	0	26	3	8.66667	tolC	outer membrane channel protein
K12972	0	20	4	5	ghrA	gyoxylate/hydroxypyruvate reductase A [EC:1.1.1.79 1.1.1.81]
K13014	0	12	2	6	arnD	undecaprenyl phosphate-alpha-L-ara4FN deformylase [EC:3.5.-.-]
K13581	0	24	3	8	ccrM	modification methylase [EC:2.1.1.72]
K13598	0	18	3	6	ntrY	two-component system, NtrC family, nitrogen regulation sensor histidine kinase NtrY [EC:2.7.13.3]
K13614	0	9	1	9	pksN	polyketide synthase PksN
K13695	0	5	1	5	nlpC	probable lipoprotein NlpC
K13771	0	13	3	4.33333	nsrR	Rrf2 family transcriptional regulator, nitric oxide-sensitive transcriptional repressor
K13918	0	21	1	21	gudX	glucarate dehydratase-related protein
K13926	0	58	10	5.8	rbbA	ribosome-dependent ATPase
K14052	0	10	1	10	puuP	putrescine importer
K14056	0	8	1	8	puuR	HTH-type transcriptional regulator, repressor for puuD
K14057	0	17	3	5.66667	abgR	LysR family transcriptional regulator, regulator of abg operon
K14286	0	10	2	5	AGXT2L1, ETNPPL	ethanolamine-phosphate phospho-lyase [EC:4.2.3.2]
K14347	1	26	0	26	SLC10A7, P7	solute carrier family 10 (sodium/bile acid cotransporter), member 7
K14348	0	8	1	8	lldR	GntR family transcriptional regulator, L-lactate dehydrogenase operon regulator
K14541	0	61	9	6.77778	DUR1	urea carboxylase / allophanate hydrolase [EC:6.3.4.6 3.5.1.54]
K14588	0	20	1	20	cueO	blue copper oxidase
K15125	0	19	1	19	fhaB	filamentous hemagglutinin
K15256	0	29	1	29	cmoA	tRNA (cmo5U34)-methyltransferase [EC:2.1.1.-]
K15268	0	8	1	8	eamA	O-acetylserine/cysteine efflux transporter
K15396	0	24	2	12	trmJ	tRNA (cytidine32/uridine32-2'-O)-methyltransferase [EC:2.1.1.200]
K15461	0	26	3	8.66667	mnmC	tRNA 5-methylaminomethyl-2-thiouridine biosynthesis bifunctional protein [EC:2.1.1.61 1.5.-.-]
K15524	0	5	1	5	mngB	mannosylglycerate hydrolase [EC:3.2.1.170]
K15550	0	11	1	11	mdtP	multidrug resistance outer membrane protein MdtP
K15551	0	23	3	7.66667	tauA	taurine transport system substrate-binding protein
K15580	0	74	14	5.28571	oppA, mppA	oligopeptide transport system substrate-binding protein
K15654	0	32	3	10.6667	srfAA, lchAA	surfactin family lipopeptide synthetase A
K15655	0	28	6	4.66667	srfAB, lchAB	surfactin family lipopeptide synthetase B
K15656	0	11	2	5.5	srfAC, lchAC	surfactin family lipopeptide synthetase C
K15664	0	5	1	5	K15664, ppsA, fenC	fengycin family lipopeptide synthetase A
K15665	0	14	1	14	K15665, ppsB, fenD	fengycin family lipopeptide synthetase B
K15666	0	20	4	5	K15666, ppsC, fenE	fengycin family lipopeptide synthetase C
K15771	0	11	2	5.5	ganP	arabinogalactan oligomer / maltooligosaccharide transport system permease protein
K15772	0	11	2	5.5	ganQ	arabinogalactan oligomer / maltooligosaccharide transport system permease protein
K15830	0	33	3	11	hycE	formate hydrogenlyase subunit 5
K15832	0	9	1	9	hycG	formate hydrogenlyase subunit 7
K15986	0	9	2	4.5	ppaC	manganese-dependent inorganic pyrophosphatase [EC:3.6.1.1]
K16012	0	12	1	12	cydC	ATP-binding cassette, subfamily C, bacterial CydC
K16089	0	67	4	16.75	TC.FEV.OM2, fepA, iroN, cirA, pfeA, cfrA, hmuR	outer membrane receptor for ferrienterochelin and colicins
K16092	0	24	5	4.8	btuB	vitamin B12 transporter
K16135	0	34	2	17	dmlR	LysR family transcriptional regulator, transcriptional activator for dmlA
K16136	0	9	1	9	malI	LacI family transcriptional regulator, maltose regulon regulatory protein
K16371	0	10	1	10	gatZ-kbaZ	D-tagatose-1,6-bisphosphate aldolase subunit GatZ/KbaZ
K16692	0	42	6	7	etk-wzc	tyrosine-protein kinase Etk/Wzc [EC:2.7.10.-]
K16703	0	12	2	6	wcaL, amsK	colanic acid/amylovoran biosynthesis glycosyltransferase [EC:2.4.-.-]
K17247	0	14	3	4.66667	yedZ	sulfoxide reductase heme-binding subunit YedZ
K17382	0	5	1	5	LACTB	serine beta-lactamase-like protein LACTB, mitochondrial
K17713	0	24	3	8	bamB	outer membrane protein assembly factor BamB
K18151	1	5	0	5	UAH	ureidoglycolate amidohydrolase [EC:3.5.1.116]
K18162	1	6	0	6	NDUFAF5	NADH dehydrogenase [ubiquinone] 1 alpha subcomplex assembly factor 5 [EC:2.1.1.-]
K18234	0	7	1	7	vat	virginiamycin A acetyltransferase [EC:2.3.1.-]
