# Supplementary material for: The Metagenome of Utricularia gibba's Traps: Into the Microbial Input to a Carnivorous Plant
Source: PLoS One. 2016 Feb 9;11(2):e0148979. doi: 10.1371/journal.pone.0148979 (PMC4747601; doi:10.1371/journal.pone.0148979)
Supplement: S5 Table — P-values, means of significant OR features for Ugt, and the complete information for the qualitative analyses shown (fold change). (XLS) [file pone.0148979.s010.xls]

## Sheet: complete_annotation
#Gene ID	Ugt	Ugm	tropical_soil	rice_r	marsh	ontology l1	l2	l3	l4
12030	20	1	1	1	4	DNA Metabolism	DNA replication	DNA-replication	ATP-dependent DNA helicase RecQ
13720	3	1	1	2	1	DNA Metabolism	DNA repair	DNA_repair,_bacterial_RecFOR_pathway	ATP-dependent DNA helicase RecQ
11100	1	1	2	2	1	Cell Wall and Capsule	Cell wall of Mycobacteria	mycolic_acid_synthesis	Malonyl CoA-acyl carrier protein transacylase (EC 2.3.1.39)
12276	1	12	3	4	1	Clustering-based subsystems	Fatty acid metabolic cluster	COG1399	Malonyl CoA-acyl carrier protein transacylase (EC 2.3.1.39)
14241	1	1	1	1	1	Fatty Acids, Lipids, and Isoprenoids	Fatty acids	Fatty_Acid_Biosynthesis_FASII	Malonyl CoA-acyl carrier protein transacylase (EC 2.3.1.39)
18818	2	2	1	1	1	Protein Metabolism	Protein biosynthesis	Ribosome_LSU_bacterial	LSU ribosomal protein L16p (L10e)
18851	1	6	1	0	1	Protein Metabolism	Protein biosynthesis	Ribosome_LSU_chloroplast	LSU ribosomal protein L16p (L10e), chloroplast
11494	4	4	2	3	2	Clustering-based subsystems	-	Aerotolerance_operon_in_Bacteroides_and_potentially_orthologous_operons_in_other_organisms	MoxR-like ATPase in aerotolerance operon
11790	1	1	1	2	1	Clustering-based subsystems	-	CBSS-312309.3.peg.1965	Methionine aminopeptidase (EC 3.4.11.18)
19174	8	1	3	2	5	Protein Metabolism	Protein biosynthesis	Translation_termination_factors_bacterial	Methionine aminopeptidase (EC 3.4.11.18)
10128	2	1	1	2	1	Carbohydrates	One-carbon Metabolism	One-carbon_metabolism_by_tetrahydropterines	Formyltetrahydrofolate deformylase (EC 3.5.1.10)
12401	2	2	1	1	1	Clustering-based subsystems	Methylamine utilization	Glutamate-mediated_methylamine_utilization_pathway	Formyltetrahydrofolate deformylase (EC 3.5.1.10)
12940	1	11	1	1	1	Cofactors, Vitamins, Prosthetic Groups, Pigments	Folate and pterines	5-FCL-like_protein	Formyltetrahydrofolate deformylase (EC 3.5.1.10)
16911	4	1	3	3	1	Miscellaneous	Plant-Prokaryote DOE project	COG4319	Formyltetrahydrofolate deformylase (EC 3.5.1.10)
16610	1	2	1	1	1	Miscellaneous	Plant-Prokaryote DOE project	At5g37530	Histidyl-tRNA synthetase (EC 6.1.1.21)
19237	1	1	2	1	2	Protein Metabolism	Protein biosynthesis	tRNA_aminoacylation,_His	Histidyl-tRNA synthetase (EC 6.1.1.21)
10615	1	1	1	1	1	Carbohydrates	-	Sugar_utilization_in_Thermotogales	Transketolase, C-terminal section (EC 2.2.1.1)
9029	2	1	1	3	1	Carbohydrates	Central carbohydrate metabolism	Pentose_phosphate_pathway	Transketolase, C-terminal section (EC 2.2.1.1)
9186	1	1	2	2	1	Carbohydrates	CO2 fixation	Calvin-Benson_cycle	Transketolase, C-terminal section (EC 2.2.1.1)
13953	2	2	1	4	1	DNA Metabolism	-	Restriction-Modification_System	Type I restriction-modification system, restriction subunit R (EC 3.1.21.3)
13956	1	3	4	5	1	DNA Metabolism	-	Type_I_Restriction-Modification	Type I restriction-modification system, restriction subunit R (EC 3.1.21.3)
15891	5	3	1	1	2	Membrane Transport	-	Ton_and_Tol_transport_systems	MotA/TolQ/ExbB proton channel family protein
16994	0	1	1	1	1	Miscellaneous	Plant-Prokaryote DOE project	Experimental-PTPS	PTPS-like type 4
20285	0	1	1	1	0	Respiration	Electron accepting reactions	Anaerobic_respiratory_reductases	Adenylylsulfate reductase beta-subunit (EC 1.8.99.2)
22420	0	1	1	1	0	Sulfur Metabolism	Inorganic sulfur assimilation	Inorganic_Sulfur_Assimilation	Adenylylsulfate reductase beta-subunit (EC 1.8.99.2)
22379	1	2	1	2	2	Stress Response	-	Universal_stress_protein_family	Universal stress protein family
16508	14	2	2	1	1	Miscellaneous	Plant-Prokaryote DOE project	At1g69340_At2g40600	DNA/RNA-binding protein Alba
13160	1	1	2	1	1	Cofactors, Vitamins, Prosthetic Groups, Pigments	Folate and pterines	YgfZ-Iron	TonB-dependent receptor	Outer membrane receptor for ferrienterochelin and colicins
14735	1	1	2	2	1	Iron acquisition and metabolism	-	Iron_acquisition_in_Vibrio	TonB-dependent receptor
15909	1	1	1	3	1	Membrane Transport	-	Ton_and_Tol_transport_systems	TonB-dependent receptor
22845	9	1	2	1	0	Virulence, Disease and Defense	Resistance to antibiotics and toxic compounds	Cobalt-zinc-cadmium_resistance	DNA-binding heavy metal response regulator
20854	1	1	1	2	1	Respiration	-	Quinone_oxidoreductase_family	Putative Zn-dependent oxidoreductase PA5234
19265	1	1	1	1	1	Protein Metabolism	Protein biosynthesis	tRNA_aminoacylation,_Phe	Phenylalanyl-tRNA synthetase alpha chain (EC 6.1.1.20)
8119	3	1	1	11	1	Amino Acids and Derivatives	Aromatic amino acids and derivatives	Aromatic_amino_acid_interconversions_with_aryl_acids	Indolepyruvate ferredoxin oxidoreductase, alpha and beta subunits
17910	1	2	1	1	1	Phages, Prophages, Transposable elements, Plasmids	Pathogenicity islands	Staphylococcal_pathogenicity_islands_SaPI	Heat shock protein 60 family chaperone GroEL
19496	1	1	1	11	3	Protein Metabolism	Protein folding	GroEL_GroES	Heat shock protein 60 family chaperone GroEL
10708	17	1	2	1	2	Cell Division and Cell Cycle	-	Bacterial_Cytoskeleton	Septum site-determining protein MinD
11533	6	1	2	1	1	Clustering-based subsystems	-	Bacterial_Cell_Division	Septum site-determining protein MinD
17231	1	1	3	2	1	Miscellaneous	-	YbbK	Inner membrane protein YqiK
12517	1	3	1	1	1	Clustering-based subsystems	Probably organic hydroperoxide resistance related hypothetical protein	CBSS-269482.1.peg.1294	Homoserine kinase (EC 2.7.1.39)
8605	17	2	1	1	1	Amino Acids and Derivatives	Lysine, threonine, methionine, and cysteine	Methionine_Biosynthesis	Homoserine kinase (EC 2.7.1.39)
8671	2	2	1	3	1	Amino Acids and Derivatives	Lysine, threonine, methionine, and cysteine	Threonine_and_Homoserine_Biosynthesis	Homoserine kinase (EC 2.7.1.39)
12870	1	0	1	1	0	Cofactors, Vitamins, Prosthetic Groups, Pigments	Biotin	Biotin_biosynthesis	ATPase component BioM of energizing module of biotin ECF transporter
15110	1	0	1	1	0	Membrane Transport	-	ECF_class_transporters	ATPase component BioM of energizing module of biotin ECF transporter
11502	2	0	1	4	1	Clustering-based subsystems	alpha-proteobacterial cluster of hypotheticals	CBSS-52598.3.peg.2843	FIG003492: Threonine dehydrogenase and related Zn-dependent dehydrogenases
8676	1	0	1	3	1	Amino Acids and Derivatives	Lysine, threonine, methionine, and cysteine	Threonine_degradation	FIG003492: Threonine dehydrogenase and related Zn-dependent dehydrogenases
8690	2	1	3	1	0	Amino Acids and Derivatives	Lysine, threonine, methionine, and cysteine	Threonine_degradation	Threonine dehydrogenase and related Zn-dependent dehydrogenases
10487	3	1	1	1	1	Carbohydrates	-	Sugar_utilization_in_Thermotogales	Beta-galactosidase (EC 3.2.1.23)
22394	2	2	5	4	2	Sulfur Metabolism	-	Galactosylceramide_and_Sulfatide_metabolism	Beta-galactosidase (EC 3.2.1.23)
9366	1	1	1	1	1	Carbohydrates	Di- and oligosaccharides	Lactose_and_Galactose_Uptake_and_Utilization	Beta-galactosidase (EC 3.2.1.23)
9399	3	1	1	3	2	Carbohydrates	Di- and oligosaccharides	Lactose_utilization	Beta-galactosidase (EC 3.2.1.23)
10380	3	1	1	5	1	Carbohydrates	Sugar alcohols	Glycerol_and_Glycerol-3-phosphate_Uptake_and_Utilization	Glycerol-3-phosphate ABC transporter, ATP-binding protein UgpC (TC 3.A.1.1.3)
15838	2	8	1	3	3	Membrane Transport	Protein translocation across cytoplasmic membrane	HtrA_and_Sec_secretion	Protein-export membrane protein SecD (TC 3.A.5.1.1)
21806	3	1	2	1	1	Secondary Metabolism	Bacterial cytostatics, differentiation factors and antibiotics	2-isocapryloyl-3R-hydroxymethyl-gamma-butyrolactone_and_other_bacterial_morphogens	Hydrophobic secreted aerial hyphae protein, ChpD
8591	1	2	1	3	1	Amino Acids and Derivatives	Lysine, threonine, methionine, and cysteine	Methionine_Biosynthesis	5-methyltetrahydrofolate--homocysteine methyltransferase (EC 2.1.1.13)
17867	4	2	4	1	1	Nucleosides and Nucleotides	-	Ribonucleotide_reduction	Ribonucleotide reductase transcriptional regulator NrdR
20695	1	2	1	1	1	Respiration	Electron donating reactions	Respiratory_Complex_I	NAD(P)H-quinone oxidoreductase chain 1
14227	3	1	1	2	1	Fatty Acids, Lipids, and Isoprenoids	Fatty acids	Fatty_Acid_Biosynthesis_FASII	(3R)-hydroxymyristoyl-[acyl carrier protein] dehydratase (EC 4.2.1.-)
20574	1	1	1	1	1	Respiration	Electron donating reactions	Hydrogenases	hydrogenase/sulfur reductase, beta subunit
18820	1	1	1	1	1	Protein Metabolism	Protein biosynthesis	Ribosome_LSU_bacterial	LSU ribosomal protein L18p (L5e)
14229	1	1	1	1	5	Fatty Acids, Lipids, and Isoprenoids	Fatty acids	Fatty_Acid_Biosynthesis_FASII	Acetyl-coenzyme A carboxyl transferase alpha chain (EC 6.4.1.2)
20576	7	1	2	2	1	Respiration	Electron donating reactions	Hydrogenases	hydrogenase/sulfur reductase, gamma subunit
17532	2	2	2	1	0	Nitrogen Metabolism	-	Nitrate_and_nitrite_ammonification	Periplasmic nitrate reductase precursor (EC 1.7.99.4)
10220	1	1	4	4	2	Carbohydrates	Organic acids	Isobutyryl-CoA_to_Propionyl-CoA_Module	Butyryl-CoA dehydrogenase (EC 1.3.99.2)
12934	1	3	1	1	1	Cofactors, Vitamins, Prosthetic Groups, Pigments	Folate and pterines	5-FCL-like_protein	Butyryl-CoA dehydrogenase (EC 1.3.99.2)
14248	1	1	2	3	2	Fatty Acids, Lipids, and Isoprenoids	Fatty acids	Fatty_acid_degradation_regulons	Butyryl-CoA dehydrogenase (EC 1.3.99.2)
15313	3	10	1	2	1	Membrane Transport	Protein and nucleoprotein secretion system, Type IV	pVir_Plasmid_of_Campylobacter	Hypothetical protein pVir0024
15416	1	2	1	2	1	Membrane Transport	Protein secretion system, Type II	General_Secretion_Pathway	General secretion pathway protein D
15443	2	1	1	1	1	Membrane Transport	Protein secretion system, Type III	Type_III_secretion_systems	HrpB4 protein
15802	3	1	2	1	7	Membrane Transport	Protein translocation across cytoplasmic membrane	ESAT-6_proteins_secretion_system_in_Actinobacteria	RD1 region associated protein Rv3866
17023	2	2	2	2	2	Miscellaneous	Plant-Prokaryote DOE project	Experimental-yggC	Uridine kinase family protein YggC homolog
20294	1	3	1	1	3	Respiration	Electron accepting reactions	Anaerobic_respiratory_reductases	Butyryl-CoA dehydrogenase (EC 1.3.99.2)
20593	1	2	4	3	1	Respiration	Electron donating reactions	Hydrogenases	NAD-reducing hydrogenase hoxS alpha subunit (EC 1.12.1.2)
22167	1	1	5	1	1	Stress Response	Oxidative stress	Glutaredoxins	Uncharacterized monothiol glutaredoxin ycf64-like
22180	1	1	3	6	6	Stress Response	Oxidative stress	Glutathione:_Biosynthesis_and_gamma-glutamyl_cycle	5-oxoprolinase (EC 3.5.2.9)
22903	1	2	2	2	1	Virulence, Disease and Defense	Resistance to antibiotics and toxic compounds	Mercury_resistance_operon	Mercuric resistance operon regulatory protein
8317	4	5	1	3	1	Amino Acids and Derivatives	Branched-chain amino acids	Isoleucine_degradation	Butyryl-CoA dehydrogenase (EC 1.3.99.2)
8376	1	1	1	1	2	Amino Acids and Derivatives	Branched-chain amino acids	Valine_degradation	Butyryl-CoA dehydrogenase (EC 1.3.99.2)
8584	1	3	1	2	1	Amino Acids and Derivatives	Lysine, threonine, methionine, and cysteine	Lysine_fermentation	Butyryl-CoA dehydrogenase (EC 1.3.99.2)
9554	1	4	1	1	2	Carbohydrates	Fermentation	Acetone_Butanol_Ethanol_Synthesis	Butyryl-CoA dehydrogenase (EC 1.3.99.2)
9573	3	1	1	2	1	Carbohydrates	Fermentation	Acetyl-CoA_fermentation_to_Butyrate	Butyryl-CoA dehydrogenase (EC 1.3.99.2)
9590	1	3	1	2	2	Carbohydrates	Fermentation	Butanol_Biosynthesis	Butyryl-CoA dehydrogenase (EC 1.3.99.2)
17726	1	1	1	1	2	Nucleosides and Nucleotides	Purines	Purine_conversions	Inosine-5'-monophosphate dehydrogenase (EC 1.1.1.205)
21029	1	1	3	7	0	Respiration	-	Soluble_cytochromes_and_functionally_related_electron_carriers	Probable cytochrome c2
11886	1	8	3	1	1	Clustering-based subsystems	-	CBSS-350688.3.peg.1509	YlxP-like protein
12458	1	8	1	1	0	Clustering-based subsystems	-	NusA-TFII_Cluster	YlxP-like protein
12110	1	5	1	3	1	Clustering-based subsystems	-	Conjugative_transfer_related_cluster	DNA topoisomerase III (EC 5.99.1.2)
13853	1	2	1	2	1	DNA Metabolism	DNA replication	DNA_topoisomerases,_Type_I,_ATP-independent	DNA topoisomerase III (EC 5.99.1.2)
13894	1	1	2	4	1	DNA Metabolism	DNA uptake, competence	DNA_processing_cluster	DNA topoisomerase III (EC 5.99.1.2)
19123	1	1	6	2	1	Protein Metabolism	Protein biosynthesis	Translation_elongation_factors_bacterial	Translation elongation factor LepA
19753	9	8	1	1	1	Regulation and Cell signaling	Programmed Cell Death and Toxin-antitoxin Systems	Murein_hydrolase_regulation_and_cell_death	Autolysis histidine kinase LytS
19955	9	7	1	6	1	Regulation and Cell signaling	Quorum sensing and biofilm formation	Quorum_sensing_regulation_in_Pseudomonas	Multiple virulence factor regulator MvfR/PqsR
12122	1	12	3	4	0	Clustering-based subsystems	-	Conjugative_transfer_related_cluster	IncF plasmid conjugative transfer protein TraG
15235	1	3	3	1	0	Membrane Transport	Protein and nucleoprotein secretion system, Type IV	Conjugative_transfer	IncF plasmid conjugative transfer protein TraG
19397	3	4	7	1	1	Protein Metabolism	Protein degradation	Proteasome_bacterial	ATP-dependent protease La (EC 3.4.21.53) Type I
19398	3	4	3	4	2	Protein Metabolism	Protein degradation	Proteasome_bacterial	ATP-dependent protease La (EC 3.4.21.53) Type II
19472	2	3	1	2	1	Protein Metabolism	Protein degradation	Proteolysis_in_bacteria,_ATP-dependent	ATP-dependent protease La (EC 3.4.21.53)
19473	1	3	1	1	1	Protein Metabolism	Protein degradation	Proteolysis_in_bacteria,_ATP-dependent	ATP-dependent protease La (EC 3.4.21.53) Type I
19474	2	3	1	1	2	Protein Metabolism	Protein degradation	Proteolysis_in_bacteria,_ATP-dependent	ATP-dependent protease La (EC 3.4.21.53) Type II
20213	1	1	1	1	1	Respiration	-	Biogenesis_of_cytochrome_c_oxidases	Copper metallochaperone, bacterial analog of Cox17 protein
17101	4	0	1	1	1	Miscellaneous	Plant-Prokaryote DOE project	Niacin-Choline_transport_and_metabolism	High-affinity choline uptake protein BetT
22113	1	0	0	1	1	Stress Response	Osmotic stress	Choline_and_Betaine_Uptake_and_Betaine_Biosynthesis	High-affinity choline uptake protein BetT
11401	6	5	2	1	2	Cell Wall and Capsule	-	Peptidoglycan_biosynthesis--gjo	UDP-N-acetylmuramoylalanine--D-glutamate ligase (EC 6.3.2.9)
11435	1	1	1	2	1	Cell Wall and Capsule	-	Peptidoglycan_Biosynthesis	UDP-N-acetylmuramoylalanine--D-glutamate ligase (EC 6.3.2.9)
16781	2	2	2	5	1	Miscellaneous	Plant-Prokaryote DOE project	COG2302	UDP-N-acetylmuramoylalanine--D-glutamate ligase (EC 6.3.2.9)
18825	2	1	1	1	1	Protein Metabolism	Protein biosynthesis	Ribosome_LSU_bacterial	LSU ribosomal protein L22p (L17e)
7834	1	2	1	4	2	Amino Acids and Derivatives	Alanine, serine, and glycine	Alanine_biosynthesis	Branched-chain amino acid aminotransferase (EC 2.6.1.42)
8259	1	1	1	2	2	Amino Acids and Derivatives	Branched-chain amino acids	Branched-Chain_Amino_Acid_Biosynthesis	Branched-chain amino acid aminotransferase (EC 2.6.1.42)
8277	1	1	2	3	2	Amino Acids and Derivatives	Branched-chain amino acids	Branched_chain_amino_acid_degradation_regulons	Branched-chain amino acid aminotransferase (EC 2.6.1.42)
8315	6	1	1	2	1	Amino Acids and Derivatives	Branched-chain amino acids	Isoleucine_degradation	Branched-chain amino acid aminotransferase (EC 2.6.1.42)
8342	3	1	5	1	1	Amino Acids and Derivatives	Branched-chain amino acids	Leucine_Biosynthesis	Branched-chain amino acid aminotransferase (EC 2.6.1.42)
8353	2	1	1	3	1	Amino Acids and Derivatives	Branched-chain amino acids	Leucine_Degradation_and_HMG-CoA_Metabolism	Branched-chain amino acid aminotransferase (EC 2.6.1.42)
8374	1	5	1	3	1	Amino Acids and Derivatives	Branched-chain amino acids	Valine_degradation	Branched-chain amino acid aminotransferase (EC 2.6.1.42)
9045	1	1	1	2	2	Carbohydrates	Central carbohydrate metabolism	Pyruvate_Alanine_Serine_Interconversions	Branched-chain amino acid aminotransferase (EC 2.6.1.42)
13102	3	1	1	1	1	Cofactors, Vitamins, Prosthetic Groups, Pigments	Folate and pterines	YgfZ	Amidophosphoribosyltransferase (EC 2.4.2.14)
16585	1	1	1	2	1	Miscellaneous	Plant-Prokaryote DOE project	At5g04520_AT1G06240	Amidophosphoribosyltransferase (EC 2.4.2.14)
17681	1	4	1	1	6	Nucleosides and Nucleotides	Purines	De_Novo_Purine_Biosynthesis	Amidophosphoribosyltransferase (EC 2.4.2.14)
8158	1	1	1	1	2	Amino Acids and Derivatives	Aromatic amino acids and derivatives	Chorismate_Synthesis	2-keto-3-deoxy-D-arabino-heptulosonate-7-phosphate synthase I beta (EC 2.5.1.54)
8188	3	1	4	3	1	Amino Acids and Derivatives	Aromatic amino acids and derivatives	Common_Pathway_For_Synthesis_of_Aromatic_Compounds_(DAHP_synthase_to_chorismate)	2-keto-3-deoxy-D-arabino-heptulosonate-7-phosphate synthase I beta (EC 2.5.1.54)
17712	1	1	1	1	2	Nucleosides and Nucleotides	Purines	Purine_conversions	AMP nucleosidase (EC 3.2.2.4)
22150	9	0	1	1	2	Stress Response	Osmotic stress	Synthesis_of_osmoregulated_periplasmic_glucans	Glucans biosynthesis protein D precursor
17294	1	2	2	3	1	Motility and Chemotaxis	-	Bacterial_Chemotaxis	Flagellar motor switch protein FliN
17330	3	1	1	1	1	Motility and Chemotaxis	Flagellar motility in Prokaryota	Flagellar_motility	Flagellar motor switch protein FliN
17380	3	3	1	3	1	Motility and Chemotaxis	Flagellar motility in Prokaryota	Flagellum	Flagellar motor switch protein FliN
20856	2	1	1	1	1	Respiration	-	Quinone_oxidoreductase_family	YhdH, a putative quinone oxidoreductase
19527	0	3	1	1	2	Protein Metabolism	Protein folding	Thermosome,_archaeal	Thermosome subunit
12880	2	1	2	2	3	Cofactors, Vitamins, Prosthetic Groups, Pigments	Biotin	Biotin_biosynthesis	Long-chain-fatty-acid--CoA ligase (EC 6.2.1.3)
13068	2	2	1	6	1	Cofactors, Vitamins, Prosthetic Groups, Pigments	Folate and pterines	Pterin_metabolism_3	Acetoacetyl-CoA synthetase (EC 6.2.1.16)
14251	1	9	2	5	1	Fatty Acids, Lipids, and Isoprenoids	Fatty acids	Fatty_acid_degradation_regulons	Long-chain-fatty-acid--CoA ligase (EC 6.2.1.3)
14262	10	1	1	3	2	Fatty Acids, Lipids, and Isoprenoids	Fatty acids	Fatty_acid_metabolism_cluster	Long-chain-fatty-acid--CoA ligase (EC 6.2.1.3)
14458	3	2	1	1	1	Fatty Acids, Lipids, and Isoprenoids	-	Polyhydroxybutyrate_metabolism	Acetoacetyl-CoA synthetase (EC 6.2.1.16)
16306	3	9	1	2	1	Metabolism of Aromatic Compounds	Peripheral pathways for catabolism of aromatic compounds	n-Phenylalkanoic_acid_degradation	Long-chain-fatty-acid--CoA ligase (EC 6.2.1.3)
8273	1	1	2	1	1	Amino Acids and Derivatives	Branched-chain amino acids	Branched_chain_amino_acid_degradation_regulons	Acetoacetyl-CoA synthetase (EC 6.2.1.16)
8298	3	2	1	3	2	Amino Acids and Derivatives	Branched-chain amino acids	HMG_CoA_Synthesis	Acetoacetyl-CoA synthetase (EC 6.2.1.16)
8346	1	22	2	1	1	Amino Acids and Derivatives	Branched-chain amino acids	Leucine_Degradation_and_HMG-CoA_Metabolism	Acetoacetyl-CoA synthetase (EC 6.2.1.16)
19538	5	1	1	5	2	Protein Metabolism	Protein processing and modification	G3E_family_of_P-loop_GTPases_(metallocenter_biosynthesis)	[NiFe] hydrogenase metallocenter assembly protein HypD
20654	1	29	1	9	1	Respiration	Electron donating reactions	NiFe_hydrogenase_maturation	[NiFe] hydrogenase metallocenter assembly protein HypD
18823	1	3	1	1	1	Protein Metabolism	Protein biosynthesis	Ribosome_LSU_bacterial	LSU ribosomal protein L20p
17260	4	2	2	13	1	Miscellaneous	-	ZZ_gjo_need_homes	Pole remodelling regulatory diguanylate cyclase
21611	6	1	1	2	4	RNA Metabolism	Transcription	RNA_polymerase_bacterial	DNA-directed RNA polymerase beta' subunit (EC 2.7.7.6)
20108	3	1	6	1	0	Regulation and Cell signaling	-	The_Chv_regulatory_system_of_Alphaproteobacteria	DNA-binding response regulator ChvI
18685	3	2	0	1	1	Potassium metabolism	-	Hyperosmotic_potassium_uptake	Potassium uptake protein, integral membrane component, KtrA
18726	1	2	0	1	1	Potassium metabolism	-	Potassium_homeostasis	Potassium uptake protein, integral membrane component, KtrA
12662	2	3	1	1	1	Clustering-based subsystems	-	RNA_modification_and_chromosome_partitioning_cluster	tRNA uridine 5-carboxymethylaminomethyl modification enzyme GidA
21134	1	1	2	1	1	RNA Metabolism	RNA processing and modification	mnm5U34_biosynthesis_bacteria	tRNA uridine 5-carboxymethylaminomethyl modification enzyme GidA
21460	2	3	2	4	1	RNA Metabolism	RNA processing and modification	tRNA_modification_Bacteria	tRNA uridine 5-carboxymethylaminomethyl modification enzyme GidA
21481	1	2	1	2	1	RNA Metabolism	RNA processing and modification	tRNAmodification_position_34	tRNA uridine 5-carboxymethylaminomethyl modification enzyme GidA
21539	1	1	1	3	1	RNA Metabolism	RNA processing and modification	tRNA_modification_yeast_mitochondrial	tRNA uridine 5-carboxymethylaminomethyl modification enzyme GidA
13026	5	1	1	3	1	Cofactors, Vitamins, Prosthetic Groups, Pigments	Folate and pterines	Molybdenum_cofactor_biosynthesis	Molybdenum cofactor biosynthesis protein MoaC
11038	5	1	1	2	2	Cell Wall and Capsule	Capsular and extracellular polysacchrides	Sialic_Acid_Metabolism	TRAP-type transport system, periplasmic component, predicted N-acetylneuraminate-binding protein
16896	2	1	1	1	1	Miscellaneous	Plant-Prokaryote DOE project	COG3533	sugar ABC transporter, permease protein
8558	1	1	1	1	0	Amino Acids and Derivatives	Lysine, threonine, methionine, and cysteine	Lysine_degradation	L-beta-lysine 5,6-aminomutase alpha subunit (EC 5.4.3.3)
8587	1	4	1	1	0	Amino Acids and Derivatives	Lysine, threonine, methionine, and cysteine	Lysine_fermentation	L-beta-lysine 5,6-aminomutase alpha subunit (EC 5.4.3.3)
11674	1	1	1	1	1	Clustering-based subsystems	-	CBSS-176280.1.peg.1561	Ribonuclease BN (EC 3.1.-.-)
12235	3	1	1	1	1	Clustering-based subsystems	D-tyrosyl-tRNA(Tyr) deacylase (EC 3.1.-.-) cluster	CBSS-342610.3.peg.283	Ribonuclease BN (EC 3.1.-.-)
12358	1	1	1	3	1	Clustering-based subsystems	-	LMPTP_YfkJ_cluster	Ribonuclease BN (EC 3.1.-.-)
21548	4	1	5	1	1	RNA Metabolism	RNA processing and modification	tRNA_processing	Ribonuclease BN (EC 3.1.-.-)
11964	4	22	3	2	1	Clustering-based subsystems	Cell Division	Cell_Division_Cluster	Isoleucyl-tRNA synthetase (EC 6.1.1.5)
19242	1	1	4	5	3	Protein Metabolism	Protein biosynthesis	tRNA_aminoacylation,_Ile	Isoleucyl-tRNA synthetase (EC 6.1.1.5)
12311	1	1	1	3	1	Clustering-based subsystems	Hypothetical lipase related to Phosphatidate metabolism	CBSS-316407.3.peg.1371	CDP-diacylglycerol--glycerol-3-phosphate 3-phosphatidyltransferase (EC 2.7.8.5)
12802	1	2	1	2	1	Clustering-based subsystems	Two related proteases	CBSS-257314.1.peg.676	CDP-diacylglycerol--glycerol-3-phosphate 3-phosphatidyltransferase (EC 2.7.8.5)
14429	1	1	1	3	2	Fatty Acids, Lipids, and Isoprenoids	Phospholipids	Glycerolipid_and_Glycerophospholipid_Metabolism_in_Bacteria	CDP-diacylglycerol--glycerol-3-phosphate 3-phosphatidyltransferase (EC 2.7.8.5)
16914	1	1	1	4	1	Miscellaneous	Plant-Prokaryote DOE project	Competence_or_DNA_damage-inducible_protein_CinA_and_related_protein_families	CDP-diacylglycerol--glycerol-3-phosphate 3-phosphatidyltransferase (EC 2.7.8.5)
19993	1	1	6	1	1	Regulation and Cell signaling	Regulation of virulence	BarA-UvrY(SirA)_two-component_regulatory_system	CDP-diacylglycerol--glycerol-3-phosphate 3-phosphatidyltransferase (EC 2.7.8.5)
16392	1	2	1	2	0	Metabolism of Aromatic Compounds	-	Phenylacetyl-CoA_catabolic_pathway_(core)	Phenylacetate-coenzyme A ligase (EC 6.2.1.30) PaaF
8125	11	2	1	1	1	Amino Acids and Derivatives	Aromatic amino acids and derivatives	Aromatic_amino_acid_interconversions_with_aryl_acids	Phenylacetate-coenzyme A ligase (EC 6.2.1.30)
12547	4	1	2	7	1	Clustering-based subsystems	proteosome related	Cluster-based_Subsystem_Grouping_Hypotheticals_-_perhaps_Proteosome_Related	Bacterial proteasome-activating AAA-ATPase (PAN)
19382	3	1	1	1	2	Protein Metabolism	Protein degradation	Proteasome_archaeal	Bacterial proteasome-activating AAA-ATPase (PAN)
19404	1	2	3	1	1	Protein Metabolism	Protein degradation	Proteasome_bacterial	proteasome-activating AAA-ATPase (PAN)
8898	3	1	1	1	1	Carbohydrates	Central carbohydrate metabolism	Entner-Doudoroff_Pathway	Phosphogluconate dehydratase (EC 4.2.1.12)
22099	2	0	0	1	0	Stress Response	Osmotic stress	Choline_and_Betaine_Uptake_and_Betaine_Biosynthesis	Choline binding protein A
13125	1	1	1	1	1	Cofactors, Vitamins, Prosthetic Groups, Pigments	Folate and pterines	YgfZ	Ferredoxin
17064	2	1	1	1	1	Miscellaneous	Plant-Prokaryote DOE project	Iron-sulfur_cluster_assembly	Ferredoxin, 2Fe-2S
21024	1	1	1	1	1	Respiration	-	Soluble_cytochromes_and_functionally_related_electron_carriers	Ferredoxin
21025	1	2	1	1	2	Respiration	-	Soluble_cytochromes_and_functionally_related_electron_carriers	Ferredoxin, 2Fe-2S
21405	4	1	1	3	1	RNA Metabolism	RNA processing and modification	tRNA_modification_Bacteria	Ferredoxin, 2Fe-2S
22424	2	2	2	2	1	Sulfur Metabolism	Inorganic sulfur assimilation	Inorganic_Sulfur_Assimilation	Ferredoxin
7842	1	2	1	1	1	Amino Acids and Derivatives	Alanine, serine, and glycine	Alanine_biosynthesis	Ferredoxin, 2Fe-2S
17136	5	10	5	1	1	Miscellaneous	Plant-Prokaryote DOE project	PROSC	Homoserine O-acetyltransferase (EC 2.3.1.31)
8606	11	2	3	2	1	Amino Acids and Derivatives	Lysine, threonine, methionine, and cysteine	Methionine_Biosynthesis	Homoserine O-acetyltransferase (EC 2.3.1.31)
17589	1	1	2	2	1	Nitrogen Metabolism	-	Nitrogen_fixation	Nitrogenase (vanadium-iron) reductase and maturation protein VnfH
15035	4	6	1	1	1	Membrane Transport	ABC transporters	ABC_transporter_branched-chain_amino_acid_(TC_3.A.1.4.1)	High-affinity branched-chain amino acid transport system permease protein LivH (TC 3.A.1.4.1)
12637	5	1	1	1	1	Clustering-based subsystems	-	Ribonucleotide_reductase_cluster	Ribonucleotide reductase of class Ia (aerobic), alpha subunit (EC 1.17.4.1)
17860	3	1	1	1	1	Nucleosides and Nucleotides	-	Ribonucleotide_reduction	Ribonucleotide reductase of class Ia (aerobic), alpha subunit (EC 1.17.4.1)
11942	6	2	1	3	1	Clustering-based subsystems	-	CBSS-83333.1.peg.946	LSU m5C1962 methyltransferase RlmI
12771	6	4	1	3	2	Clustering-based subsystems	Translation	CBSS-326442.4.peg.1852	LSU m5C1962 methyltransferase RlmI
18793	1	16	1	3	1	Protein Metabolism	Protein biosynthesis	Ribosome_biogenesis_bacterial	LSU m5C1962 methyltransferase RlmI
21215	1	4	1	3	1	RNA Metabolism	RNA processing and modification	RNA_methylation	LSU m5C1962 methyltransferase RlmI
22274	1	3	2	1	2	Stress Response	Oxidative stress	Oxidative_stress	Rubrerythrin
22342	2	9	1	6	1	Stress Response	Oxidative stress	Rubrerythrin	Rubrerythrin
10122	1	1	1	1	1	Carbohydrates	One-carbon Metabolism	One-carbon_metabolism_by_tetrahydropterines	5,10-methylenetetrahydrofolate reductase (EC 1.5.1.20)
10134	1	1	1	1	4	Carbohydrates	One-carbon Metabolism	Serine-glyoxylate_cycle	5,10-methylenetetrahydrofolate reductase (EC 1.5.1.20)
12929	3	1	1	2	1	Cofactors, Vitamins, Prosthetic Groups, Pigments	Folate and pterines	5-FCL-like_protein	5,10-methylenetetrahydrofolate reductase (EC 1.5.1.20)
13098	1	4	1	2	1	Cofactors, Vitamins, Prosthetic Groups, Pigments	Folate and pterines	YgfZ	5,10-methylenetetrahydrofolate reductase (EC 1.5.1.20)
8590	7	4	1	1	2	Amino Acids and Derivatives	Lysine, threonine, methionine, and cysteine	Methionine_Biosynthesis	5,10-methylenetetrahydrofolate reductase (EC 1.5.1.20)
13773	38	5	1	4	1	DNA Metabolism	DNA repair	DNA_repair,_UvrABC_system	Excinuclease ABC subunit A
19873	1	9	7	7	1	Regulation and Cell signaling	-	Pseudomonas_quinolone_signal_PQS	PQS biosynthesis protein PqsD, similar to 3-oxoacyl-[acyl-carrier-protein] synthase III
12344	2	2	1	1	2	Clustering-based subsystems	-	Lipopolysaccharide_assembly_cluster	RNA polymerase sigma-54 factor RpoN
12569	1	2	5	5	1	Clustering-based subsystems	Putative asociate of RNA polymerase sigma-54 factor rpoN	CBSS-316057.3.peg.1308	RNA polymerase sigma-54 factor RpoN
17338	2	6	2	1	1	Motility and Chemotaxis	Flagellar motility in Prokaryota	Flagellar_motility	RNA polymerase sigma-54 factor RpoN
17411	4	2	2	2	1	Motility and Chemotaxis	Flagellar motility in Prokaryota	Flagellum	RNA polymerase sigma-54 factor RpoN
21750	12	1	3	1	1	RNA Metabolism	Transcription	Transcription_initiation,_bacterial_sigma_factors	RNA polymerase sigma-54 factor RpoN
22675	2	1	7	1	2	Virulence, Disease and Defense	-	C_jejuni_colonization_of_chick_caeca	RNA polymerase sigma-54 factor RpoN
17754	1	2	1	1	0	Nucleosides and Nucleotides	Purines	Purine_Utilization	Xanthine permease
17761	1	8	2	1	0	Nucleosides and Nucleotides	Purines	Xanthine_Metabolism_in_Bacteria	Xanthine permease
10124	1	1	1	1	1	Carbohydrates	One-carbon Metabolism	One-carbon_metabolism_by_tetrahydropterines	5-formyltetrahydrofolate cyclo-ligase (EC 6.3.3.2)
10136	1	1	1	1	4	Carbohydrates	One-carbon Metabolism	Serine-glyoxylate_cycle	5-formyltetrahydrofolate cyclo-ligase (EC 6.3.3.2)
12931	2	8	1	3	4	Cofactors, Vitamins, Prosthetic Groups, Pigments	Folate and pterines	5-FCL-like_protein	5-formyltetrahydrofolate cyclo-ligase (EC 6.3.3.2)
12962	1	3	1	1	1	Cofactors, Vitamins, Prosthetic Groups, Pigments	Folate and pterines	Folate_Biosynthesis	5-formyltetrahydrofolate cyclo-ligase (EC 6.3.3.2)
16968	2	1	1	2	1	Miscellaneous	Plant-Prokaryote DOE project	Experimental_-_Histidine_Degradation	5-formyltetrahydrofolate cyclo-ligase (EC 6.3.3.2)
21951	7	1	2	1	1	Secondary Metabolism	Plant Hormones	Auxin_biosynthesis	Phosphoribosylanthranilate isomerase (EC 5.3.1.24)
8151	1	1	2	1	1	Amino Acids and Derivatives	Aromatic amino acids and derivatives	Chorismate:_Intermediate_for_synthesis_of_Tryptophan,_PAPA_antibiotics,_PABA,_3-hydroxyanthranilate_and_more.	Phosphoribosylanthranilate isomerase (EC 5.3.1.24)
8245	1	2	1	1	1	Amino Acids and Derivatives	Aromatic amino acids and derivatives	Tryptophan_synthesis	Phosphoribosylanthranilate isomerase (EC 5.3.1.24)
11432	2	3	1	4	1	Cell Wall and Capsule	-	Peptidoglycan_Biosynthesis	UDP-N-acetylglucosamine 1-carboxyvinyltransferase (EC 2.5.1.7)
11480	10	1	1	2	1	Cell Wall and Capsule	-	UDP-N-acetylmuramate_from_Fructose-6-phosphate_Biosynthesis	UDP-N-acetylglucosamine 1-carboxyvinyltransferase (EC 2.5.1.7)
12086	2	2	2	3	3	Clustering-based subsystems	Clustering-based subsystems	Sporulation-related_Hypotheticals	UDP-N-acetylglucosamine 1-carboxyvinyltransferase (EC 2.5.1.7)
18495	2	2	5	1	1	Phosphorus Metabolism	-	Phosphate_metabolism	Low-affinity inorganic phosphate transporter
13761	1	2	1	2	1	DNA Metabolism	DNA repair	DNA_Repair_Base_Excision	DNA polymerase I (EC 2.7.7.7)
13813	3	2	1	4	1	DNA Metabolism	DNA replication	DNA-replication	DNA polymerase I (EC 2.7.7.7)
18182	1	1	1	3	1	Phages, Prophages, Transposable elements, Plasmids	Phages, Prophages	Phage_replication	DNA polymerase I (EC 2.7.7.7)
7833	1	1	1	2	1	Amino Acids and Derivatives	Alanine, serine, and glycine	Alanine_biosynthesis	Alanine racemase (EC 5.1.1.1)
9044	1	3	2	2	1	Carbohydrates	Central carbohydrate metabolism	Pyruvate_Alanine_Serine_Interconversions	Alanine racemase (EC 5.1.1.1)
10765	1	1	2	2	1	Cell Division and Cell Cycle	-	Two_cell_division_clusters_relating_to_chromosome_partitioning	Signal recognition particle receptor protein FtsY (=alpha subunit) (TC 3.A.5.1.1)
11534	1	2	2	2	1	Clustering-based subsystems	-	Bacterial_Cell_Division	Signal recognition particle receptor protein FtsY (=alpha subunit) (TC 3.A.5.1.1)
15782	1	1	1	2	1	Membrane Transport	Protein translocation across cytoplasmic membrane	Bacterial_signal_recognition_particle_(SRP)	Signal recognition particle receptor protein FtsY (=alpha subunit) (TC 3.A.5.1.1)
19349	1	2	4	1	1	Protein Metabolism	Protein biosynthesis	Universal_GTPases	Signal recognition particle receptor protein FtsY (=alpha subunit) (TC 3.A.5.1.1)
20693	2	1	5	1	2	Respiration	Electron donating reactions	Respiratory_Complex_I	NADH-ubiquinone oxidoreductase chain M (EC 1.6.5.3)
11690	3	19	1	1	3	Clustering-based subsystems	-	CBSS-176299.4.peg.1996B	Translation elongation factor Ts
11794	1	1	3	5	2	Clustering-based subsystems	-	CBSS-312309.3.peg.1965	Translation elongation factor Ts
19126	1	1	1	1	3	Protein Metabolism	Protein biosynthesis	Translation_elongation_factors_bacterial	Translation elongation factor Ts
10133	2	1	1	2	1	Carbohydrates	One-carbon Metabolism	Serine-glyoxylate_cycle	3-ketoacyl-CoA thiolase (EC 2.3.1.16)
10138	3	1	2	4	2	Carbohydrates	One-carbon Metabolism	Serine-glyoxylate_cycle	Acetyl-CoA acetyltransferase (EC 2.3.1.9)
11593	1	2	1	1	1	Clustering-based subsystems	-	Butyrate_metabolism_cluster	Acetyl-CoA acetyltransferase (EC 2.3.1.9)
12256	2	1	2	1	1	Clustering-based subsystems	Fatty acid metabolic cluster	CBSS-246196.1.peg.364	3-ketoacyl-CoA thiolase (EC 2.3.1.16)
12867	1	1	2	1	2	Cofactors, Vitamins, Prosthetic Groups, Pigments	Biotin	Biotin_biosynthesis	3-ketoacyl-CoA thiolase (EC 2.3.1.16)
14247	3	1	1	1	2	Fatty Acids, Lipids, and Isoprenoids	Fatty acids	Fatty_acid_degradation_regulons	3-ketoacyl-CoA thiolase (EC 2.3.1.16)
14258	1	6	1	1	1	Fatty Acids, Lipids, and Isoprenoids	Fatty acids	Fatty_acid_metabolism_cluster	3-ketoacyl-CoA thiolase (EC 2.3.1.16)
14300	2	38	2	1	5	Fatty Acids, Lipids, and Isoprenoids	Isoprenoids	Archaeal_lipids	Acetyl-CoA acetyltransferase (EC 2.3.1.9)
14371	1	1	1	1	1	Fatty Acids, Lipids, and Isoprenoids	Isoprenoids	Isoprenoid_Biosynthesis	Acetyl-CoA acetyltransferase (EC 2.3.1.9)
14456	1	2	2	1	2	Fatty Acids, Lipids, and Isoprenoids	-	Polyhydroxybutyrate_metabolism	3-ketoacyl-CoA thiolase (EC 2.3.1.16)
14459	2	1	3	1	1	Fatty Acids, Lipids, and Isoprenoids	-	Polyhydroxybutyrate_metabolism	Acetyl-CoA acetyltransferase (EC 2.3.1.9)
16013	1	1	2	1	1	Metabolism of Aromatic Compounds	Anaerobic degradation of aromatic compounds	Anaerobic_benzoate_metabolism	Acetyl-CoA acetyltransferase (EC 2.3.1.9)
16302	1	1	2	1	1	Metabolism of Aromatic Compounds	Peripheral pathways for catabolism of aromatic compounds	n-Phenylalkanoic_acid_degradation	3-ketoacyl-CoA thiolase (EC 2.3.1.16)
22679	3	1	1	2	1	Virulence, Disease and Defense	Detection	MLST	Acetyl-CoA acetyltransferase (EC 2.3.1.9)
8309	5	2	2	2	1	Amino Acids and Derivatives	Branched-chain amino acids	Isoleucine_degradation	3-ketoacyl-CoA thiolase (EC 2.3.1.16)
8581	3	1	1	3	1	Amino Acids and Derivatives	Lysine, threonine, methionine, and cysteine	Lysine_fermentation	Acetyl-CoA acetyltransferase (EC 2.3.1.9)
9552	1	2	2	1	3	Carbohydrates	Fermentation	Acetone_Butanol_Ethanol_Synthesis	Acetyl-CoA acetyltransferase (EC 2.3.1.9)
9569	1	1	1	2	2	Carbohydrates	Fermentation	Acetyl-CoA_fermentation_to_Butyrate	Acetyl-CoA acetyltransferase (EC 2.3.1.9)
9588	1	1	1	1	1	Carbohydrates	Fermentation	Butanol_Biosynthesis	Acetyl-CoA acetyltransferase (EC 2.3.1.9)
21206	7	1	1	2	1	RNA Metabolism	RNA processing and modification	RNA_methylation	23S rRNA (guanine-N-2-) -methyltransferase rlmL EC 2.1.1.-)
16951	10	3	1	1	2	Miscellaneous	Plant-Prokaryote DOE project	DOE_COG2016	Thioredoxin
17828	1	1	1	2	2	Nucleosides and Nucleotides	Pyrimidines	pyrimidine_conversions	Thioredoxin reductase (EC 1.8.1.9)
19604	3	1	1	2	1	Protein Metabolism	Selenoproteins	Glycine_reductase,_sarcosine_reductase_and_betaine_reductase	Thioredoxin
19605	1	2	3	2	6	Protein Metabolism	Selenoproteins	Glycine_reductase,_sarcosine_reductase_and_betaine_reductase	Thioredoxin reductase (EC 1.8.1.9)
21579	1	1	1	2	2	RNA Metabolism	RNA processing and modification	Wyeosine-MimG_Biosynthesis	Thioredoxin reductase (EC 1.8.1.9)
22539	3	2	1	3	1	Sulfur Metabolism	-	Thioredoxin-disulfide_reductase	Thioredoxin reductase (EC 1.8.1.9)
12312	6	1	1	3	1	Clustering-based subsystems	Hypothetical lipase related to Phosphatidate metabolism	CBSS-316407.3.peg.1371	Phosphatidate cytidylyltransferase (EC 2.7.7.41)
14442	6	1	1	4	1	Fatty Acids, Lipids, and Isoprenoids	Phospholipids	Glycerolipid_and_Glycerophospholipid_Metabolism_in_Bacteria	Phosphatidate cytidylyltransferase (EC 2.7.7.41)
17049	1	4	1	1	1	Miscellaneous	Plant-Prokaryote DOE project	Iojap	Phosphatidate cytidylyltransferase (EC 2.7.7.41)
10766	2	1	1	1	1	Cell Division and Cell Cycle	-	Two_cell_division_clusters_relating_to_chromosome_partitioning	Signal recognition particle, subunit Ffh SRP54 (TC 3.A.5.1.1)
15783	4	1	4	2	2	Membrane Transport	Protein translocation across cytoplasmic membrane	Bacterial_signal_recognition_particle_(SRP)	Signal recognition particle, subunit Ffh SRP54 (TC 3.A.5.1.1)
19350	2	2	1	1	2	Protein Metabolism	Protein biosynthesis	Universal_GTPases	Signal recognition particle, subunit Ffh SRP54 (TC 3.A.5.1.1)
10852	1	1	2	3	2	Cell Wall and Capsule	Capsular and extracellular polysacchrides	CMP-N-acetylneuraminate_Biosynthesis	N-acetylneuraminate synthase (EC 2.5.1.56)
11015	1	1	1	1	1	Cell Wall and Capsule	Capsular and extracellular polysacchrides	Sialic_Acid_Metabolism	N-acetylneuraminate synthase (EC 2.5.1.56)
23041	2	3	1	2	4	Virulence, Disease and Defense	-	Streptococcus_agalactiae_virulome	N-acetylneuraminate synthase (EC 2.5.1.56)
11643	1	1	1	1	1	Clustering-based subsystems	-	CBSS-138119.3.peg.2719	Translation initiation factor 2
11884	2	9	1	4	1	Clustering-based subsystems	-	CBSS-350688.3.peg.1509	Translation initiation factor 2
12457	8	1	2	1	2	Clustering-based subsystems	-	NusA-TFII_Cluster	Translation initiation factor 2
19142	1	1	1	2	3	Protein Metabolism	Protein biosynthesis	Translation_initiation_factors_bacterial	Translation initiation factor 2
19164	2	1	1	3	1	Protein Metabolism	Protein biosynthesis	Translation_initiation_factors_eukaryotic_and_archaeal	Translation initiation factor 2
19356	2	2	1	1	1	Protein Metabolism	Protein biosynthesis	Universal_GTPases	Translation initiation factor 2
16703	7	1	5	1	1	Miscellaneous	Plant-Prokaryote DOE project	COG0523	Carbon starvation protein A
21991	1	5	1	2	1	Stress Response	-	Carbon_Starvation	Carbon starvation protein A
15032	1	9	3	1	1	Membrane Transport	ABC transporters	ABC_transporter_branched-chain_amino_acid_(TC_3.A.1.4.1)	Branched-chain amino acid transport ATP-binding protein LivF (TC 3.A.1.4.1)
12809	2	10	1	1	2	Clustering-based subsystems	Two related proteases	CBSS-257314.1.peg.676	RecA protein
13711	9	2	1	2	1	DNA Metabolism	DNA repair	DNA_repair,_bacterial	RecA protein
13724	2	3	1	3	2	DNA Metabolism	DNA repair	DNA_repair,_bacterial_RecFOR_pathway	RecA protein
13736	15	3	2	1	1	DNA Metabolism	DNA repair	DNA_repair,_bacterial_UmuCD_system	RecA protein
13839	1	5	2	1	3	DNA Metabolism	DNA replication	DNA-replication	RecA protein
16923	1	2	1	3	1	Miscellaneous	Plant-Prokaryote DOE project	Competence_or_DNA_damage-inducible_protein_CinA_and_related_protein_families	RecA protein
16009	3	2	1	2	1	Metabolism of Aromatic Compounds	Anaerobic degradation of aromatic compounds	Anaerobic_benzoate_metabolism	2-ketocyclohexanecarboxyl-CoA hydrolase (EC 4.1.3.36)
12359	2	2	1	7	1	Clustering-based subsystems	-	LMPTP_YwlE_cluster	COG0009 Sua5 subfamily, required for N6-threonylcarbamoyl adenosine t(6)A37 modification in tRNA
17217	1	1	1	1	1	Miscellaneous	Plant-Prokaryote DOE project	YrdC-YciO-Sua5_protein_family	COG0009 Sua5 subfamily, required for N6-threonylcarbamoyl adenosine t(6)A37 modification in tRNA
21330	10	1	1	1	2	RNA Metabolism	RNA processing and modification	tRNA_modification_Archaea	COG0009 Sua5 subfamily, required for N6-threonylcarbamoyl adenosine t(6)A37 modification in tRNA
21485	10	2	1	3	2	RNA Metabolism	RNA processing and modification	tRNA_modification_yeast_cytoplasmic	COG0009 Sua5 subfamily, required for N6-threonylcarbamoyl adenosine t(6)A37 modification in tRNA
21525	3	1	2	2	1	RNA Metabolism	RNA processing and modification	tRNA_modification_yeast_mitochondrial	COG0009 Sua5 subfamily, required for N6-threonylcarbamoyl adenosine t(6)A37 modification in tRNA
20714	4	1	2	3	1	Respiration	Electron donating reactions	Respiratory_dehydrogenases_1	Glucose-methanol-choline (GMC) oxidoreductase:NAD binding site
16186	1	2	1	1	1	Metabolism of Aromatic Compounds	Metabolism of central aromatic intermediates	Protocatechuate_branch_of_beta-ketoadipate_pathway	Beta-ketoadipyl CoA thiolase (EC 2.3.1.-)
16275	3	24	2	2	2	Metabolism of Aromatic Compounds	Peripheral pathways for catabolism of aromatic compounds	Chloroaromatic_degradation_pathway	Beta-ketoadipyl CoA thiolase (EC 2.3.1.-)
17577	1	2	2	1	0	Nitrogen Metabolism	-	Nitrogen_fixation	Nitrogenase (molybdenum-iron) alpha chain (EC 1.18.6.1)
13216	1	1	3	1	2	Cofactors, Vitamins, Prosthetic Groups, Pigments	NAD and NADP	NAD_and_NADP_cofactor_biosynthesis_global	NAD synthetase (EC 6.3.1.5)
13256	2	2	1	5	1	Cofactors, Vitamins, Prosthetic Groups, Pigments	NAD and NADP	NAD_regulation	NAD synthetase (EC 6.3.1.5)
17126	10	1	1	1	1	Miscellaneous	Plant-Prokaryote DOE project	PROSC	Aspartokinase (EC 2.7.2.4)
8535	10	4	1	6	1	Amino Acids and Derivatives	Lysine, threonine, methionine, and cysteine	Lysine_Biosynthesis_DAP_Pathway	Aspartokinase (EC 2.7.2.4)
8669	5	8	1	2	1	Amino Acids and Derivatives	Lysine, threonine, methionine, and cysteine	Threonine_and_Homoserine_Biosynthesis	Aspartokinase (EC 2.7.2.4)
11456	1	1	1	1	1	Cell Wall and Capsule	-	Recycling_of_Peptidoglycan_Amino_Sugars	N-acetylmuramic acid 6-phosphate etherase (EC 4.2.-.-)
11476	1	3	2	1	1	Cell Wall and Capsule	-	UDP-N-acetylmuramate_from_Fructose-6-phosphate_Biosynthesis	N-acetylmuramic acid 6-phosphate etherase (EC 4.2.-.-)
10686	15	7	3	1	1	Cell Division and Cell Cycle	-	Bacterial_Cytoskeleton	Cell division protein FtsI [Peptidoglycan synthetase] (EC 2.4.1.129)
11391	4	1	1	9	2	Cell Wall and Capsule	-	Peptidoglycan_Biosynthesis	Cell division protein FtsI [Peptidoglycan synthetase] (EC 2.4.1.129)
11512	1	2	1	2	1	Clustering-based subsystems	-	Bacterial_Cell_Division	Cell division protein FtsI [Peptidoglycan synthetase] (EC 2.4.1.129)
12324	2	2	1	5	2	Clustering-based subsystems	Isoprenoid/cell wall biosynthesis: PREDICTED UNDECAPRENYL DIPHOSPHATE PHOSPHATASE	CBSS-83331.1.peg.3039	Cell division protein FtsI [Peptidoglycan synthetase] (EC 2.4.1.129)
17402	2	2	7	2	2	Motility and Chemotaxis	Flagellar motility in Prokaryota	Flagellum_in_Campylobacter	Cell division protein FtsI [Peptidoglycan synthetase] (EC 2.4.1.129)
21036	1	1	1	1	1	RNA Metabolism	RNA processing and modification	16S_rRNA_modification_within_P_site_of_ribosome	Cell division protein FtsI [Peptidoglycan synthetase] (EC 2.4.1.129)
11381	2	1	4	3	1	Cell Wall and Capsule	-	Murein_Hydrolases	D-alanyl-D-alanine carboxypeptidase (EC 3.4.16.4)
11395	1	2	1	4	1	Cell Wall and Capsule	-	Peptidoglycan_Biosynthesis	D-alanyl-D-alanine carboxypeptidase (EC 3.4.16.4)
12380	1	2	1	1	1	Clustering-based subsystems	Lysine, threonine, methionine, and cysteine	CBSS-84588.1.peg.1247	D-alanyl-D-alanine carboxypeptidase (EC 3.4.16.4)
16712	1	3	1	3	1	Miscellaneous	Plant-Prokaryote DOE project	COG0523	D-alanyl-D-alanine carboxypeptidase (EC 3.4.16.4)
19367	4	1	3	1	1	Protein Metabolism	Protein degradation	Metallocarboxypeptidases_(EC_3.4.17.-)	D-alanyl-D-alanine carboxypeptidase (EC 3.4.16.4)
14454	1	1	1	1	2	Fatty Acids, Lipids, and Isoprenoids	-	Polyhydroxybutyrate_metabolism	3-hydroxybutyryl-CoA dehydrogenase (EC 1.1.1.157)
16010	1	5	1	1	1	Metabolism of Aromatic Compounds	Anaerobic degradation of aromatic compounds	Anaerobic_benzoate_metabolism	3-hydroxybutyryl-CoA dehydrogenase (EC 1.1.1.157)
9546	2	2	2	1	1	Carbohydrates	Fermentation	Acetone_Butanol_Ethanol_Synthesis	3-hydroxybutyryl-CoA dehydrogenase (EC 1.1.1.157)
9563	1	2	3	1	1	Carbohydrates	Fermentation	Acetyl-CoA_fermentation_to_Butyrate	3-hydroxybutyryl-CoA dehydrogenase (EC 1.1.1.157)
9586	1	1	3	3	1	Carbohydrates	Fermentation	Butanol_Biosynthesis	3-hydroxybutyryl-CoA dehydrogenase (EC 1.1.1.157)
18104	2	5	3	2	1	Phages, Prophages, Transposable elements, Plasmids	Phages, Prophages	Phage_integration_and_excision	Integrase
20310	1	5	1	9	1	Respiration	Electron accepting reactions	Anaerobic_respiratory_reductases	Fe-S-cluster-containing hydrogenase components 1
20562	3	4	2	7	1	Respiration	Electron donating reactions	Hydrogenases	Fe-S-cluster-containing hydrogenase components 1
20680	3	2	2	1	3	Respiration	Electron donating reactions	Respiratory_Complex_I	NADH-ubiquinone oxidoreductase chain B (EC 1.6.5.3)
12557	1	1	1	1	1	Clustering-based subsystems	proteosome related	Cluster-based_Subsystem_Grouping_Hypotheticals_-_perhaps_Proteosome_Related	Twin-arginine translocation protein TatA
13186	1	2	1	2	1	Cofactors, Vitamins, Prosthetic Groups, Pigments	Folate and pterines	YgfZ	Twin-arginine translocation protein TatA
15850	1	2	1	1	1	Membrane Transport	Protein translocation across cytoplasmic membrane	Twin-arginine_translocation_system	Twin-arginine translocation protein TatA
22244	2	7	1	1	1	Stress Response	Oxidative stress	Oxidative_stress	Catalase (EC 1.11.1.6)
22288	1	44	2	1	1	Stress Response	Oxidative stress	Protection_from_Reactive_Oxygen_Species	Catalase (EC 1.11.1.6)
9245	1	7	1	1	1	Carbohydrates	CO2 fixation	Photorespiration_(oxidative_C2_cycle)	Catalase (EC 1.11.1.6)
16517	4	1	1	1	1	Miscellaneous	Plant-Prokaryote DOE project	At2g23840	glutamyl-Q-tRNA synthetase
21159	1	3	1	1	1	RNA Metabolism	RNA processing and modification	Queuosine-Archaeosine_Biosynthesis	glutamyl-Q-tRNA synthetase
21408	2	1	1	1	1	RNA Metabolism	RNA processing and modification	tRNA_modification_Bacteria	glutamyl-Q-tRNA synthetase
21465	1	2	1	4	1	RNA Metabolism	RNA processing and modification	tRNAmodification_position_34	glutamyl-Q-tRNA synthetase
10140	1	4	1	2	1	Carbohydrates	One-carbon Metabolism	Serine-glyoxylate_cycle	Aconitate hydratase (EC 4.2.1.3)
10263	1	1	3	1	1	Carbohydrates	Organic acids	Propionate-CoA_to_Succinate_Module	Aconitate hydratase (EC 4.2.1.3)
13100	1	1	1	2	1	Cofactors, Vitamins, Prosthetic Groups, Pigments	Folate and pterines	YgfZ	Aconitate hydratase (EC 4.2.1.3)
8856	1	1	1	2	1	Carbohydrates	Central carbohydrate metabolism	TCA_Cycle	Aconitate hydratase (EC 4.2.1.3)
8988	12	1	1	4	1	Carbohydrates	Central carbohydrate metabolism	Glyoxylate_bypass	Aconitate hydratase (EC 4.2.1.3)
13866	2	2	2	1	1	DNA Metabolism	DNA replication	DNA_topoisomerases,_Type_II,_ATP-dependent	Topoisomerase IV subunit A (EC 5.99.1.-)
22998	1	1	1	1	1	Virulence, Disease and Defense	Resistance to antibiotics and toxic compounds	Resistance_to_fluoroquinolones	Topoisomerase IV subunit A (EC 5.99.1.-)
15907	5	1	1	2	1	Membrane Transport	-	Ton_and_Tol_transport_systems	tolB protein precursor, periplasmic protein involved in the tonb-independent uptake of group A colicins
10796	1	1	1	2	2	Cell Wall and Capsule	Capsular and extracellular polysacchrides	Capsular_heptose_biosynthesis	dTDP-4-dehydrorhamnose 3,5-epimerase (EC 5.1.3.13)
10872	1	2	2	1	1	Cell Wall and Capsule	Capsular and extracellular polysacchrides	dTDP-rhamnose_synthesis	dTDP-4-dehydrorhamnose 3,5-epimerase (EC 5.1.3.13)
10956	1	1	2	1	1	Cell Wall and Capsule	Capsular and extracellular polysacchrides	Rhamnose_containing_glycans	dTDP-4-dehydrorhamnose 3,5-epimerase (EC 5.1.3.13)
13169	2	1	2	2	1	Cofactors, Vitamins, Prosthetic Groups, Pigments	Folate and pterines	YgfZ	Orotate phosphoribosyltransferase (EC 2.4.2.10)
17048	1	4	1	1	1	Miscellaneous	Plant-Prokaryote DOE project	Iojap	Orotate phosphoribosyltransferase (EC 2.4.2.10)
17780	1	1	1	2	1	Nucleosides and Nucleotides	Pyrimidines	De_Novo_Pyrimidine_Synthesis	Orotate phosphoribosyltransferase (EC 2.4.2.10)
10826	5	1	1	1	0	Cell Wall and Capsule	Capsular and extracellular polysacchrides	Capsular_Polysaccharides_Biosynthesis_and_Assembly	O-antigen flippase Wzx
11151	5	1	1	1	0	Cell Wall and Capsule	Gram-Negative cell wall components	KDO2-Lipid_A_biosynthesis	O-antigen flippase Wzx
17275	2	1	2	2	1	Miscellaneous	-	ZZ_gjo_need_homes	Quinone oxidoreductase (EC 1.6.5.5)
20855	3	4	1	1	1	Respiration	-	Quinone_oxidoreductase_family	Quinone oxidoreductase (EC 1.6.5.5)
15969	2	1	1	2	1	Membrane Transport	-	Transport_of_Zinc	Zinc ABC transporter, ATP-binding protein ZnuC
16738	1	2	2	4	1	Miscellaneous	Plant-Prokaryote DOE project	COG0523	Zinc ABC transporter, ATP-binding protein ZnuC
12772	1	1	0	1	0	Clustering-based subsystems	Translation	CBSS-326442.4.peg.1852	Putative TEGT family carrier/transport protein
10490	7	2	8	1	1	Carbohydrates	-	Sugar_utilization_in_Thermotogales	Beta-glucosidase (EC 3.2.1.21)
9300	1	1	1	4	1	Carbohydrates	Di- and oligosaccharides	Beta-Glucoside_Metabolism	Beta-glucosidase (EC 3.2.1.21)
9349	1	1	4	2	1	Carbohydrates	Di- and oligosaccharides	Fructooligosaccharides(FOS)_and_Raffinose_Utilization	Beta-glucosidase (EC 3.2.1.21)
11747	1	34	1	1	1	Clustering-based subsystems	-	CBSS-251221.1.peg.1863	Phosphoribosylaminoimidazole-succinocarboxamide synthase (EC 6.3.2.6)
17689	1	1	1	5	1	Nucleosides and Nucleotides	Purines	De_Novo_Purine_Biosynthesis	Phosphoribosylaminoimidazole-succinocarboxamide synthase (EC 6.3.2.6)
21326	1	1	3	1	1	RNA Metabolism	RNA processing and modification	tRNA_modification_Archaea	archaeosine tRNA-ribosyltransferase (EC 2.4.2.-) type 2
7877	1	1	1	1	1	Amino Acids and Derivatives	Alanine, serine, and glycine	Glycine_Biosynthesis	Low-specificity L-threonine aldolase (EC 4.1.2.5)
8680	1	1	1	1	1	Amino Acids and Derivatives	Lysine, threonine, methionine, and cysteine	Threonine_degradation	Low-specificity L-threonine aldolase (EC 4.1.2.5)
12950	1	9	16	1	1	Cofactors, Vitamins, Prosthetic Groups, Pigments	Folate and pterines	5-FCL-like_protein	Pyruvate dehydrogenase E1 component (EC 1.2.4.1)
8637	2	1	1	3	2	Amino Acids and Derivatives	Lysine, threonine, methionine, and cysteine	Methionine_Degradation	Pyruvate dehydrogenase E1 component (EC 1.2.4.1)
8858	12	1	3	1	1	Carbohydrates	Central carbohydrate metabolism	Dehydrogenase_complexes	Pyruvate dehydrogenase E1 component (EC 1.2.4.1)
9116	1	2	2	3	3	Carbohydrates	Central carbohydrate metabolism	Pyruvate_metabolism_II:_acetyl-CoA,_acetogenesis_from_pyruvate	Pyruvate dehydrogenase E1 component (EC 1.2.4.1)
11701	1	1	1	1	1	Clustering-based subsystems	-	CBSS-196620.1.peg.2477	Delta-1-pyrroline-5-carboxylate dehydrogenase (EC 1.5.1.12)
17129	3	1	1	3	1	Miscellaneous	Plant-Prokaryote DOE project	PROSC	Delta-1-pyrroline-5-carboxylate dehydrogenase (EC 1.5.1.12)
17144	2	1	1	1	1	Miscellaneous	Plant-Prokaryote DOE project	PROSC	Proline dehydrogenase (EC 1.5.99.8) (Proline oxidase)
20725	2	1	2	1	1	Respiration	Electron donating reactions	Respiratory_dehydrogenases_1	Proline dehydrogenase (EC 1.5.99.8) (Proline oxidase)
7934	1	1	2	2	1	Amino Acids and Derivatives	Arginine	urea cycle, polyamines	Arginine_and_Ornithine_Degradation	Delta-1-pyrroline-5-carboxylate dehydrogenase (EC 1.5.1.12)
8707	1	1	2	3	1	Amino Acids and Derivatives	Proline and 4-hydroxyproline	Proline,_4-hydroxyproline_uptake_and_utilization	Delta-1-pyrroline-5-carboxylate dehydrogenase (EC 1.5.1.12)
8721	3	1	1	5	1	Amino Acids and Derivatives	Proline and 4-hydroxyproline	Proline,_4-hydroxyproline_uptake_and_utilization	Proline dehydrogenase (EC 1.5.99.8) (Proline oxidase)
8732	16	1	1	5	1	Amino Acids and Derivatives	Proline and 4-hydroxyproline	Proline,_4-hydroxyproline_uptake_and_utilization	Transcriptional repressor of PutA and PutP
11797	2	2	1	2	1	Clustering-based subsystems	-	CBSS-314269.3.peg.1840	carbon monoxide dehydrogenase E protein
20245	1	2	3	1	1	Respiration	-	Carbon_monoxide_dehydrogenase_maturation_factors	carbon monoxide dehydrogenase E protein
20469	1	2	2	2	1	Respiration	Electron donating reactions	CO_Dehydrogenase	carbon monoxide dehydrogenase E protein
14038	1	0	0	1	0	Dormancy and Sporulation	-	Spore_germination	Spore cortex-lytic enzyme, lytic transglycosylase SleB
11687	2	1	3	1	1	Clustering-based subsystems	-	CBSS-176299.4.peg.1996B	ATP-dependent Clp protease ATP-binding subunit ClpA
12018	1	1	1	1	2	Clustering-based subsystems	-	ClpAS_cluster	ATP-dependent Clp protease ATP-binding subunit ClpA
19465	1	1	1	6	1	Protein Metabolism	Protein degradation	Proteolysis_in_bacteria,_ATP-dependent	ATP-dependent Clp protease ATP-binding subunit ClpA
11762	2	2	1	1	1	Clustering-based subsystems	-	CBSS-288681.3.peg.1039	Superfamily II DNA/RNA helicases, SNF2 family
11835	1	3	1	1	1	Clustering-based subsystems	-	CBSS-316273.3.peg.2709	Superfamily II DNA/RNA helicases, SNF2 family
10781	4	3	1	2	1	Cell Wall and Capsule	Capsular and extracellular polysacchrides	Alginate_metabolism	Mannose-1-phosphate guanylyltransferase (GDP) (EC 2.7.7.22)
11275	2	1	1	3	1	Cell Wall and Capsule	Gram-Negative cell wall components	Perosamine_Synthesis_Vibrio	Mannose-1-phosphate guanylyltransferase (GDP) (EC 2.7.7.22)
9990	1	2	1	1	1	Carbohydrates	Monosaccharides	Mannose_Metabolism	Mannose-1-phosphate guanylyltransferase (GDP) (EC 2.7.7.22)
10616	4	1	1	2	1	Carbohydrates	-	Sugar_utilization_in_Thermotogales	Transketolase (EC 2.2.1.1)
9030	1	1	2	3	2	Carbohydrates	Central carbohydrate metabolism	Pentose_phosphate_pathway	Transketolase (EC 2.2.1.1)
9187	1	1	1	2	1	Carbohydrates	CO2 fixation	Calvin-Benson_cycle	Transketolase (EC 2.2.1.1)
13227	3	1	2	1	2	Cofactors, Vitamins, Prosthetic Groups, Pigments	NAD and NADP	NAD_and_NADP_cofactor_biosynthesis_global	Nicotinamide phosphoribosyltransferase (EC 2.4.2.12)
13262	1	1	1	2	1	Cofactors, Vitamins, Prosthetic Groups, Pigments	NAD and NADP	NAD_regulation	Nicotinamide phosphoribosyltransferase (EC 2.4.2.12)
12280	4	1	1	1	1	Clustering-based subsystems	Fatty acid metabolic cluster	COG1399	Ribosomal large subunit pseudouridine synthase C (EC 4.2.1.70)
18797	1	2	1	6	1	Protein Metabolism	Protein biosynthesis	Ribosome_biogenesis_bacterial	Ribosomal large subunit pseudouridine synthase C (EC 4.2.1.70)
21255	4	1	1	1	1	RNA Metabolism	RNA processing and modification	RNA_pseudouridine_syntheses	Ribosomal large subunit pseudouridine synthase C (EC 4.2.1.70)
21289	4	1	1	2	1	RNA Metabolism	RNA processing and modification	rRNA_modification_Bacteria	Ribosomal large subunit pseudouridine synthase C (EC 4.2.1.70)
10744	4	4	1	7	1	Cell Division and Cell Cycle	-	Macromolecular_synthesis_operon	Carbamoyl-phosphate synthase small chain (EC 6.3.5.5)
12520	1	5	2	1	1	Clustering-based subsystems	Probably Pyrimidine biosynthesis-related	CBSS-306254.1.peg.1508	Carbamoyl-phosphate synthase small chain (EC 6.3.5.5)
17774	1	1	1	2	1	Nucleosides and Nucleotides	Pyrimidines	De_Novo_Pyrimidine_Synthesis	Carbamoyl-phosphate synthase small chain (EC 6.3.5.5)
22283	1	1	4	1	1	Stress Response	Oxidative stress	Oxidative_stress	transcriptional regulator, Crp/Fnr family
22043	3	1	1	1	0	Stress Response	Detoxification	Uptake_of_selenate_and_selenite	Various polyols ABC transporter, permease component 1
22957	1	6	5	3	2	Virulence, Disease and Defense	Resistance to antibiotics and toxic compounds	Multidrug_Resistance_Efflux_Pumps	Acriflavin resistance protein
13685	6	1	3	2	3	DNA Metabolism	DNA repair	DNA_repair,_bacterial	DNA repair protein RadC
8152	14	1	4	1	1	Amino Acids and Derivatives	Aromatic amino acids and derivatives	Chorismate:_Intermediate_for_synthesis_of_Tryptophan,_PAPA_antibiotics,_PABA,_3-hydroxyanthranilate_and_more.	Phosphoribosylformimino-5-aminoimidazole carboxamide ribotide isomerase (EC 5.3.1.16)
8481	1	1	4	1	1	Amino Acids and Derivatives	Histidine Metabolism	Histidine_Biosynthesis	Phosphoribosylformimino-5-aminoimidazole carboxamide ribotide isomerase (EC 5.3.1.16)
13192	1	1	1	1	1	Cofactors, Vitamins, Prosthetic Groups, Pigments	Lipoic acid	Lipoic_acid_metabolism	Octanoate-[acyl-carrier-protein]-protein-N-octanoyltransferase
8873	5	2	1	2	1	Carbohydrates	Central carbohydrate metabolism	Entner-Doudoroff_Pathway	2,3-bisphosphoglycerate-independent phosphoglycerate mutase (EC 5.4.2.1)
8932	1	3	1	2	1	Carbohydrates	Central carbohydrate metabolism	Glycolysis_and_Gluconeogenesis	2,3-bisphosphoglycerate-independent phosphoglycerate mutase (EC 5.4.2.1)
8948	6	1	1	1	1	Carbohydrates	Central carbohydrate metabolism	Glycolysis_and_Gluconeogenesis,_including_Archaeal_enzymes	2,3-bisphosphoglycerate-independent phosphoglycerate mutase (EC 5.4.2.1)
8020	4	1	1	1	1	Amino Acids and Derivatives	Arginine	urea cycle, polyamines	Polyamine_Metabolism	Putrescine transport system permease protein PotI (TC 3.A.1.11.2)
20684	4	1	2	1	1	Respiration	Electron donating reactions	Respiratory_Complex_I	NADH-ubiquinone oxidoreductase chain E (EC 1.6.5.3)
18220	1	1	1	2	1	Phages, Prophages, Transposable elements, Plasmids	Phages, Prophages	Phage_tail_proteins_2	Phage tail length tape-measure protein
14474	3	2	1	1	1	Fatty Acids, Lipids, and Isoprenoids	-	Polyhydroxybutyrate_metabolism	Short chain fatty acids transporter
10762	1	2	2	4	3	Cell Division and Cell Cycle	-	Two_cell_division_clusters_relating_to_chromosome_partitioning	Segregation and condensation protein A
10146	3	5	1	8	1	Carbohydrates	One-carbon Metabolism	Serine-glyoxylate_cycle	decarboxylase
12888	7	1	1	1	1	Cofactors, Vitamins, Prosthetic Groups, Pigments	Coenzyme A	Coenzyme_A_Biosynthesis	Aspartate 1-decarboxylase (EC 4.1.1.11)
13952	1	1	3	1	1	DNA Metabolism	-	Restriction-Modification_System	Type I restriction-modification system, DNA-methyltransferase subunit M (EC 2.1.1.72)
13955	1	7	2	1	1	DNA Metabolism	-	Type_I_Restriction-Modification	Type I restriction-modification system, DNA-methyltransferase subunit M (EC 2.1.1.72)
15801	0	3	1	1	1	Membrane Transport	Protein translocation across cytoplasmic membrane	ESAT-6_proteins_secretion_system_in_Actinobacteria	RD1 region associated protein Rv3865
16098	0	3	1	1	5	Metabolism of Aromatic Compounds	-	carbazol_degradation_cluster	Acetaldehyde dehydrogenase (acylating)
20293	1	1	1	1	1	Respiration	Electron accepting reactions	Anaerobic_respiratory_reductases	Arsenate reductase (EC 1.20.4.1)
22785	1	3	1	1	1	Virulence, Disease and Defense	Resistance to antibiotics and toxic compounds	Arsenic_resistance	Arsenate reductase (EC 1.20.4.1)
11394	6	1	1	2	1	Cell Wall and Capsule	-	Peptidoglycan_Biosynthesis	D-alanine--D-alanine ligase (EC 6.3.2.4)
11398	6	9	2	1	2	Cell Wall and Capsule	-	Peptidoglycan_biosynthesis--gjo	D-alanine--D-alanine ligase (EC 6.3.2.4)
16461	1	1	1	3	0	Miscellaneous	Plant-Prokaryote DOE project	At1g14345	ATPase of the AAA+ family protein associated with FIG137771 hypothetical protein
10667	1	1	1	1	1	Carbohydrates	-	Unknown_carbohydrate_utilization_(_cluster_Yeg_)	Fructose-bisphosphate aldolase class I (EC 4.1.2.13)
8941	4	23	1	1	1	Carbohydrates	Central carbohydrate metabolism	Glycolysis_and_Gluconeogenesis	Fructose-bisphosphate aldolase class I (EC 4.1.2.13)
9170	1	5	2	1	1	Carbohydrates	CO2 fixation	Calvin-Benson_cycle	Fructose-bisphosphate aldolase class I (EC 4.1.2.13)
8705	3	1	2	1	1	Amino Acids and Derivatives	Proline and 4-hydroxyproline	Proline,_4-hydroxyproline_uptake_and_utilization	D-amino-acid oxidase (EC 1.4.3.3)
8278	3	2	1	1	2	Amino Acids and Derivatives	Branched-chain amino acids	Branched_chain_amino_acid_degradation_regulons	Dihydrolipoamide acyltransferase component of branched-chain alpha-keto acid dehydrogenase complex (EC 2.3.1.168)
8318	2	1	2	4	1	Amino Acids and Derivatives	Branched-chain amino acids	Isoleucine_degradation	Dihydrolipoamide acyltransferase component of branched-chain alpha-keto acid dehydrogenase complex (EC 2.3.1.168)
8354	1	2	1	1	2	Amino Acids and Derivatives	Branched-chain amino acids	Leucine_Degradation_and_HMG-CoA_Metabolism	Dihydrolipoamide acyltransferase component of branched-chain alpha-keto acid dehydrogenase complex (EC 2.3.1.168)
8377	1	1	2	1	3	Amino Acids and Derivatives	Branched-chain amino acids	Valine_degradation	Dihydrolipoamide acyltransferase component of branched-chain alpha-keto acid dehydrogenase complex (EC 2.3.1.168)
8848	2	6	1	1	2	Carbohydrates	Central carbohydrate metabolism	Dehydrogenase_complexes	Dihydrolipoamide acyltransferase component of branched-chain alpha-keto acid dehydrogenase complex (EC 2.3.1.168)
11856	4	5	1	1	0	Clustering-based subsystems	-	CBSS-316407.3.peg.2816	Protein involved in stability of MscS mechanosensitive channel
13439	1	1	0	1	0	Cofactors, Vitamins, Prosthetic Groups, Pigments	Tetrapyrroles	Cobalamin_synthesis	Cobalamin biosynthesis protein CbiG
13474	1	1	0	1	0	Cofactors, Vitamins, Prosthetic Groups, Pigments	Tetrapyrroles	Coenzyme_B12_biosynthesis	Cobalamin biosynthesis protein CbiG
12558	1	2	1	1	1	Clustering-based subsystems	proteosome related	Cluster-based_Subsystem_Grouping_Hypotheticals_-_perhaps_Proteosome_Related	Twin-arginine translocation protein TatC
15852	1	1	1	2	1	Membrane Transport	Protein translocation across cytoplasmic membrane	Twin-arginine_translocation_system	Twin-arginine translocation protein TatC
12184	4	2	3	4	1	Clustering-based subsystems	-	CTP_synthase_(EC_6.3.4.2)_cluster	CTP synthase (EC 6.3.4.2)
17808	1	1	4	5	1	Nucleosides and Nucleotides	Pyrimidines	pyrimidine_conversions	CTP synthase (EC 6.3.4.2)
14497	4	1	2	4	1	Iron acquisition and metabolism	-	Campylobacter_Iron_Metabolism	Ferric iron ABC transporter, iron-binding protein
14665	4	5	3	2	1	Iron acquisition and metabolism	-	Iron_acquisition_in_Streptococcus	Ferric iron ABC transporter, iron-binding protein
14702	1	1	1	1	1	Iron acquisition and metabolism	-	Iron_acquisition_in_Vibrio	Ferric iron ABC transporter, iron-binding protein
15011	1	2	1	4	1	Iron acquisition and metabolism	-	Transport_of_Iron	Ferric iron ABC transporter, iron-binding protein
20407	1	3	1	1	1	Respiration	Electron accepting reactions	Terminal_cytochrome_d_ubiquinol_oxidases	Transport ATP-binding protein CydC
20427	7	1	1	3	1	Respiration	Electron accepting reactions	Terminal_cytochrome_oxidases	Transport ATP-binding protein CydC
12833	3	9	3	1	1	Clustering-based subsystems	-	USS-DB-7	ClpB protein
15747	4	2	1	5	1	Membrane Transport	Protein secretion system, Type VI	Type_VI_secretion_systems	ClpB protein
19475	6	3	3	15	2	Protein Metabolism	Protein degradation	Proteolysis_in_bacteria,_ATP-dependent	ClpB protein
19523	1	3	3	22	1	Protein Metabolism	Protein folding	Protein_chaperones	ClpB protein
10753	1	0	0	1	0	Cell Division and Cell Cycle	-	MukBEF_Chromosome_Condensation	Membrane Protein Functionally coupled to the MukBEF Chromosome Partitioning Mechanism
23067	4	1	5	2	1	Virulence, Disease and Defense	-	Streptococcus_pyogenes_Virulome	Protein F
13725	5	2	1	1	2	DNA Metabolism	DNA repair	DNA_repair,_bacterial_RecFOR_pathway	Recombination protein RecR
13840	1	1	1	1	1	DNA Metabolism	DNA replication	DNA-replication	Recombination protein RecR
13899	6	1	1	2	1	DNA Metabolism	DNA uptake, competence	DNA_processing_cluster	Recombination protein RecR
11546	3	1	1	1	1	Clustering-based subsystems	-	Bacterial_RNA-metabolizing_Zn-dependent_hydrolases	Ribosomal-protein-S18p-alanine acetyltransferase (EC 2.3.1.-)
12161	1	1	1	1	1	Clustering-based subsystems	-	Conserved_gene_cluster_associated_with_Met-tRNA_formyltransferase	Ribosomal-protein-S18p-alanine acetyltransferase (EC 2.3.1.-)
16645	3	1	2	1	1	Miscellaneous	Plant-Prokaryote DOE project	At5g63420	Ribosomal-protein-S18p-alanine acetyltransferase (EC 2.3.1.-)
17225	1	1	1	2	1	Miscellaneous	Plant-Prokaryote DOE project	YrdC-YciO-Sua5_protein_family	Ribosomal-protein-S18p-alanine acetyltransferase (EC 2.3.1.-)
18801	2	1	1	1	1	Protein Metabolism	Protein biosynthesis	Ribosome_biogenesis_bacterial	Ribosomal-protein-S18p-alanine acetyltransferase (EC 2.3.1.-)
11914	3	4	1	1	1	Clustering-based subsystems	-	CBSS-56780.10.peg.1536	Phosphate starvation-inducible ATPase PhoH with RNA binding motif
12793	1	1	1	3	1	Clustering-based subsystems	-	tRNA-methylthiotransferase_containing_cluster	Phosphate starvation-inducible ATPase PhoH with RNA binding motif
17943	0	1	0	1	1	Phages, Prophages, Transposable elements, Plasmids	Pathogenicity islands	Staphylococcal_pathogenicity_islands_SaPI	Superantigen enterotoxin SEB
18506	7	3	1	1	1	Phosphorus Metabolism	-	Phosphate_metabolism	Phosphate starvation-inducible ATPase PhoH with RNA binding motif
17479	2	8	1	2	2	Nitrogen Metabolism	-	Denitrification	Nitric oxide -responding transcriptional regulator Dnr (Crp/Fnr family)
12591	1	1	1	2	2	Clustering-based subsystems	Putative Isoquinoline 1-oxidoreductase subunit	CBSS-314267.3.peg.390	Isoquinoline 1-oxidoreductase alpha subunit (EC 1.3.99.16)
16175	1	2	2	1	1	Metabolism of Aromatic Compounds	Metabolism of central aromatic intermediates	N-heterocyclic_aromatic_compound_degradation	Isoquinoline 1-oxidoreductase alpha subunit (EC 1.3.99.16)
12840	1	2	1	1	1	Clustering-based subsystems	-	USS-DB-7	Uncharacterized protein ImpB
15764	1	1	1	1	1	Membrane Transport	Protein secretion system, Type VI	Type_VI_secretion_systems	Uncharacterized protein ImpB
10223	1	1	2	1	1	Carbohydrates	Organic acids	Isobutyryl-CoA_to_Propionyl-CoA_Module	Methylmalonate-semialdehyde dehydrogenase (EC 1.2.1.27)
8290	1	2	1	4	1	Amino Acids and Derivatives	Branched-chain amino acids	Branched_chain_amino_acid_degradation_regulons	Methylmalonate-semialdehyde dehydrogenase (EC 1.2.1.27)
8382	2	3	1	1	2	Amino Acids and Derivatives	Branched-chain amino acids	Valine_degradation	Methylmalonate-semialdehyde dehydrogenase (EC 1.2.1.27)
14498	1	1	1	1	4	Iron acquisition and metabolism	-	Campylobacter_Iron_Metabolism	Ferric iron ABC transporter, permease protein
14666	5	4	1	3	2	Iron acquisition and metabolism	-	Iron_acquisition_in_Streptococcus	Ferric iron ABC transporter, permease protein
14703	2	2	1	5	1	Iron acquisition and metabolism	-	Iron_acquisition_in_Vibrio	Ferric iron ABC transporter, permease protein
15012	1	1	1	4	3	Iron acquisition and metabolism	-	Transport_of_Iron	Ferric iron ABC transporter, permease protein
14490	2	1	4	1	1	Iron acquisition and metabolism	-	ABC-type_iron_transport_system	ABC-type Fe3+ transport system, periplasmic component
18707	14	2	3	2	2	Potassium metabolism	-	Potassium_homeostasis	Glutathione-regulated potassium-efflux system protein KefC
11511	1	1	3	4	2	Clustering-based subsystems	-	Bacterial_Cell_Division	Cell division protein FtsH (EC 3.4.24.-)
11969	1	1	2	2	1	Clustering-based subsystems	-	Cell_division-ribosomal_stress_proteins_cluster	Cell division protein FtsH (EC 3.4.24.-)
11431	2	1	1	1	1	Cell Wall and Capsule	-	Peptidoglycan_Biosynthesis	UDP-N-acetylenolpyruvoylglucosamine reductase (EC 1.1.1.158)
11479	1	2	1	1	2	Cell Wall and Capsule	-	UDP-N-acetylmuramate_from_Fructose-6-phosphate_Biosynthesis	UDP-N-acetylenolpyruvoylglucosamine reductase (EC 1.1.1.158)
11407	1	2	1	2	1	Cell Wall and Capsule	-	Peptidoglycan_biosynthesis--gjo	UDP-N-acetylmuramoylalanyl-D-glutamyl-2,6-diaminopimelate--D-alanyl-D-alanine ligase (EC 6.3.2.10)
11438	2	1	1	3	1	Cell Wall and Capsule	-	Peptidoglycan_Biosynthesis	UDP-N-acetylmuramoylalanyl-D-glutamyl-2,6-diaminopimelate--D-alanyl-D-alanine ligase (EC 6.3.2.10)
22938	1	1	1	1	1	Virulence, Disease and Defense	Resistance to antibiotics and toxic compounds	Methicillin_resistance_in_Staphylococci	UDP-N-acetylmuramoylalanyl-D-glutamyl-2,6-diaminopimelate--D-alanyl-D-alanine ligase (EC 6.3.2.10)
17855	0	1	2	2	1	Nucleosides and Nucleotides	Pyrimidines	Pyrimidine_utilization	Pyrimidine ABC transporter, transmembrane component 1
10389	1	1	1	5	2	Carbohydrates	Sugar alcohols	Glycerol_and_Glycerol-3-phosphate_Uptake_and_Utilization	Glycerol uptake facilitator protein
10404	1	1	1	3	2	Carbohydrates	Sugar alcohols	Glycerol_fermenation_to_1,3-propanediol	Glycerol uptake facilitator protein
10529	1	1	2	1	2	Carbohydrates	-	Sugar_utilization_in_Thermotogales	Glycerol uptake facilitator protein
22137	1	1	1	4	1	Stress Response	Osmotic stress	Osmoregulation	Glycerol uptake facilitator protein
16900	3	3	3	2	1	Miscellaneous	Plant-Prokaryote DOE project	COG3760	FIG000875: Thioredoxin domain-containing protein EC-YbbN
8213	2	1	2	4	3	Amino Acids and Derivatives	Aromatic amino acids and derivatives	Phenylalanine_and_Tyrosine_Branches_from_Chorismate	Biosynthetic Aromatic amino acid aminotransferase beta (EC 2.6.1.57)
8475	2	1	1	1	1	Amino Acids and Derivatives	Histidine Metabolism	Histidine_Biosynthesis	Histidinol-phosphate aminotransferase (EC 2.6.1.9)
11044	2	3	1	2	1	Cell Wall and Capsule	Capsular and extracellular polysacchrides	Streptococcal_Hyaluronic_Acid_Capsule	UTP--glucose-1-phosphate uridylyltransferase (EC 2.7.7.9)
12444	1	1	2	3	2	Clustering-based subsystems	-	Nucleoside_Catabolism_cluster	UTP--glucose-1-phosphate uridylyltransferase (EC 2.7.7.9)
17798	2	1	1	1	1	Nucleosides and Nucleotides	Pyrimidines	Novel_non-oxidative_pathway_of_Uracil_catabolism	Urease alpha subunit (EC 3.5.1.5)
19550	26	1	1	11	1	Protein Metabolism	Protein processing and modification	G3E_family_of_P-loop_GTPases_(metallocenter_biosynthesis)	Urease alpha subunit (EC 3.5.1.5)
8078	1	1	1	4	1	Amino Acids and Derivatives	Arginine	urea cycle, polyamines	Urea_decomposition	Urease alpha subunit (EC 3.5.1.5)
8085	1	1	1	3	1	Amino Acids and Derivatives	Arginine	urea cycle, polyamines	Urease_subunits	Urease alpha subunit (EC 3.5.1.5)
20163	1	1	1	1	0	Respiration	ATP synthases	F0F1-type_ATP_synthase	ATP synthase protein I
19284	1	1	3	1	1	Protein Metabolism	Protein biosynthesis	tRNA_aminoacylation,_Thr	Threonyl-tRNA synthetase (EC 6.1.1.3)
15919	1	1	1	1	2	Membrane Transport	-	Transport_of_Manganese	Manganese transport protein MntH
10878	2	1	1	2	2	Cell Wall and Capsule	Capsular and extracellular polysacchrides	dTDP-rhamnose_synthesis	Glucose-1-phosphate thymidylyltransferase (EC 2.7.7.24)
10959	1	1	1	2	1	Cell Wall and Capsule	Capsular and extracellular polysacchrides	Rhamnose_containing_glycans	Glucose-1-phosphate thymidylyltransferase (EC 2.7.7.24)
9106	1	5	1	3	1	Carbohydrates	Central carbohydrate metabolism	Pyruvate_metabolism_II:_acetyl-CoA,_acetogenesis_from_pyruvate	Dihydrolipoamide dehydrogenase of pyruvate dehydrogenase complex (EC 1.8.1.4)
9137	5	18	2	1	1	Carbohydrates	Central carbohydrate metabolism	TCA_Cycle	Dihydrolipoamide dehydrogenase of pyruvate dehydrogenase complex (EC 1.8.1.4)
17125	1	2	2	1	1	Miscellaneous	Plant-Prokaryote DOE project	PROSC	Aspartate-semialdehyde dehydrogenase (EC 1.2.1.11)
8534	1	3	1	1	2	Amino Acids and Derivatives	Lysine, threonine, methionine, and cysteine	Lysine_Biosynthesis_DAP_Pathway	Aspartate-semialdehyde dehydrogenase (EC 1.2.1.11)
8668	2	2	2	2	1	Amino Acids and Derivatives	Lysine, threonine, methionine, and cysteine	Threonine_and_Homoserine_Biosynthesis	Aspartate-semialdehyde dehydrogenase (EC 1.2.1.11)
8933	2	0	2	0	0	Carbohydrates	Central carbohydrate metabolism	Glycolysis_and_Gluconeogenesis	6-phosphofructokinase class II (EC 2.7.1.11)
8949	6	0	2	0	0	Carbohydrates	Central carbohydrate metabolism	Glycolysis_and_Gluconeogenesis,_including_Archaeal_enzymes	6-phosphofructokinase class II (EC 2.7.1.11)
17691	2	1	1	5	1	Nucleosides and Nucleotides	Purines	De_Novo_Purine_Biosynthesis	Phosphoribosylformylglycinamidine synthase, glutamine amidotransferase subunit (EC 6.3.5.3)
17693	2	1	5	3	1	Nucleosides and Nucleotides	Purines	De_Novo_Purine_Biosynthesis	Phosphoribosylformylglycinamidine synthase, synthetase subunit (EC 6.3.5.3)
19539	1	1	1	1	1	Protein Metabolism	Protein processing and modification	G3E_family_of_P-loop_GTPases_(metallocenter_biosynthesis)	[NiFe] hydrogenase metallocenter assembly protein HypE
20655	1	1	4	5	1	Respiration	Electron donating reactions	NiFe_hydrogenase_maturation	[NiFe] hydrogenase metallocenter assembly protein HypE
20692	2	3	2	3	1	Respiration	Electron donating reactions	Respiratory_Complex_I	NADH-ubiquinone oxidoreductase chain L (EC 1.6.5.3)
9682	2	1	5	2	0	Carbohydrates	Monosaccharides	D-galactonate_catabolism	D-galactonate transporter
17715	1	5	1	1	1	Nucleosides and Nucleotides	Purines	Purine_conversions	Deoxyadenosine kinase (EC 2.7.1.76)
17716	2	2	1	3	2	Nucleosides and Nucleotides	Purines	Purine_conversions	Deoxyguanosine kinase (EC 2.7.1.113)
13060	2	2	2	1	1	Cofactors, Vitamins, Prosthetic Groups, Pigments	Folate and pterines	Pterin_carbinolamine_dehydratase	Maleylacetoacetate isomerase (EC 5.2.1.2)
13081	1	2	1	1	1	Cofactors, Vitamins, Prosthetic Groups, Pigments	Folate and pterines	Pterin_metabolism_3	Maleylacetoacetate isomerase (EC 5.2.1.2)
16108	1	1	1	1	1	Metabolism of Aromatic Compounds	-	Gentisare_degradation	Maleylacetoacetate isomerase (EC 5.2.1.2)
16168	1	1	2	2	1	Metabolism of Aromatic Compounds	Metabolism of central aromatic intermediates	Homogentisate_pathway_of_aromatic_compound_degradation	Maleylacetoacetate isomerase (EC 5.2.1.2)
16206	1	1	1	2	1	Metabolism of Aromatic Compounds	Metabolism of central aromatic intermediates	Salicylate_and_gentisate_catabolism	Maleylacetoacetate isomerase (EC 5.2.1.2)
16824	3	2	2	2	1	Miscellaneous	Plant-Prokaryote DOE project	COG3146_experimental	Maleylacetoacetate isomerase (EC 5.2.1.2)
22209	1	1	1	1	1	Stress Response	Oxidative stress	Glutathione:_Non-redox_reactions	Glutathione S-transferase, zeta (EC 2.5.1.18)
13108	2	1	1	1	1	Cofactors, Vitamins, Prosthetic Groups, Pigments	Folate and pterines	YgfZ	Chorismate synthase (EC 4.2.3.5)
18288	1	3	1	1	1	Phages, Prophages, Transposable elements, Plasmids	Phages, Prophages	Staphylococcal_phi-Mu50B-like_prophages	CI-like repressor [SA bacteriophages 11, Mu50B]
19004	12	2	1	3	1	Protein Metabolism	Protein biosynthesis	Ribosome_SSU_bacterial	SSU ribosomal protein S8p (S15Ae)
8171	2	1	1	3	1	Amino Acids and Derivatives	Aromatic amino acids and derivatives	Chorismate_Synthesis	Chorismate synthase (EC 4.2.3.5)
8196	1	1	1	1	1	Amino Acids and Derivatives	Aromatic amino acids and derivatives	Common_Pathway_For_Synthesis_of_Aromatic_Compounds_(DAHP_synthase_to_chorismate)	Chorismate synthase (EC 4.2.3.5)
10192	2	1	2	1	2	Carbohydrates	One-carbon Metabolism	Serine-glyoxylate_cycle	Succinyl-CoA:3-ketoacid-coenzyme A transferase subunit A (EC 2.8.3.5)
16136	1	3	1	6	1	Metabolism of Aromatic Compounds	Metabolism of central aromatic intermediates	Catechol_branch_of_beta-ketoadipate_pathway	Succinyl-CoA:3-ketoacid-coenzyme A transferase subunit A (EC 2.8.3.5)
16194	1	10	1	2	1	Metabolism of Aromatic Compounds	Metabolism of central aromatic intermediates	Protocatechuate_branch_of_beta-ketoadipate_pathway	Succinyl-CoA:3-ketoacid-coenzyme A transferase subunit A (EC 2.8.3.5)
16991	1	3	1	1	1	Miscellaneous	Plant-Prokaryote DOE project	Experimental-PTPS	GTP cyclohydrolase I (EC 3.5.4.16) type 2
17312	1	1	1	1	1	Motility and Chemotaxis	Flagellar motility in Prokaryota	Archaeal_Flagellum	Flagella-related protein FlaF
18769	1	1	2	5	1	Protein Metabolism	Protein biosynthesis	Nucleolar_protein_complex	Succinyl-CoA:3-ketoacid-coenzyme A transferase subunit A (EC 2.8.3.5)
20387	2	1	1	2	1	Respiration	Electron accepting reactions	Terminal_cytochrome_C_oxidases	membrane c-type cytochrome cy
21097	1	5	1	1	2	RNA Metabolism	RNA processing and modification	eukaryotic_rRNA_modification_and_related_functions	Succinyl-CoA:3-ketoacid-coenzyme A transferase subunit A (EC 2.8.3.5)
22462	1	1	1	1	1	Sulfur Metabolism	Organic sulfur assimilation	Alkanesulfonate_assimilation	Sulfate ester binding protein
8294	1	2	1	1	1	Amino Acids and Derivatives	Branched-chain amino acids	Branched_chain_amino_acid_degradation_regulons	Succinyl-CoA:3-ketoacid-coenzyme A transferase subunit A (EC 2.8.3.5)
8366	2	3	1	2	1	Amino Acids and Derivatives	Branched-chain amino acids	Leucine_Degradation_and_HMG-CoA_Metabolism	Succinyl-CoA:3-ketoacid-coenzyme A transferase subunit A (EC 2.8.3.5)
11255	1	3	1	2	1	Cell Wall and Capsule	Gram-Negative cell wall components	Major_Outer_Membrane_Proteins	Outer membrane protein A precursor
11268	1	2	3	2	1	Cell Wall and Capsule	Gram-Negative cell wall components	Outer_membrane	Outer membrane protein A precursor
22139	1	2	6	1	1	Stress Response	Osmotic stress	Osmoregulation	Outer membrane protein A precursor
13166	1	1	1	3	1	Cofactors, Vitamins, Prosthetic Groups, Pigments	Folate and pterines	YgfZ	Lipoate synthase
13190	7	1	1	1	1	Cofactors, Vitamins, Prosthetic Groups, Pigments	Lipoic acid	Lipoic_acid_metabolism	Lipoate synthase
16921	2	1	1	2	1	Miscellaneous	Plant-Prokaryote DOE project	Competence_or_DNA_damage-inducible_protein_CinA_and_related_protein_families	Lipoate synthase
19456	2	1	2	1	2	Protein Metabolism	Protein degradation	Protein_degradation	Dipeptidyl carboxypeptidase Dcp (EC 3.4.15.5)
17050	1	4	1	5	1	Miscellaneous	Plant-Prokaryote DOE project	Iojap	Translation elongation factor LepA
19354	5	1	2	3	2	Protein Metabolism	Protein biosynthesis	Universal_GTPases	Translation elongation factor LepA
22077	9	1	6	3	1	Stress Response	Heat shock	Heat_shock_dnaK_gene_cluster_extended	Translation elongation factor LepA
14185	2	3	1	2	1	Fatty Acids, Lipids, and Isoprenoids	Fatty acids	Acyl-CoA_thioesterase_II	Acyl-CoA thioesterase II (EC 3.1.2.-)
16584	3	1	1	1	1	Miscellaneous	Plant-Prokaryote DOE project	At5g04520_AT1G06240	Acyl-CoA thioesterase II (EC 3.1.2.-)
7911	5	0	0	0	0	Amino Acids and Derivatives	Arginine	urea cycle, polyamines	Arginine_and_Ornithine_Degradation	Arginine ABC transporter, periplasmic arginine-binding protein ArtI
19524	1	6	1	2	1	Protein Metabolism	Protein folding	Protein_chaperones	DnaJ-class molecular chaperone CbpA
10619	9	1	1	3	1	Carbohydrates	-	Sugar_utilization_in_Thermotogales	UDP-glucose 4-epimerase (EC 5.1.3.2)
10966	1	6	2	1	2	Cell Wall and Capsule	Capsular and extracellular polysacchrides	Rhamnose_containing_glycans	UDP-glucose 4-epimerase (EC 5.1.3.2)
11787	5	3	2	1	1	Clustering-based subsystems	-	CBSS-296591.1.peg.2330	UDP-glucose 4-epimerase (EC 5.1.3.2)
17674	1	2	1	2	1	Nucleosides and Nucleotides	-	Hydantoin_metabolism	N-methylhydantoinase B (EC 3.5.2.14)
19569	1	1	1	1	1	Protein Metabolism	Protein processing and modification	N-linked_Glycosylation_in_Bacteria	UDP-glucose 4-epimerase (EC 5.1.3.2)
22279	1	7	1	3	1	Stress Response	Oxidative stress	Oxidative_stress	Superoxide dismutase [Mn] (EC 1.15.1.1)
22316	5	6	2	2	2	Stress Response	Oxidative stress	Regulation_of_Oxidative_Stress_Response	antisense RNA
9398	1	1	1	1	1	Carbohydrates	Di- and oligosaccharides	Lactose_and_Galactose_Uptake_and_Utilization	UDP-glucose 4-epimerase (EC 5.1.3.2)
9629	1	1	1	3	1	Carbohydrates	-	Lacto-N-Biose_I_and_Galacto-N-Biose_Metabolic_Pathway	UDP-glucose 4-epimerase (EC 5.1.3.2)
18816	1	1	2	1	1	Protein Metabolism	Protein biosynthesis	Ribosome_LSU_bacterial	LSU ribosomal protein L14p (L23e)
10749	8	1	1	2	1	Cell Division and Cell Cycle	-	Macromolecular_synthesis_operon	YgjD/Kae1/Qri7 family, required for N6-threonylcarbamoyl adenosine t(6)A37 modification in tRNA
10769	1	1	1	1	1	Cell Division and Cell Cycle	-	YgjD_and_YeaZ	YgjD/Kae1/Qri7 family, required for N6-threonylcarbamoyl adenosine t(6)A37 modification in tRNA
11549	1	1	1	3	1	Clustering-based subsystems	-	Bacterial_RNA-metabolizing_Zn-dependent_hydrolases	YgjD/Kae1/Qri7 family, required for N6-threonylcarbamoyl adenosine t(6)A37 modification in tRNA
12173	1	1	1	1	1	Clustering-based subsystems	-	Conserved_gene_cluster_associated_with_Met-tRNA_formyltransferase	YgjD/Kae1/Qri7 family, required for N6-threonylcarbamoyl adenosine t(6)A37 modification in tRNA
16647	1	1	1	1	2	Miscellaneous	Plant-Prokaryote DOE project	At5g63420	YgjD/Kae1/Qri7 family, required for N6-threonylcarbamoyl adenosine t(6)A37 modification in tRNA
17229	2	1	1	1	1	Miscellaneous	Plant-Prokaryote DOE project	YrdC-YciO-Sua5_protein_family	YgjD/Kae1/Qri7 family, required for N6-threonylcarbamoyl adenosine t(6)A37 modification in tRNA
21524	4	1	1	1	3	RNA Metabolism	RNA processing and modification	tRNA_modification_yeast_cytoplasmic	YgjD/Kae1/Qri7 family, required for N6-threonylcarbamoyl adenosine t(6)A37 modification in tRNA
21540	2	4	2	3	1	RNA Metabolism	RNA processing and modification	tRNA_modification_yeast_mitochondrial	YgjD/Kae1/Qri7 family, required for N6-threonylcarbamoyl adenosine t(6)A37 modification in tRNA
20362	3	2	1	2	1	Respiration	Electron accepting reactions	Terminal_cytochrome_C_oxidases	Cytochrome c oxidase polypeptide I (EC 1.9.3.1)
11161	8	5	2	7	1	Cell Wall and Capsule	Gram-Negative cell wall components	Lipid_A-Ara4N_pathway_(_Polymyxin_resistance_)	Polymyxin resistance protein ArnA_DH, UDP-glucuronic acid decarboxylase (EC 4.1.1.-)
10767	3	1	1	2	1	Cell Division and Cell Cycle	-	YgjD_and_YeaZ	Inactive homolog of metal-dependent proteases, putative molecular chaperone
11484	2	3	1	3	2	Cell Wall and Capsule	-	YjeE	Inactive homolog of metal-dependent proteases, putative molecular chaperone
11540	4	1	2	2	1	Clustering-based subsystems	-	Bacterial_RNA-metabolizing_Zn-dependent_hydrolases	Inactive homolog of metal-dependent proteases, putative molecular chaperone
12154	1	1	1	6	1	Clustering-based subsystems	-	Conserved_gene_cluster_associated_with_Met-tRNA_formyltransferase	Inactive homolog of metal-dependent proteases, putative molecular chaperone
16639	1	3	1	1	1	Miscellaneous	Plant-Prokaryote DOE project	At5g63420	Inactive homolog of metal-dependent proteases, putative molecular chaperone
17220	2	1	2	1	1	Miscellaneous	Plant-Prokaryote DOE project	YrdC-YciO-Sua5_protein_family	Inactive homolog of metal-dependent proteases, putative molecular chaperone
18791	2	1	1	2	1	Protein Metabolism	Protein biosynthesis	Ribosome_biogenesis_bacterial	Inactive homolog of metal-dependent proteases, putative molecular chaperone
9024	1	1	1	1	1	Carbohydrates	Central carbohydrate metabolism	Pentose_phosphate_pathway	Ribose 5-phosphate isomerase A (EC 5.3.1.6)
9085	1	1	1	2	1	Carbohydrates	CO2 fixation	Calvin-Benson_cycle	Ribose 5-phosphate isomerase A (EC 5.3.1.6)
9781	9	2	1	2	1	Carbohydrates	Monosaccharides	D-ribose_utilization	Ribose 5-phosphate isomerase A (EC 5.3.1.6)
13023	2	1	1	1	1	Cofactors, Vitamins, Prosthetic Groups, Pigments	Folate and pterines	Molybdenum_cofactor_biosynthesis	Molybdenum ABC transporter, periplasmic molybdenum-binding protein ModA (TC 3.A.1.8.1)
15925	1	2	6	1	1	Membrane Transport	-	Transport_of_Molybdenum	Molybdenum ABC transporter, periplasmic molybdenum-binding protein ModA (TC 3.A.1.8.1)
13344	1	7	1	4	1	Cofactors, Vitamins, Prosthetic Groups, Pigments	Quinone cofactors	Ubiquinone_Biosynthesis	3-demethylubiquinone-9 3-methyltransferase (EC 2.1.1.64)
17003	1	4	3	4	1	Miscellaneous	Plant-Prokaryote DOE project	Experimental-Ubiquinone_BiosynthesisVDC	3-demethylubiquinone-9 3-methyltransferase (EC 2.1.1.64)
22574	3	2	1	1	1	Virulence, Disease and Defense	Adhesion	Adhesion_of_Campylobacter	Fibronectin/fibrinogen-binding protein
8027	2	1	1	5	1	Amino Acids and Derivatives	Arginine	urea cycle, polyamines	Polyamine_Metabolism	Spermidine synthase (EC 2.5.1.16)
13172	2	1	1	7	1	Cofactors, Vitamins, Prosthetic Groups, Pigments	Folate and pterines	YgfZ	Phosphoribosylformylglycinamidine cyclo-ligase (EC 6.3.3.1)
17690	2	1	2	2	1	Nucleosides and Nucleotides	Purines	De_Novo_Purine_Biosynthesis	Phosphoribosylformylglycinamidine cyclo-ligase (EC 6.3.3.1)
13700	1	1	1	1	1	DNA Metabolism	DNA repair	DNA_repair,_bacterial_MutL-MutS_system	DNA mismatch repair protein MutS
12240	1	3	1	3	1	Clustering-based subsystems	-	EC49-61	Dimethyladenosine transferase (EC 2.1.1.-)
18789	2	8	1	1	1	Protein Metabolism	Protein biosynthesis	Ribosome_biogenesis_bacterial	Dimethyladenosine transferase (EC 2.1.1.-)
21211	1	6	1	1	3	RNA Metabolism	RNA processing and modification	RNA_methylation	Dimethyladenosine transferase (EC 2.1.1.-)
21265	3	7	1	2	1	RNA Metabolism	RNA processing and modification	rRNA_modification_Archaea	Dimethyladenosine transferase (EC 2.1.1.-)
21283	1	4	1	4	1	RNA Metabolism	RNA processing and modification	rRNA_modification_Bacteria	Dimethyladenosine transferase (EC 2.1.1.-)
22888	6	8	3	9	1	Virulence, Disease and Defense	Resistance to antibiotics and toxic compounds	Erythromycin_resistance	Dimethyladenosine transferase (EC 2.1.1.-)
13690	1	1	1	5	2	DNA Metabolism	DNA repair	DNA_repair,_bacterial	Exodeoxyribonuclease VII large subunit (EC 3.1.11.6)
15745	3	1	1	1	1	Membrane Transport	Protein secretion system, Type VIII (Extracellular nucleation/precipitation pathway, ENP)	Fap_amyloid_fiber_secretion_system	Sigma-54 dependent transcriptional regulator
15758	1	1	1	1	1	Membrane Transport	Protein secretion system, Type VI	Type_VI_secretion_systems	Sigma-54 dependent transcriptional regulator
16769	0	3	1	8	0	Miscellaneous	Plant-Prokaryote DOE project	COG2078	COG1355, Predicted dioxygenase
16770	1	1	1	1	2	Miscellaneous	Plant-Prokaryote DOE project	COG2078	COG2078: Uncharacterized ACR
21334	0	3	1	4	1	RNA Metabolism	RNA processing and modification	tRNA_modification_Archaea	COG1355, Predicted dioxygenase
21338	2	2	4	1	0	RNA Metabolism	RNA processing and modification	tRNA_modification_Archaea	COG2078: Uncharacterized ACR
8569	2	2	2	1	0	Amino Acids and Derivatives	Lysine, threonine, methionine, and cysteine	Lysine_degradation	Lysine decarboxylase, inducible (EC 4.1.1.18)
13454	1	2	1	3	1	Cofactors, Vitamins, Prosthetic Groups, Pigments	Tetrapyrroles	Cobalamin_synthesis	Cobyrinic acid A,C-diamide synthase
13492	1	2	1	1	1	Cofactors, Vitamins, Prosthetic Groups, Pigments	Tetrapyrroles	Coenzyme_B12_biosynthesis	Cobyrinic acid A,C-diamide synthase
11801	1	2	7	4	6	Clustering-based subsystems	-	CBSS-314269.3.peg.1840	Carbon monoxide dehydrogenase large chain (EC 1.2.99.2)
20475	1	4	5	5	1	Respiration	Electron donating reactions	CO_Dehydrogenase	Carbon monoxide dehydrogenase large chain (EC 1.2.99.2)
15940	2	1	1	7	0	Membrane Transport	-	Transport_of_Nickel_and_Cobalt	Nicel/Cobalt-specific TonB-dependent outer membrane receptor
11215	2	8	2	1	1	Cell Wall and Capsule	Gram-Negative cell wall components	Lipopolysaccharide-related_cluster_in_Alphaproteobacteria	TldE/PmbA protein, part of proposed TldE/TldD proteolytic complex (PMID 12029038)
19491	1	4	3	2	2	Protein Metabolism	Protein degradation	Putative_TldE-TldD_proteolytic_complex	TldE/PmbA protein, part of proposed TldE/TldD proteolytic complex (PMID 12029038)
10854	1	1	2	2	1	Cell Wall and Capsule	Capsular and extracellular polysacchrides	CMP-N-acetylneuraminate_Biosynthesis	UDP-N-acetylglucosamine 2-epimerase (EC 5.1.3.14)
10925	1	11	1	1	1	Cell Wall and Capsule	Capsular and extracellular polysacchrides	Legionaminic_Acid_Biosynthesis	UDP-N-acetylglucosamine 2-epimerase (EC 5.1.3.14)
11040	1	1	1	1	1	Cell Wall and Capsule	Capsular and extracellular polysacchrides	Sialic_Acid_Metabolism	UDP-N-acetylglucosamine 2-epimerase (EC 5.1.3.14)
11072	1	1	1	1	2	Cell Wall and Capsule	Capsular and extracellular polysacchrides	Vibrio_Polysaccharide_(VPS)_Biosynthesis	UDP-N-acetylglucosamine 2-epimerase (EC 5.1.3.14)
23048	3	4	1	1	1	Virulence, Disease and Defense	-	Streptococcus_agalactiae_virulome	UDP-N-acetylglucosamine 2-epimerase (EC 5.1.3.14)
13584	1	1	1	1	1	Cofactors, Vitamins, Prosthetic Groups, Pigments	-	Thiamin_biosynthesis	Sulfur carrier protein adenylyltransferase ThiF
12731	1	1	1	1	1	Clustering-based subsystems	-	Staphylococcus_aureus_hypothetical_repetitive_gene_loci	Alcohol dehydrogenase (EC 1.1.1.1)
12932	1	6	1	2	1	Cofactors, Vitamins, Prosthetic Groups, Pigments	Folate and pterines	5-FCL-like_protein	Alcohol dehydrogenase (EC 1.1.1.1)
14421	1	1	2	2	1	Fatty Acids, Lipids, and Isoprenoids	Phospholipids	Glycerolipid_and_Glycerophospholipid_Metabolism_in_Bacteria	Alcohol dehydrogenase (EC 1.1.1.1)
9553	2	1	1	1	1	Carbohydrates	Fermentation	Acetone_Butanol_Ethanol_Synthesis	Alcohol dehydrogenase (EC 1.1.1.1)
9606	1	1	1	1	1	Carbohydrates	Fermentation	Fermentations:_Mixed_acid	Alcohol dehydrogenase (EC 1.1.1.1)
13531	1	1	2	1	1	Cofactors, Vitamins, Prosthetic Groups, Pigments	Tetrapyrroles	Heme_and_Siroheme_Biosynthesis	Ferrochelatase, protoheme ferro-lyase (EC 4.99.1.1)
16575	1	1	2	2	2	Miscellaneous	Plant-Prokaryote DOE project	At4g38090	Ferrochelatase, protoheme ferro-lyase (EC 4.99.1.1)
20522	17	1	1	2	1	Respiration	Electron donating reactions	Formate_dehydrogenase	Formate dehydrogenase O beta subunit (EC 1.2.1.2)
20760	17	1	3	1	0	Respiration	-	Formate_hydrogenase	Formate dehydrogenase O beta subunit (EC 1.2.1.2)
22609	17	9	7	1	0	Virulence, Disease and Defense	-	Bacterial_cyanide_production_and_tolerance_mechanisms	Formate dehydrogenase O beta subunit (EC 1.2.1.2)
17253	1	1	3	1	1	Miscellaneous	-	ZZ_gjo_need_homes	Na+/H+ antiporter
16613	1	7	1	1	1	Miscellaneous	Plant-Prokaryote DOE project	At5g37530	tRNA (5-methylaminomethyl-2-thiouridylate)-methyltransferase (EC 2.1.1.61)
21133	6	6	2	1	1	RNA Metabolism	RNA processing and modification	mnm5U34_biosynthesis_bacteria	tRNA (5-methylaminomethyl-2-thiouridylate)-methyltransferase (EC 2.1.1.61)
21231	1	5	1	1	6	RNA Metabolism	RNA processing and modification	RNA_methylation	tRNA (5-methylaminomethyl-2-thiouridylate)-methyltransferase (EC 2.1.1.61)
21438	1	2	1	1	1	RNA Metabolism	RNA processing and modification	tRNA_modification_Bacteria	tRNA (5-methylaminomethyl-2-thiouridylate)-methyltransferase (EC 2.1.1.61)
21472	1	1	1	1	1	RNA Metabolism	RNA processing and modification	tRNAmodification_position_34	tRNA (5-methylaminomethyl-2-thiouridylate)-methyltransferase (EC 2.1.1.61)
21529	2	4	1	1	1	RNA Metabolism	RNA processing and modification	tRNA_modification_yeast_mitochondrial	tRNA (5-methylaminomethyl-2-thiouridylate)-methyltransferase (EC 2.1.1.61)
12886	3	5	1	1	2	Cofactors, Vitamins, Prosthetic Groups, Pigments	Coenzyme A	Coenzyme_A_Biosynthesis	2-dehydropantoate 2-reductase (EC 1.1.1.169)
9613	1	1	2	1	0	Carbohydrates	Fermentation	Fermentations:_Mixed_acid	Pyruvate formate-lyase activating enzyme (EC 1.97.1.4)
11182	3	3	1	4	1	Cell Wall and Capsule	Gram-Negative cell wall components	Lipopolysaccharide_assembly	HtrA protease/chaperone protein
17160	7	1	3	1	1	Miscellaneous	Plant-Prokaryote DOE project	Scaffold_proteins_for_[4Fe-4S]_cluster_assembly_(MRP_family)	HtrA protease/chaperone protein
22349	7	4	2	1	1	Stress Response	Periplasmic Stress	Periplasmic_Stress_Response	HtrA protease/chaperone protein
22531	3	6	1	1	1	Sulfur Metabolism	-	Sulfur_oxidation	transcriptional regulator SoxR
13199	1	7	3	2	0	Cofactors, Vitamins, Prosthetic Groups, Pigments	-	Molybdopterin_cytosine_dinucleotide	Periplasmic aromatic aldehyde oxidoreductase, molybdenum binding subunit YagR
14246	1	1	2	1	3	Fatty Acids, Lipids, and Isoprenoids	Fatty acids	Fatty_acid_degradation_regulons	2,4-dienoyl-CoA reductase [NADPH] (EC 1.3.1.34)
13879	3	2	2	2	1	DNA Metabolism	-	DNA_structural_proteins,_bacterial	DNA-binding protein HU
13880	2	3	2	1	0	DNA Metabolism	-	DNA_structural_proteins,_bacterial	DNA-binding protein HU-alpha
17304	1	1	1	1	2	Motility and Chemotaxis	-	Bacterial_Chemotaxis	Signal transduction histidine kinase CheA (EC 2.7.3.-)
17341	3	2	2	1	1	Motility and Chemotaxis	Flagellar motility in Prokaryota	Flagellar_motility	Signal transduction histidine kinase CheA (EC 2.7.3.-)
20126	1	31	1	12	1	Regulation and Cell signaling	-	Two-component_regulatory_systems_in_Campylobacter	Signal transduction histidine kinase CheA (EC 2.7.3.-)
13521	1	1	3	1	1	Cofactors, Vitamins, Prosthetic Groups, Pigments	Tetrapyrroles	Coenzyme_B12_biosynthesis	Uroporphyrinogen-III methyltransferase (EC 2.1.1.107)
13549	11	2	1	6	1	Cofactors, Vitamins, Prosthetic Groups, Pigments	Tetrapyrroles	Heme_and_Siroheme_Biosynthesis	Uroporphyrinogen-III methyltransferase (EC 2.1.1.107)
17502	11	1	1	1	1	Nitrogen Metabolism	-	Dissimilatory_nitrite_reductase	Uroporphyrinogen-III methyltransferase (EC 2.1.1.107)
18626	1	2	2	4	1	Photosynthesis	Light-harvesting complexes	Bacterial_light-harvesting_proteins	Light-harvesting LHII, beta subunit B
19685	1	1	2	1	1	Regulation and Cell signaling	-	DNA-binding_regulatory_proteins,_strays	Transcriptional activator GpuR
21549	1	3	2	3	1	RNA Metabolism	RNA processing and modification	tRNA_processing	Ribonuclease D (EC 3.1.26.3)
10354	2	0	1	1	0	Carbohydrates	Sugar alcohols	Ethanolamine_utilization	Ethanolamine permease
17503	4	2	2	1	3	Nitrogen Metabolism	-	Nitrate_and_nitrite_ammonification	Assimilatory nitrate reductase large subunit (EC:1.7.99.4)
11486	1	1	2	8	1	Cell Wall and Capsule	-	YjeE	YjeF protein, function unknown
10690	2	3	1	1	0	Cell Division and Cell Cycle	-	Bacterial_Cytoskeleton	Cell division protein FtsQ
11516	5	2	1	1	0	Clustering-based subsystems	-	Bacterial_Cell_Division	Cell division protein FtsQ
11958	5	3	1	1	0	Clustering-based subsystems	Cell Division	Cell_Division_Cluster	Cell division protein FtsQ
16774	3	1	1	1	0	Miscellaneous	Plant-Prokaryote DOE project	COG2302	Cell division protein FtsQ
19541	2	4	2	2	0	Protein Metabolism	Protein processing and modification	G3E_family_of_P-loop_GTPases_(metallocenter_biosynthesis)	[NiFe] hydrogenase nickel incorporation-associated protein HypB
20657	1	6	1	1	1	Respiration	Electron donating reactions	NiFe_hydrogenase_maturation	[NiFe] hydrogenase nickel incorporation-associated protein HypB
17032	1	1	1	1	1	Miscellaneous	Plant-Prokaryote DOE project	Iojap	Glutamate 5-kinase (EC 2.7.2.11)
17134	3	1	1	5	2	Miscellaneous	Plant-Prokaryote DOE project	PROSC	Glutamate 5-kinase (EC 2.7.2.11)
17208	1	1	1	1	1	Miscellaneous	Plant-Prokaryote DOE project	YggW	Glutamate 5-kinase (EC 2.7.2.11)
8735	1	1	1	1	1	Amino Acids and Derivatives	Proline and 4-hydroxyproline	Proline_Synthesis	Glutamate 5-kinase (EC 2.7.2.11)
17116	1	2	1	2	1	Miscellaneous	Plant-Prokaryote DOE project	Omega-amidase	5'-methylthioadenosine phosphorylase (EC 2.4.2.28)
8649	1	5	1	1	1	Amino Acids and Derivatives	Lysine, threonine, methionine, and cysteine	Methionine_Salvage	5'-methylthioadenosine phosphorylase (EC 2.4.2.28)
8945	4	11	1	5	1	Carbohydrates	Central carbohydrate metabolism	Glycolysis_and_Gluconeogenesis	Glucose-6-phosphate isomerase (EC 5.3.1.9)
8960	1	1	1	6	1	Carbohydrates	Central carbohydrate metabolism	Glycolysis_and_Gluconeogenesis,_including_Archaeal_enzymes	Glucose-6-phosphate isomerase (EC 5.3.1.9)
19141	1	1	1	1	1	Protein Metabolism	Protein biosynthesis	Translation_initiation_factors_bacterial	Translation initiation factor 1
11093	1	1	1	1	2	Cell Wall and Capsule	Cell wall of Mycobacteria	mycolic_acid_synthesis	Acyl carrier protein
12262	4	1	1	2	1	Clustering-based subsystems	Fatty acid metabolic cluster	COG1399	Acyl carrier protein
14231	1	2	1	1	1	Fatty Acids, Lipids, and Isoprenoids	Fatty acids	Fatty_Acid_Biosynthesis_FASII	Acyl carrier protein
14416	2	1	2	1	1	Fatty Acids, Lipids, and Isoprenoids	Phospholipids	Glycerolipid_and_Glycerophospholipid_Metabolism_in_Bacteria	Acyl carrier protein
7977	3	1	6	1	1	Amino Acids and Derivatives	Arginine	urea cycle, polyamines	Cyanophycin_Metabolism	Asparagine synthetase [glutamine-hydrolyzing] (EC 6.3.5.4)
8403	8	6	1	2	1	Amino Acids and Derivatives	Glutamine, glutamate, aspartate, asparagine	ammonia assimilation	Glutamate_and_Aspartate_uptake_in_Bacteria	Asparagine synthetase [glutamine-hydrolyzing] (EC 6.3.5.4)
8416	1	1	1	2	1	Amino Acids and Derivatives	Glutamine, glutamate, aspartate, asparagine	ammonia assimilation	Glutamine,_Glutamate,_Aspartate_and_Asparagine_Biosynthesis	Asparagine synthetase [glutamine-hydrolyzing] (EC 6.3.5.4)
10693	1	5	1	2	2	Cell Division and Cell Cycle	-	Bacterial_Cytoskeleton	Cell division protein FtsZ (EC 3.4.24.-)
11519	2	1	1	2	1	Clustering-based subsystems	-	Bacterial_Cell_Division	Cell division protein FtsZ (EC 3.4.24.-)
11959	7	1	1	1	2	Clustering-based subsystems	Cell Division	Cell_Division_Cluster	Cell division protein FtsZ (EC 3.4.24.-)
16775	1	1	2	4	2	Miscellaneous	Plant-Prokaryote DOE project	COG2302	Cell division protein FtsZ (EC 3.4.24.-)
10687	1	2	1	1	1	Cell Division and Cell Cycle	-	Bacterial_Cytoskeleton	Cell division protein FtsK
11514	1	1	1	3	1	Clustering-based subsystems	-	Bacterial_Cell_Division	Cell division protein FtsK
11535	3	1	1	1	4	Clustering-based subsystems	-	Bacterial_RNA-metabolizing_Zn-dependent_hydrolases	Cell division protein FtsK
12418	1	8	1	1	2	Clustering-based subsystems	Monosaccharides	Unspecified_monosaccharide_transport_cluster	Cell division protein FtsK
16637	2	2	1	1	1	Miscellaneous	Plant-Prokaryote DOE project	At5g63420	Cell division protein FtsK
11813	3	2	1	3	1	Clustering-based subsystems	-	CBSS-316057.3.peg.563	Cytochrome c oxidase polypeptide II (EC 1.9.3.1)
20365	2	2	1	1	1	Respiration	Electron accepting reactions	Terminal_cytochrome_C_oxidases	Cytochrome c oxidase polypeptide II (EC 1.9.3.1)
17672	1	1	3	7	4	Nucleosides and Nucleotides	-	Hydantoin_metabolism	N-methylhydantoinase A (EC 3.5.2.14)
8395	1	16	1	2	4	Amino Acids and Derivatives	-	Creatine_and_Creatinine_Degradation	N-methylhydantoinase A (EC 3.5.2.14)
18491	3	1	2	1	1	Phosphorus Metabolism	-	Phosphate_metabolism	Exopolyphosphatase (EC 3.6.1.11)
13278	1	2	3	1	1	Cofactors, Vitamins, Prosthetic Groups, Pigments	Pyridoxine	Pyridoxin_(Vitamin_B6)_Biosynthesis	NAD-dependent glyceraldehyde-3-phosphate dehydrogenase (EC 1.2.1.12)
22304	1	2	1	5	1	Stress Response	Oxidative stress	Redox-dependent_regulation_of_nucleus_processes	NAD-dependent glyceraldehyde-3-phosphate dehydrogenase (EC 1.2.1.12)
8892	4	17	1	1	1	Carbohydrates	Central carbohydrate metabolism	Entner-Doudoroff_Pathway	NAD-dependent glyceraldehyde-3-phosphate dehydrogenase (EC 1.2.1.12)
8972	1	1	1	2	1	Carbohydrates	Central carbohydrate metabolism	Glycolysis_and_Gluconeogenesis	NAD-dependent glyceraldehyde-3-phosphate dehydrogenase (EC 1.2.1.12)
9172	1	2	5	1	1	Carbohydrates	CO2 fixation	Calvin-Benson_cycle	NAD-dependent glyceraldehyde-3-phosphate dehydrogenase (EC 1.2.1.12)
18174	2	1	8	1	2	Phages, Prophages, Transposable elements, Plasmids	Phages, Prophages	Phage_regulation_of_gene_expression	RNA polymerase sigma factor
21754	2	2	1	4	1	RNA Metabolism	Transcription	Transcription_initiation,_bacterial_sigma_factors	RNA polymerase sigma factor RpoE
22330	1	2	1	1	3	Stress Response	Oxidative stress	Regulation_of_Oxidative_Stress_Response	RNA polymerase sigma factor
11005	3	1	1	2	3	Cell Wall and Capsule	Capsular and extracellular polysacchrides	Sialic_Acid_Metabolism	Glucosamine-1-phosphate N-acetyltransferase (EC 2.3.1.157)
11008	3	1	1	1	2	Cell Wall and Capsule	Capsular and extracellular polysacchrides	Sialic_Acid_Metabolism	N-acetylglucosamine-1-phosphate uridyltransferase (EC 2.7.7.23)
11409	1	1	1	3	1	Cell Wall and Capsule	-	Peptidoglycan_Biosynthesis	Glucosamine-1-phosphate N-acetyltransferase (EC 2.3.1.157)
11421	1	1	2	2	2	Cell Wall and Capsule	-	Peptidoglycan_Biosynthesis	N-acetylglucosamine-1-phosphate uridyltransferase (EC 2.7.7.23)
11471	1	2	1	6	3	Cell Wall and Capsule	-	UDP-N-acetylmuramate_from_Fructose-6-phosphate_Biosynthesis	Glucosamine-1-phosphate N-acetyltransferase (EC 2.3.1.157)
11474	9	2	1	1	1	Cell Wall and Capsule	-	UDP-N-acetylmuramate_from_Fructose-6-phosphate_Biosynthesis	N-acetylglucosamine-1-phosphate uridyltransferase (EC 2.7.7.23)
17041	3	1	1	6	5	Miscellaneous	Plant-Prokaryote DOE project	Iojap	N-acetylglucosamine-1-phosphate uridyltransferase (EC 2.7.7.23)
17131	2	1	1	1	2	Miscellaneous	Plant-Prokaryote DOE project	PROSC	Glucosamine-1-phosphate N-acetyltransferase (EC 2.3.1.157)
17140	1	1	2	2	1	Miscellaneous	Plant-Prokaryote DOE project	PROSC	N-acetylglucosamine-1-phosphate uridyltransferase (EC 2.7.7.23)
22019	3	1	3	6	1	Stress Response	Dessication stress	O-antigen_capsule_important_for_environmental_persistence	Glucuronide transport protein YihP, homologous to YihO
12333	1	1	1	1	1	Clustering-based subsystems	-	KH_domain_RNA_binding_protein_YlqC	16S rRNA processing protein RimM
18788	1	1	1	1	1	Protein Metabolism	Protein biosynthesis	Ribosome_biogenesis_bacterial	16S rRNA processing protein RimM
13368	1	1	1	1	1	Cofactors, Vitamins, Prosthetic Groups, Pigments	Riboflavin, FMN, FAD	Riboflavin,_FMN_and_FAD_metabolism	6,7-dimethyl-8-ribityllumazine synthase (EC 2.5.1.9)
16260	4	5	2	1	2	Metabolism of Aromatic Compounds	Peripheral pathways for catabolism of aromatic compounds	Biphenyl_Degradation	Biphenyl-2,3-diol 1,2-dioxygenase (EC 1.13.11.39)
16602	2	1	1	1	1	Miscellaneous	Plant-Prokaryote DOE project	At5g37530	Aspartyl-tRNA synthetase (EC 6.1.1.12)
19204	1	1	1	2	2	Protein Metabolism	Protein biosynthesis	tRNA_aminoacylation,_Asp_and_Asn	Aspartyl-tRNA(Asn) synthetase (EC 6.1.1.23)
19205	1	1	1	1	2	Protein Metabolism	Protein biosynthesis	tRNA_aminoacylation,_Asp_and_Asn	Aspartyl-tRNA synthetase (EC 6.1.1.12)
17463	1	1	1	1	1	Nitrogen Metabolism	-	Cyanate_hydrolysis	Carbonic anhydrase (EC 4.2.1.1)
20142	1	1	1	3	4	Regulation and Cell signaling	-	Zinc_regulated_enzymes	Carbonic anhydrase (EC 4.2.1.1)
22602	1	1	2	2	1	Virulence, Disease and Defense	-	Bacterial_cyanide_production_and_tolerance_mechanisms	Carbonic anhydrase (EC 4.2.1.1)
9195	1	1	3	2	1	Carbohydrates	CO2 fixation	Carboxysome	Carbonic anhydrase (EC 4.2.1.1)
11699	1	1	7	4	1	Clustering-based subsystems	-	CBSS-196620.1.peg.2477	Copper-translocating P-type ATPase (EC 3.6.3.4)
22818	1	3	1	7	1	Virulence, Disease and Defense	Resistance to antibiotics and toxic compounds	BlaR1_Family_Regulatory_Sensor-transducer_Disambiguation	Copper-translocating P-type ATPase (EC 3.6.3.4)
22878	1	2	1	1	1	Virulence, Disease and Defense	Resistance to antibiotics and toxic compounds	Copper_homeostasis	Copper-translocating P-type ATPase (EC 3.6.3.4)
8248	11	1	1	4	1	Amino Acids and Derivatives	Branched-chain amino acids	Branched-Chain_Amino_Acid_Biosynthesis	2-isopropylmalate synthase (EC 2.3.3.13)
8339	2	2	3	6	1	Amino Acids and Derivatives	Branched-chain amino acids	Leucine_Biosynthesis	2-isopropylmalate synthase (EC 2.3.3.13)
11891	1	2	6	1	1	Clustering-based subsystems	-	CBSS-393121.3.peg.1913	ATP-dependent DNA helicase UvrD/PcrA
13740	1	3	2	1	1	DNA Metabolism	DNA repair	DNA_repair,_bacterial_UvrD_and_related_helicases	ATP-dependent DNA helicase UvrD/PcrA
15995	0	0	0	1	0	Membrane Transport	Uni- Sym- and Antiporters	NhaA,_NhaD_and_Sodium-dependent_phosphate_transporters	Transcriptional activator HlyU
10000	1	1	1	1	1	Carbohydrates	Monosaccharides	Mannose_Metabolism	Phosphomannomutase (EC 5.4.2.8)
10785	2	16	2	5	2	Cell Wall and Capsule	Capsular and extracellular polysacchrides	Alginate_metabolism	Phosphomannomutase (EC 5.4.2.8)
11280	2	1	3	2	2	Cell Wall and Capsule	Gram-Negative cell wall components	Perosamine_Synthesis_Vibrio	Phosphomannomutase (EC 5.4.2.8)
12014	1	16	1	2	1	Clustering-based subsystems	Chromosome Replication	SeqA_and_Co-occurring_Genes	Phosphoglucomutase (EC 5.4.2.2)
20377	1	4	3	1	1	Respiration	Electron accepting reactions	Terminal_cytochrome_C_oxidases	Cytochrome c oxidase subunit CcoN (EC 1.9.3.1)
17293	8	1	1	3	1	Motility and Chemotaxis	-	Bacterial_Chemotaxis	Flagellar motor switch protein FliM
17329	1	27	1	1	1	Motility and Chemotaxis	Flagellar motility in Prokaryota	Flagellar_motility	Flagellar motor switch protein FliM
17379	3	9	1	3	1	Motility and Chemotaxis	Flagellar motility in Prokaryota	Flagellum	Flagellar motor switch protein FliM
11915	5	4	1	1	3	Clustering-based subsystems	-	CBSS-56780.10.peg.1536	Phosphate starvation-inducible protein PhoH, predicted ATPase
18507	5	4	1	1	1	Phosphorus Metabolism	-	Phosphate_metabolism	Phosphate starvation-inducible protein PhoH, predicted ATPase
18539	1	1	1	1	1	Phosphorus Metabolism	-	P_uptake_(cyanobacteria)	Phosphate starvation-inducible protein PhoH
15047	1	3	1	3	1	Membrane Transport	ABC transporters	ABC_transporter_oligopeptide_(TC_3.A.1.5.1)	Oligopeptide transport ATP-binding protein OppD (TC 3.A.1.5.1)
8906	1	1	4	1	2	Carbohydrates	Central carbohydrate metabolism	Ethylmalonyl-CoA_pathway_of_C2_assimilation	Crotonyl-CoA carboxylase/reductase, ethylmalonyl-CoA producing
13174	2	3	1	1	1	Cofactors, Vitamins, Prosthetic Groups, Pigments	Folate and pterines	YgfZ	Queuosine Biosynthesis QueC ATPase
16995	1	1	1	2	1	Miscellaneous	Plant-Prokaryote DOE project	Experimental-PTPS	Queuosine Biosynthesis QueC ATPase
21173	8	1	2	1	3	RNA Metabolism	RNA processing and modification	Queuosine-Archaeosine_Biosynthesis	Queuosine Biosynthesis QueC ATPase
21423	1	1	1	3	1	RNA Metabolism	RNA processing and modification	tRNA_modification_Bacteria	Queuosine Biosynthesis QueC ATPase
13119	1	1	1	1	1	Cofactors, Vitamins, Prosthetic Groups, Pigments	Folate and pterines	YgfZ	Dihydroorotase (EC 3.5.2.3)
13149	1	2	1	2	1	Cofactors, Vitamins, Prosthetic Groups, Pigments	Folate and pterines	YgfZ-Iron	Dihydroorotase (EC 3.5.2.3)
16713	2	3	1	1	2	Miscellaneous	Plant-Prokaryote DOE project	COG0523	Dihydroorotase (EC 3.5.2.3)
17775	1	3	2	2	1	Nucleosides and Nucleotides	Pyrimidines	De_Novo_Pyrimidine_Synthesis	Dihydroorotase (EC 3.5.2.3)
20145	9	2	1	1	1	Regulation and Cell signaling	-	Zinc_regulated_enzymes	Dihydroorotase (EC 3.5.2.3)
17122	2	1	1	2	2	Miscellaneous	Plant-Prokaryote DOE project	PROSC	Acetylornithine aminotransferase (EC 2.6.1.11)
17142	4	2	1	2	2	Miscellaneous	Plant-Prokaryote DOE project	PROSC	Ornithine aminotransferase (EC 2.6.1.13)
22046	11	2	1	3	2	Stress Response	-	Dimethylarginine_metabolism	Ornithine aminotransferase (EC 2.6.1.13)
7942	1	1	4	1	1	Amino Acids and Derivatives	Arginine	urea cycle, polyamines	Arginine_and_Ornithine_Degradation	Ornithine aminotransferase (EC 2.6.1.13)
7956	2	2	3	1	1	Amino Acids and Derivatives	Arginine	urea cycle, polyamines	Arginine_Biosynthesis_extended	Acetylornithine aminotransferase (EC 2.6.1.11)
20563	3	1	0	2	0	Respiration	Electron donating reactions	Hydrogenases	Fe-S-cluster-containing hydrogenase components 2
17694	5	3	7	4	1	Nucleosides and Nucleotides	Purines	De_Novo_Purine_Biosynthesis	Phosphoribosylglycinamide formyltransferase 2 (EC 2.1.2.-)
15041	1	1	1	1	1	Membrane Transport	ABC transporters	ABC_transporter_dipeptide_(TC_3.A.1.5.2)	Dipeptide transport system permease protein DppC (TC 3.A.1.5.2)
12967	1	1	1	3	1	Cofactors, Vitamins, Prosthetic Groups, Pigments	Folate and pterines	Folate_Biosynthesis	Dihydrofolate synthase (EC 6.3.2.12)
12975	1	2	1	2	1	Cofactors, Vitamins, Prosthetic Groups, Pigments	Folate and pterines	Folate_Biosynthesis	Folylpolyglutamate synthase (EC 6.3.2.17)
13148	4	2	1	2	1	Cofactors, Vitamins, Prosthetic Groups, Pigments	Folate and pterines	YgfZ-Iron	Cytochrome c heme lyase subunit CcmF
20183	2	1	1	2	1	Respiration	-	Biogenesis_of_c-type_cytochromes	Cytochrome c heme lyase subunit CcmF
22880	1	4	3	3	2	Virulence, Disease and Defense	Resistance to antibiotics and toxic compounds	Copper_homeostasis	Cytochrome c heme lyase subunit CcmF
16423	14	1	2	1	2	Miscellaneous	-	Broadly_distributed_proteins_not_in_subsystems	YpfJ protein, zinc metalloprotease superfamily
19143	1	2	1	1	1	Protein Metabolism	Protein biosynthesis	Translation_initiation_factors_bacterial	Translation initiation factor 3
13548	8	1	2	1	1	Cofactors, Vitamins, Prosthetic Groups, Pigments	Tetrapyrroles	Heme_and_Siroheme_Biosynthesis	Uroporphyrinogen III decarboxylase (EC 4.1.1.37)
20802	2	1	1	2	1	Respiration	-	Formate_hydrogenase	Putative formate dehydrogenase oxidoreductase protein
14224	1	1	6	1	0	Fatty Acids, Lipids, and Isoprenoids	Fatty acids	Fatty_Acid_Biosynthesis_FASII	3-oxoacyl-[acyl-carrier-protein] synthase, KASI (EC 2.3.1.41)
8311	1	1	1	5	1	Amino Acids and Derivatives	Branched-chain amino acids	Isoleucine_degradation	Acyl-CoA dehydrogenase, short-chain specific (EC 1.3.99.2)
17458	2	8	1	2	1	Nitrogen Metabolism	-	Ammonia_assimilation	Nitrogen regulatory protein P-II
21355	5	1	6	9	1	RNA Metabolism	RNA processing and modification	tRNA_modification_Archaea	Methylthioadenosine deaminase
8766	1	3	0	1	1	Carbohydrates	Aminosugars	Chitin_and_N-acetylglucosamine_utilization	Phosphatase NagD predicted to act in N-acetylglucosamine utilization subsystem
12442	1	13	2	1	2	Clustering-based subsystems	-	Nucleoside_Catabolism_cluster	Thymidine phosphorylase (EC 2.4.2.4)
17830	1	1	1	2	1	Nucleosides and Nucleotides	Pyrimidines	pyrimidine_conversions	Thymidine phosphorylase (EC 2.4.2.4)
9663	1	1	1	2	2	Carbohydrates	Monosaccharides	Deoxyribose_and_Deoxynucleoside_Catabolism	Thymidine phosphorylase (EC 2.4.2.4)
10129	1	5	1	1	1	Carbohydrates	One-carbon Metabolism	One-carbon_metabolism_by_tetrahydropterines	Methenyltetrahydrofolate cyclohydrolase (EC 3.5.4.9)
10130	1	4	1	4	1	Carbohydrates	One-carbon Metabolism	One-carbon_metabolism_by_tetrahydropterines	Methylenetetrahydrofolate dehydrogenase (NADP+) (EC 1.5.1.5)
10166	1	1	1	1	3	Carbohydrates	One-carbon Metabolism	Serine-glyoxylate_cycle	Methenyltetrahydrofolate cyclohydrolase (EC 3.5.4.9)
10170	2	2	2	2	1	Carbohydrates	One-carbon Metabolism	Serine-glyoxylate_cycle	Methylenetetrahydrofolate dehydrogenase (NADP+) (EC 1.5.1.5)
12945	2	2	1	2	2	Cofactors, Vitamins, Prosthetic Groups, Pigments	Folate and pterines	5-FCL-like_protein	Methylenetetrahydrofolate dehydrogenase (NADP+) (EC 1.5.1.5) / Methenyltetrahydrofolate cyclohydrolase (EC 3.5.4.9)
16976	1	1	2	1	1	Miscellaneous	Plant-Prokaryote DOE project	Experimental_-_Histidine_Degradation	Methenyltetrahydrofolate cyclohydrolase (EC 3.5.4.9)
9124	0	0	2	1	0	Carbohydrates	Central carbohydrate metabolism	Soluble_methane_monooxygenase_(sMMO)	Methane monooxygenase regulatory protein B
18840	1	1	2	1	1	Protein Metabolism	Protein biosynthesis	Ribosome_LSU_bacterial	LSU ribosomal protein L3p (L3e)
12239	5	2	1	1	4	Clustering-based subsystems	-	EC49-61	Dihydrofolate reductase (EC 1.5.1.3)
12935	1	6	1	1	4	Cofactors, Vitamins, Prosthetic Groups, Pigments	Folate and pterines	5-FCL-like_protein	Dihydrofolate reductase (EC 1.5.1.3)
12966	1	1	3	1	2	Cofactors, Vitamins, Prosthetic Groups, Pigments	Folate and pterines	Folate_Biosynthesis	Dihydrofolate reductase (EC 1.5.1.3)
16908	1	2	1	1	1	Miscellaneous	Plant-Prokaryote DOE project	COG4319	Dihydrofolate reductase (EC 1.5.1.3)
11399	1	1	1	2	1	Cell Wall and Capsule	-	Peptidoglycan_biosynthesis--gjo	UDP-N-acetylmuramate--alanine ligase (EC 6.3.2.8)
11434	1	1	3	1	1	Cell Wall and Capsule	-	Peptidoglycan_Biosynthesis	UDP-N-acetylmuramate--alanine ligase (EC 6.3.2.8)
16696	2	1	1	1	1	Miscellaneous	Plant-Prokaryote DOE project	COG0451	Ribulose-5-phosphate 4-epimerase and related epimerases and aldolases
15033	1	5	2	1	1	Membrane Transport	ABC transporters	ABC_transporter_branched-chain_amino_acid_(TC_3.A.1.4.1)	Branched-chain amino acid transport ATP-binding protein LivG (TC 3.A.1.4.1)
22803	3	2	5	1	1	Virulence, Disease and Defense	Resistance to antibiotics and toxic compounds	Beta-lactamase	Metal-dependent hydrolases of the beta-lactamase superfamily I
13777	2	1	1	2	1	DNA Metabolism	DNA repair	DNA_repair,_UvrABC_system	Excinuclease ABC subunit B
13221	1	1	5	1	0	Cofactors, Vitamins, Prosthetic Groups, Pigments	NAD and NADP	NAD_and_NADP_cofactor_biosynthesis_global	Nicotinamidase family protein YcaC
7947	7	0	1	1	1	Amino Acids and Derivatives	Arginine	urea cycle, polyamines	Arginine_and_Ornithine_Degradation	Succinylarginine dihydrolase (EC 3.5.3.23)
11007	21	1	1	2	6	Cell Wall and Capsule	Capsular and extracellular polysacchrides	Sialic_Acid_Metabolism	Glucosamine--fructose-6-phosphate aminotransferase [isomerizing] (EC 2.6.1.16)
11473	3	26	2	1	1	Cell Wall and Capsule	-	UDP-N-acetylmuramate_from_Fructose-6-phosphate_Biosynthesis	Glucosamine--fructose-6-phosphate aminotransferase [isomerizing] (EC 2.6.1.16)
16804	1	1	14	2	1	Miscellaneous	Plant-Prokaryote DOE project	COG2509	Glucosamine--fructose-6-phosphate aminotransferase [isomerizing] (EC 2.6.1.16)
17132	2	1	2	3	1	Miscellaneous	Plant-Prokaryote DOE project	PROSC	Glucosamine--fructose-6-phosphate aminotransferase [isomerizing] (EC 2.6.1.16)
10763	3	1	1	3	1	Cell Division and Cell Cycle	-	Two_cell_division_clusters_relating_to_chromosome_partitioning	Segregation and condensation protein B
18419	1	12	1	3	2	Phages, Prophages, Transposable elements, Plasmids	Transposable elements	CBSS-203122.12.peg.188	Segregation and condensation protein B
12197	0	0	1	1	2	Clustering-based subsystems	Cytochrome biogenesis	CBSS-196164.1.peg.461	Ccs1/ResB-related putative cytochrome C-type biogenesis protein
20180	0	0	1	1	1	Respiration	-	Biogenesis_of_c-type_cytochromes	Ccs1/ResB-related putative cytochrome C-type biogenesis protein
20405	3	1	1	1	1	Respiration	Electron accepting reactions	Terminal_cytochrome_d_ubiquinol_oxidases	putative Cytochrome bd2, subunit I
20406	2	1	1	1	1	Respiration	Electron accepting reactions	Terminal_cytochrome_d_ubiquinol_oxidases	putative Cytochrome bd2, subunit II
20425	1	1	1	1	1	Respiration	Electron accepting reactions	Terminal_cytochrome_oxidases	putative Cytochrome bd2, subunit I
20426	6	1	2	2	1	Respiration	Electron accepting reactions	Terminal_cytochrome_oxidases	putative Cytochrome bd2, subunit II
11067	1	9	2	3	1	Cell Wall and Capsule	Capsular and extracellular polysacchrides	Vibrio_Polysaccharide_(VPS)_Biosynthesis	Serine acetyltransferase (EC 2.3.1.30)
16936	1	1	1	1	1	Miscellaneous	Plant-Prokaryote DOE project	Conserved_gene_cluster_possibly_involved_in_RNA_metabolism	Serine acetyltransferase (EC 2.3.1.30)
8505	1	3	2	1	1	Amino Acids and Derivatives	Lysine, threonine, methionine, and cysteine	Cysteine_Biosynthesis	Serine acetyltransferase (EC 2.3.1.30)
8621	11	5	2	1	1	Amino Acids and Derivatives	Lysine, threonine, methionine, and cysteine	Methionine_Biosynthesis	Serine acetyltransferase (EC 2.3.1.30)
12152	3	1	1	1	1	Clustering-based subsystems	-	Conserved_gene_cluster_associated_with_Met-tRNA_formyltransferase	Helicase PriA essential for oriC/DnaA-independent DNA replication
13832	1	2	2	2	2	DNA Metabolism	DNA replication	DNA-replication	Helicase PriA essential for oriC/DnaA-independent DNA replication
11823	7	1	1	2	1	Clustering-based subsystems	-	CBSS-316273.3.peg.2378	FIG006126: DNA helicase, restriction/modification system component YeeB
12218	1	1	3	1	1	Clustering-based subsystems	-	DNA_gyrase_subunits	DNA gyrase subunit B (EC 5.99.1.3)
12229	1	2	3	4	1	Clustering-based subsystems	-	DNA_replication_cluster_1	DNA gyrase subunit B (EC 5.99.1.3)
13860	13	1	1	6	3	DNA Metabolism	DNA replication	DNA_topoisomerases,_Type_II,_ATP-dependent	DNA gyrase subunit B (EC 5.99.1.3)
19745	2	1	1	1	2	Regulation and Cell signaling	Programmed Cell Death and Toxin-antitoxin Systems	MazEF_toxin-antitoxing_(programmed_cell_death)_system	Programmed cell death antitoxin MazE
19896	3	1	2	2	3	Regulation and Cell signaling	Quorum sensing and biofilm formation	Autoinducer_2_(AI-2)_transport_and_processing_(lsrACDBFGE_operon)	Autoinducer 2 (AI-2) ABC transport system, membrane channel protein LsrD
19962	4	1	2	2	3	Regulation and Cell signaling	Quorum sensing and biofilm formation	Quorum_sensing_regulation_in_Pseudomonas	Transcriptional regulator RhlR
22996	1	8	1	4	2	Virulence, Disease and Defense	Resistance to antibiotics and toxic compounds	Resistance_to_fluoroquinolones	DNA gyrase subunit B (EC 5.99.1.3)
11089	1	1	1	2	2	Cell Wall and Capsule	Cell wall of Mycobacteria	mycolic_acid_synthesis	3-oxoacyl-[acyl-carrier protein] reductase (EC 1.1.1.100)
12257	3	1	1	2	5	Clustering-based subsystems	Fatty acid metabolic cluster	CBSS-246196.1.peg.364	3-oxoacyl-[acyl-carrier protein] reductase (EC 1.1.1.100)
12259	2	2	6	1	1	Clustering-based subsystems	Fatty acid metabolic cluster	COG1399	3-oxoacyl-[acyl-carrier protein] reductase (EC 1.1.1.100)
14222	1	6	1	1	1	Fatty Acids, Lipids, and Isoprenoids	Fatty acids	Fatty_Acid_Biosynthesis_FASII	3-oxoacyl-[acyl-carrier protein] reductase (EC 1.1.1.100)
21260	1	1	1	1	3	RNA Metabolism	RNA processing and modification	RNA_pseudouridine_syntheses	tRNA pseudouridine synthase A (EC 4.2.1.70)
21390	1	1	1	1	1	RNA Metabolism	RNA processing and modification	tRNA_modification_Archaea	tRNA pseudouridine synthase A (EC 4.2.1.70)
21455	2	1	1	1	1	RNA Metabolism	RNA processing and modification	tRNA_modification_Bacteria	tRNA pseudouridine synthase A (EC 4.2.1.70)
21517	1	1	1	5	1	RNA Metabolism	RNA processing and modification	tRNA_modification_yeast_cytoplasmic	tRNA pseudouridine synthase A (EC 4.2.1.70)
21537	1	1	1	1	1	RNA Metabolism	RNA processing and modification	tRNA_modification_yeast_mitochondrial	tRNA pseudouridine synthase A (EC 4.2.1.70)
21560	1	2	1	1	1	RNA Metabolism	RNA processing and modification	tRNA_processing	tRNA pseudouridine synthase A (EC 4.2.1.70)
17476	1	2	2	2	0	Nitrogen Metabolism	-	Denitrification	Nitric-oxide reductase (EC 1.7.99.7), quinol-dependent
17601	1	2	2	3	1	Nitrogen Metabolism	-	Nitrosative_stress	Nitric-oxide reductase (EC 1.7.99.7), quinol-dependent
22054	1	1	1	3	0	Stress Response	-	Flavohaemoglobin	Nitric-oxide reductase (EC 1.7.99.7), quinol-dependent
18274	1	1	1	2	17	Phages, Prophages, Transposable elements, Plasmids	Phages, Prophages	r1t-like_streptococcal_phages	Phage protein
12774	1	2	1	1	1	Clustering-based subsystems	Translation	CBSS-326442.4.peg.1852	Seryl-tRNA synthetase (EC 6.1.1.11)
19280	1	2	1	1	3	Protein Metabolism	Protein biosynthesis	tRNA_aminoacylation,_Ser	Seryl-tRNA synthetase (EC 6.1.1.11)
7873	1	1	3	4	1	Amino Acids and Derivatives	Alanine, serine, and glycine	Glycine_and_Serine_Utilization	Seryl-tRNA synthetase (EC 6.1.1.11)
8968	1	2	2	3	1	Carbohydrates	Central carbohydrate metabolism	Glycolysis_and_Gluconeogenesis,_including_Archaeal_enzymes	Pyrophosphate--fructose 6-phosphate 1-phosphotransferase, alpha subunit (EC 2.7.1.90)
8982	1	1	1	2	1	Carbohydrates	Central carbohydrate metabolism	Glycolysis_and_Gluconeogenesis	Pyrophosphate--fructose 6-phosphate 1-phosphotransferase, alpha subunit (EC 2.7.1.90)
17534	2	1	1	1	1	Nitrogen Metabolism	-	Nitrate_and_nitrite_ammonification	Putative thiol:disulfide oxidoreductase, nitrite reductase complex assembly
18761	1	2	1	1	1	Protein Metabolism	Protein biosynthesis	Nucleolar_protein_complex	Nuclear pore complex protein Nup88
20569	1	16	3	1	3	Respiration	Electron donating reactions	Hydrogenases	hydrogenase (cytochrome-c3 hydrogenase delta chain)
10230	3	1	2	1	0	Carbohydrates	Organic acids	Lactate_utilization	L-lactate permease
10698	1	15	1	2	1	Cell Division and Cell Cycle	-	Bacterial_Cytoskeleton	Chromosome (plasmid) partitioning protein ParA
10709	4	1	1	3	2	Cell Division and Cell Cycle	-	Bacterial_Cytoskeleton	Sporulation initiation inhibitor protein Soj
10756	1	3	3	1	1	Cell Division and Cell Cycle	-	Two_cell_division_clusters_relating_to_chromosome_partitioning	Chromosome (plasmid) partitioning protein ParA
12657	1	2	1	4	1	Clustering-based subsystems	-	RNA_modification_and_chromosome_partitioning_cluster	Chromosome (plasmid) partitioning protein ParA
13869	1	3	1	1	1	DNA Metabolism	DNA replication	Plasmid_replication	Chromosome (plasmid) partitioning protein ParA
11954	7	1	2	2	1	Clustering-based subsystems	Cell Division	CBSS-393130.3.peg.794	SSU ribosomal protein S4p (S9e)
19000	1	2	2	3	1	Protein Metabolism	Protein biosynthesis	Ribosome_SSU_bacterial	SSU ribosomal protein S4p (S9e)
12757	1	1	1	4	1	Clustering-based subsystems	Three hypotheticals linked to lipoprotein biosynthesis	CBSS-188.1.peg.9880	Prolipoprotein diacylglyceryl transferase (EC 2.4.99.-)
16752	2	1	2	2	1	Miscellaneous	Plant-Prokaryote DOE project	COG1565	Prolipoprotein diacylglyceryl transferase (EC 2.4.99.-)
17382	2	2	1	1	1	Motility and Chemotaxis	Flagellar motility in Prokaryota	Flagellum	Flagellar P-ring protein FlgI
18796	2	1	1	1	1	Protein Metabolism	Protein biosynthesis	Ribosome_biogenesis_bacterial	Ribosomal large subunit pseudouridine synthase A (EC 4.2.1.70)
19558	2	1	1	2	2	Protein Metabolism	Protein processing and modification	Lipoprotein_Biosynthesis	Prolipoprotein diacylglyceryl transferase (EC 2.4.99.-)
21797	1	1	0	2	1	Secondary Metabolism	Bacterial cytostatics, differentiation factors and antibiotics	2-isocapryloyl-3R-hydroxymethyl-gamma-butyrolactone_and_other_bacterial_morphogens	A-factor biosynthesis in Streptomyces, protein AfsK
22576	1	1	0	1	1	Virulence, Disease and Defense	Adhesion	Adhesion_of_Campylobacter	Flagellin C
9002	2	1	1	3	1	Carbohydrates	Central carbohydrate metabolism	HPr_kinase_and_hprK_operon_in_Gram-positive_organisms	Prolipoprotein diacylglyceryl transferase (EC 2.4.99.-)
8593	2	1	2	4	6	Amino Acids and Derivatives	Lysine, threonine, methionine, and cysteine	Methionine_Biosynthesis	Adenosylhomocysteinase (EC 3.3.1.1)
8628	1	1	2	7	5	Amino Acids and Derivatives	Lysine, threonine, methionine, and cysteine	Methionine_Degradation	Adenosylhomocysteinase (EC 3.3.1.1)
17641	2	1	1	1	1	Nucleosides and Nucleotides	Detoxification	Nudix_proteins_(nucleoside_triphosphate_hydrolases)	NADH pyrophosphatase (EC 3.6.1.22)
19790	1	1	1	1	1	Regulation and Cell signaling	Programmed Cell Death and Toxin-antitoxin Systems	Toxin-antitoxin_systems_(other_than_RelBE_and_MazEF)	CcdA protein (antitoxin to CcdB)
12874	1	2	1	2	1	Cofactors, Vitamins, Prosthetic Groups, Pigments	Biotin	Biotin_biosynthesis	Biotin synthesis protein bioC
16655	3	1	1	2	1	Miscellaneous	Plant-Prokaryote DOE project	Biotin_biosynthesis_Experimental	Biotin synthesis protein bioC
16881	1	1	1	4	1	Miscellaneous	Plant-Prokaryote DOE project	COG3533	L-arabinose transport system permease protein (TC 3.A.1.2.2)
16897	2	1	0	1	1	Miscellaneous	Plant-Prokaryote DOE project	COG3533	Transcriptional regulator of the arabinose operon in Shewanella, GntR family
17814	8	1	1	3	1	Nucleosides and Nucleotides	Pyrimidines	pyrimidine_conversions	Deoxycytidine triphosphate deaminase (EC 3.5.4.13)
18070	1	1	1	3	0	Phages, Prophages, Transposable elements, Plasmids	Phages, Prophages	Phage_DNA_synthesis	Glutaredoxin
22157	2	1	2	1	1	Stress Response	Oxidative stress	Glutaredoxins	Glutaredoxin
22222	1	2	1	1	0	Stress Response	Oxidative stress	Glutathione:_Redox_cycle	Glutaredoxin
13692	11	3	3	1	2	DNA Metabolism	DNA repair	DNA_repair,_bacterial	Exonuclease SbcC
12003	2	11	1	2	1	Clustering-based subsystems	Choline bitartrate degradation, putative	CBSS-344610.3.peg.2335	3-isopropylmalate dehydrogenase (EC 1.1.1.85)
7922	1	2	2	2	1	Amino Acids and Derivatives	Branched-chain amino acids	Leucine_Biosynthesis	3-isopropylmalate dehydrogenase (EC 1.1.1.85)
8251	2	4	1	9	1	Amino Acids and Derivatives	Branched-chain amino acids	Branched-Chain_Amino_Acid_Biosynthesis	3-isopropylmalate dehydrogenase (EC 1.1.1.85)
8998	2	1	1	1	1	Carbohydrates	Central carbohydrate metabolism	Glyoxylate_bypass	Malate synthase G (EC 2.3.3.9)
9275	3	5	1	3	1	Carbohydrates	CO2 fixation	Photorespiration_(oxidative_C2_cycle)	Malate synthase G (EC 2.3.3.9)
11586	1	6	3	1	1	Clustering-based subsystems	Biosynthesis of galactoglycans and related lipopolysacharides	CBSS-376686.6.peg.291	Glycosyl transferase, family 2
19824	1	3	3	4	1	Regulation and Cell signaling	Proteolytic pathway	Coagulation_cascade	Plasmin, protease S01.233
19902	3	1	2	3	1	Regulation and Cell signaling	Quorum sensing and biofilm formation	Autoinducer_2_(AI-2)_transport_and_processing_(lsrACDBFGE_operon)	Autoinducer 2 sensor kinase/phosphatase LuxQ (EC 2.7.3.-) (EC 3.1.3.-)
22991	1	3	1	5	2	Virulence, Disease and Defense	Resistance to antibiotics and toxic compounds	Resistance_to_chromium_compounds	Chromate transport protein ChrA
18509	2	9	1	3	1	Phosphorus Metabolism	-	Phosphate_metabolism	Phosphate transport regulator (distant homolog of PhoU)
10203	1	3	1	3	1	Carbohydrates	Organic acids	Glycerate_metabolism	2-hydroxy-3-oxopropionate reductase (EC 1.1.1.60)
17425	1	1	3	1	1	Nitrogen Metabolism	-	Allantoin_Utilization	2-hydroxy-3-oxopropionate reductase (EC 1.1.1.60)
9241	2	7	1	1	1	Carbohydrates	CO2 fixation	Photorespiration_(oxidative_C2_cycle)	2-hydroxy-3-oxopropionate reductase (EC 1.1.1.60)
9665	1	1	1	2	1	Carbohydrates	Monosaccharides	D-galactarate,_D-glucarate_and_D-glycerate_catabolism	2-hydroxy-3-oxopropionate reductase (EC 1.1.1.60)
22853	2	2	7	1	3	Virulence, Disease and Defense	Resistance to antibiotics and toxic compounds	Cobalt-zinc-cadmium_resistance	Probable Co/Zn/Cd efflux system membrane fusion protein
11496	3	1	2	4	1	Clustering-based subsystems	-	Allophanate_hydrolase_2_and_Biotin_carboxylase_cluster	Allophanate hydrolase 2 subunit 1 (EC 3.5.1.54)
12247	4	2	1	1	1	Clustering-based subsystems	-	EC699-706	Allophanate hydrolase 2 subunit 1 (EC 3.5.1.54)
12498	8	2	1	11	1	Clustering-based subsystems	-	Possible_Ammonia_conversion_cluster	Allophanate hydrolase 2 subunit 1 (EC 3.5.1.54)
8049	1	1	1	3	1	Amino Acids and Derivatives	Arginine	urea cycle, polyamines	Urea_carboxylase_and_Allophanate_hydrolase_cluster	Allophanate hydrolase 2 subunit 1 (EC 3.5.1.54)
17688	1	1	1	1	1	Nucleosides and Nucleotides	Purines	De_Novo_Purine_Biosynthesis	Phosphoribosylaminoimidazole carboxylase catalytic subunit (EC 4.1.1.21)
21610	17	1	2	13	2	RNA Metabolism	Transcription	RNA_polymerase_bacterial	DNA-directed RNA polymerase beta subunit (EC 2.7.7.6)
10699	1	1	1	2	1	Cell Division and Cell Cycle	-	Bacterial_Cytoskeleton	Chromosome (plasmid) partitioning protein ParB
10710	1	2	1	1	1	Cell Division and Cell Cycle	-	Bacterial_Cytoskeleton	Stage 0 sporulation protein J
10757	1	4	1	1	1	Cell Division and Cell Cycle	-	Two_cell_division_clusters_relating_to_chromosome_partitioning	Chromosome (plasmid) partitioning protein ParB
12658	7	3	1	4	1	Clustering-based subsystems	-	RNA_modification_and_chromosome_partitioning_cluster	Chromosome (plasmid) partitioning protein ParB
13870	1	5	1	5	1	DNA Metabolism	DNA replication	Plasmid_replication	Chromosome (plasmid) partitioning protein ParB
11755	1	1	1	5	1	Clustering-based subsystems	-	CBSS-269801.1.peg.1715	Ribosomal RNA small subunit methyltransferase D (EC 2.1.1.-)
19103	2	4	2	2	1	Protein Metabolism	Protein biosynthesis	rRNAs	SSU rRNA
21227	1	1	1	1	1	RNA Metabolism	RNA processing and modification	RNA_methylation	Ribosomal RNA small subunit methyltransferase D (EC 2.1.1.-)
21299	2	1	2	3	3	RNA Metabolism	RNA processing and modification	rRNA_modification_Bacteria	Ribosomal RNA small subunit methyltransferase D (EC 2.1.1.-)
15046	2	1	1	1	1	Membrane Transport	ABC transporters	ABC_transporter_oligopeptide_(TC_3.A.1.5.1)	Oligopeptide ABC transporter, periplasmic oligopeptide-binding protein OppA (TC 3.A.1.5.1)
20033	2	7	2	3	1	Regulation and Cell signaling	-	Sex_pheromones_in_Enterococcus_faecalis_and_other_Firmicutes	Oligopeptide ABC transporter, periplasmic oligopeptide-binding protein OppA (TC 3.A.1.5.1)
11892	1	7	3	3	1	Clustering-based subsystems	-	CBSS-393121.3.peg.1913	DNA ligase (EC 6.5.1.2)
13249	4	6	5	1	1	Cofactors, Vitamins, Prosthetic Groups, Pigments	NAD and NADP	NAD_consumption	DNA ligase (EC 6.5.1.2)
13760	1	9	1	1	1	DNA Metabolism	DNA repair	DNA_Repair_Base_Excision	DNA ligase (EC 6.5.1.2)
15748	1	3	2	2	0	Membrane Transport	Protein secretion system, Type VI	Type_VI_secretion_systems	IcmF-related protein
14423	2	3	1	1	1	Fatty Acids, Lipids, and Isoprenoids	Phospholipids	Glycerolipid_and_Glycerophospholipid_Metabolism_in_Bacteria	Aldehyde dehydrogenase (EC 1.2.1.3)
9009	1	1	1	1	1	Carbohydrates	Central carbohydrate metabolism	Methylglyoxal_Metabolism	Aldehyde dehydrogenase (EC 1.2.1.3)
9104	1	3	1	1	1	Carbohydrates	Central carbohydrate metabolism	Pyruvate_metabolism_II:_acetyl-CoA,_acetogenesis_from_pyruvate	Aldehyde dehydrogenase (EC 1.2.1.3)
12368	1	1	1	1	1	Clustering-based subsystems	-	LMPTP_YwlE_cluster	Uracil phosphoribosyltransferase (EC 2.4.2.9)
16734	2	1	1	1	2	Miscellaneous	Plant-Prokaryote DOE project	COG0523	Uracil phosphoribosyltransferase (EC 2.4.2.9)
17785	2	1	1	1	1	Nucleosides and Nucleotides	Pyrimidines	De_Novo_Pyrimidine_Synthesis	Uracil phosphoribosyltransferase (EC 2.4.2.9)
17796	1	1	1	1	1	Nucleosides and Nucleotides	Pyrimidines	Novel_non-oxidative_pathway_of_Uracil_catabolism	Uracil phosphoribosyltransferase (EC 2.4.2.9)
17836	1	3	5	1	1	Nucleosides and Nucleotides	Pyrimidines	pyrimidine_conversions	Uracil phosphoribosyltransferase (EC 2.4.2.9)
13778	12	3	2	11	3	DNA Metabolism	DNA repair	DNA_repair,_UvrABC_system	Excinuclease ABC subunit C
16616	1	1	14	3	2	Miscellaneous	Plant-Prokaryote DOE project	At5g38900	2-hydroxychromene-2-carboxylate isomerase/DsbA-like thioredoxin domain
19878	1	1	3	1	1	Regulation and Cell signaling	-	Pseudomonas_quinolone_signal_PQS	Transcriptional regulator LasR
19994	1	4	1	2	2	Regulation and Cell signaling	Regulation of virulence	BarA-UvrY(SirA)_two-component_regulatory_system	Excinuclease ABC subunit C
8533	1	7	1	4	1	Amino Acids and Derivatives	Lysine, threonine, methionine, and cysteine	Lysine_Biosynthesis_DAP_Pathway	2,3,4,5-tetrahydropyridine-2,6-dicarboxylate N-succinyltransferase (EC 2.3.1.117)
12944	3	1	1	2	1	Cofactors, Vitamins, Prosthetic Groups, Pigments	Folate and pterines	5-FCL-like_protein	Isocitrate dehydrogenase [NADP] (EC 1.1.1.42)
9148	1	2	1	4	1	Carbohydrates	Central carbohydrate metabolism	TCA_Cycle	Isocitrate dehydrogenase [NADP] (EC 1.1.1.42)
17350	3	1	1	1	1	Motility and Chemotaxis	Flagellar motility in Prokaryota	Flagellum	Flagellar basal-body rod protein FlgG
11985	1	1	2	4	1	Clustering-based subsystems	-	Cell_division-ribosomal_stress_proteins_cluster	tRNA(Ile)-lysidine synthetase
21451	1	7	2	2	2	RNA Metabolism	RNA processing and modification	tRNA_modification_Bacteria	tRNA(Ile)-lysidine synthetase
21477	2	1	1	3	1	RNA Metabolism	RNA processing and modification	tRNAmodification_position_34	tRNA(Ile)-lysidine synthetase
21557	2	1	1	1	1	RNA Metabolism	RNA processing and modification	tRNA_processing	tRNA(Ile)-lysidine synthetase
15038	1	6	1	1	1	Membrane Transport	ABC transporters	ABC_transporter_dipeptide_(TC_3.A.1.5.2)	Dipeptide transport ATP-binding protein DppD (TC 3.A.1.5.2)
16720	1	1	1	1	1	Miscellaneous	Plant-Prokaryote DOE project	COG0523	LSU ribosomal protein L31p
18834	1	1	2	3	1	Protein Metabolism	Protein biosynthesis	Ribosome_LSU_bacterial	LSU ribosomal protein L31p
11730	1	1	1	1	2	Clustering-based subsystems	-	CBSS-228410.1.peg.134	Hydroxyacylglutathione hydrolase (EC 3.1.2.6)
12053	3	1	1	1	1	Clustering-based subsystems	Clustering-based subsystems	CBSS-292415.3.peg.2341	Hydroxyacylglutathione hydrolase (EC 3.1.2.6)
12224	3	1	1	1	2	Clustering-based subsystems	DNA polymerase III epsilon cluster	CBSS-342610.3.peg.1536	Hydroxyacylglutathione hydrolase (EC 3.1.2.6)
22210	3	1	1	1	1	Stress Response	Oxidative stress	Glutathione:_Non-redox_reactions	Hydroxyacylglutathione hydrolase (EC 3.1.2.6)
9011	1	1	1	1	1	Carbohydrates	Central carbohydrate metabolism	Methylglyoxal_Metabolism	Hydroxyacylglutathione hydrolase (EC 3.1.2.6)
16722	1	2	1	1	1	Miscellaneous	Plant-Prokaryote DOE project	COG0523	LSU ribosomal protein L33p
18836	3	1	1	1	2	Protein Metabolism	Protein biosynthesis	Ribosome_LSU_bacterial	LSU ribosomal protein L33p
8614	2	1	3	1	1	Amino Acids and Derivatives	Lysine, threonine, methionine, and cysteine	Methionine_Biosynthesis	O-acetylhomoserine sulfhydrylase (EC 2.5.1.49)
8615	1	9	1	2	1	Amino Acids and Derivatives	Lysine, threonine, methionine, and cysteine	Methionine_Biosynthesis	O-succinylhomoserine sulfhydrylase (EC 2.5.1.48)
12446	1	2	1	5	9	Clustering-based subsystems	Nucleotidyl-phosphate metabolic cluster	CBSS-222523.1.peg.1311	GTP pyrophosphokinase
12447	1	3	1	3	1	Clustering-based subsystems	Nucleotidyl-phosphate metabolic cluster	CBSS-222523.1.peg.1311	GTP pyrophosphokinase (EC 2.7.6.5)
12507	2	4	1	1	9	Clustering-based subsystems	Probably GTP or GMP signaling related	CBSS-176299.4.peg.1292	GTP pyrophosphokinase (EC 2.7.6.5), (p)ppGpp synthetase I
12508	1	3	3	2	2	Clustering-based subsystems	Probably GTP or GMP signaling related	CBSS-176299.4.peg.1292	GTP pyrophosphokinase (EC 2.7.6.5), (p)ppGpp synthetase II
12509	1	1	1	1	3	Clustering-based subsystems	Probably GTP or GMP signaling related	CBSS-176299.4.peg.1292	Guanosine-3',5'-bis(diphosphate) 3'-pyrophosphohydrolase (EC 3.1.7.2)
16617	1	1	1	2	1	Miscellaneous	Plant-Prokaryote DOE project	At5g38900	ATP-energized glutathione S-conjugate pump, putative
17360	2	1	1	3	2	Motility and Chemotaxis	Flagellar motility in Prokaryota	Flagellum	Flagellar biosynthesis protein FliL
17361	1	3	2	4	1	Motility and Chemotaxis	Flagellar motility in Prokaryota	Flagellum	Flagellar biosynthesis protein FliO
17362	1	1	1	1	1	Motility and Chemotaxis	Flagellar motility in Prokaryota	Flagellum	Flagellar biosynthesis protein FliP
17504	1	1	1	1	2	Nitrogen Metabolism	-	Nitrate_and_nitrite_ammonification	Cytochrome c552 precursor (EC 1.7.2.2)
19995	2	39	1	3	1	Regulation and Cell signaling	Regulation of virulence	BarA-UvrY(SirA)_two-component_regulatory_system	GTP pyrophosphokinase (EC 2.7.6.5), (p)ppGpp synthetase I
20103	2	1	1	1	1	Regulation and Cell signaling	-	Stringent_Response,_(p)ppGpp_metabolism	GTP pyrophosphokinase (EC 2.7.6.5), (p)ppGpp synthetase I
20104	19	1	1	2	9	Regulation and Cell signaling	-	Stringent_Response,_(p)ppGpp_metabolism	GTP pyrophosphokinase (EC 2.7.6.5), (p)ppGpp synthetase II
20105	1	1	6	2	2	Regulation and Cell signaling	-	Stringent_Response,_(p)ppGpp_metabolism	Guanosine-3',5'-bis(diphosphate) 3'-pyrophosphohydrolase (EC 3.1.7.2)
16457	1	2	1	1	1	Miscellaneous	Plant-Prokaryote DOE project	At1g10830	NADH dehydrogenase subunit 4, Involved in CO2 fixation
9219	0	1	1	1	1	Carbohydrates	CO2 fixation	CO2_uptake,_carboxysome	NADH dehydrogenase subunit 4, Involved in CO2 fixation
22211	5	1	1	1	1	Stress Response	Oxidative stress	Glutathione:_Non-redox_reactions	Lactoylglutathione lyase (EC 4.4.1.5)
9012	2	1	1	1	1	Carbohydrates	Central carbohydrate metabolism	Methylglyoxal_Metabolism	Lactoylglutathione lyase (EC 4.4.1.5)
13619	1	1	1	4	1	DNA Metabolism	CRISPs	CRISPRs	CRISPR-associated helicase Cas3
18716	1	1	2	7	1	Potassium metabolism	-	Potassium_homeostasis	Osmosensitive K+ channel histidine kinase KdpD (EC 2.7.3.-)
20158	1	18	2	3	1	Respiration	ATP synthases	F0F1-type_ATP_synthase	ATP synthase beta chain (EC 3.6.3.14)
9503	3	0	2	1	0	Carbohydrates	Di- and oligosaccharides	Trehalose_Uptake_and_Utilization	PTS system, glucose-specific IIB component (EC 2.7.1.69)
9504	3	0	1	1	0	Carbohydrates	Di- and oligosaccharides	Trehalose_Uptake_and_Utilization	PTS system, glucose-specific IIC component (EC 2.7.1.69)
20165	2	1	1	2	1	Respiration	ATP synthases	V-Type_ATP_synthase	V-type ATP synthase subunit A (EC 3.6.3.14)
20690	1	1	1	3	1	Respiration	Electron donating reactions	Respiratory_Complex_I	NADH-ubiquinone oxidoreductase chain J (EC 1.6.5.3)
12217	1	1	1	9	1	Clustering-based subsystems	-	DNA_gyrase_subunits	DNA gyrase subunit A (EC 5.99.1.3)
13859	2	1	1	3	2	DNA Metabolism	DNA replication	DNA_topoisomerases,_Type_II,_ATP-dependent	DNA gyrase subunit A (EC 5.99.1.3)
19744	1	10	2	3	1	Regulation and Cell signaling	Programmed Cell Death and Toxin-antitoxin Systems	MazEF_toxin-antitoxing_(programmed_cell_death)_system	Programmed cell death antitoxin ChpS
19961	1	3	2	1	2	Regulation and Cell signaling	Quorum sensing and biofilm formation	Quorum_sensing_regulation_in_Pseudomonas	Transcriptional regulator LasR
22995	31	1	1	2	5	Virulence, Disease and Defense	Resistance to antibiotics and toxic compounds	Resistance_to_fluoroquinolones	DNA gyrase subunit A (EC 5.99.1.3)
7856	5	1	0	2	0	Amino Acids and Derivatives	Alanine, serine, and glycine	Glycine_and_Serine_Utilization	D-serine dehydratase (EC 4.3.1.18)
9049	1	1	0	2	0	Carbohydrates	Central carbohydrate metabolism	Pyruvate_Alanine_Serine_Interconversions	D-serine dehydratase (EC 4.3.1.18)
16063	3	1	1	2	1	Metabolism of Aromatic Compounds	-	Benzoate_transport_and_degradation_cluster	2-keto-4-pentenoate hydratase/2-oxohepta-3-ene-1,7-dioic acid hydratase (catechol pathway)
15037	5	1	4	1	1	Membrane Transport	ABC transporters	ABC_transporter_dipeptide_(TC_3.A.1.5.2)	Dipeptide-binding ABC transporter, periplasmic substrate-binding component (TC 3.A.1.5.2)
17291	1	6	4	2	3	Motility and Chemotaxis	-	Bacterial_Chemotaxis	Dipeptide-binding ABC transporter, periplasmic substrate-binding component (TC 3.A.1.5.2)
10352	1	1	1	2	0	Carbohydrates	Sugar alcohols	Ethanolamine_utilization	Ethanolamine ammonia-lyase light chain (EC 4.3.1.7)
12031	1	1	1	4	4	Clustering-based subsystems	-	Cluster_containing_CofD-like_protein_and_co-occuring_with_DNA_repair	FIG000506: Predicted P-loop-containing kinase
12338	1	3	2	1	1	Clustering-based subsystems	-	Lipopolysaccharide_assembly_cluster	FIG000506: Predicted P-loop-containing kinase
13465	1	1	4	1	1	Cofactors, Vitamins, Prosthetic Groups, Pigments	Tetrapyrroles	Coenzyme_B12_biosynthesis	Aerobic cobaltochelatase CobS subunit (EC 6.6.1.2)
18999	4	23	1	1	5	Protein Metabolism	Protein biosynthesis	Ribosome_SSU_bacterial	SSU ribosomal protein S3p (S3e)
14694	16	1	2	2	0	Iron acquisition and metabolism	-	Iron_acquisition_in_Vibrio	Ferrichrome-iron receptor
15009	2	4	1	2	0	Iron acquisition and metabolism	-	Transport_of_Iron	Ferrichrome-iron receptor
11724	1	5	1	1	0	Clustering-based subsystems	-	CBSS-224911.1.peg.435	Adenosine (5')-pentaphospho-(5'')-adenosine pyrophosphohydrolase (EC 3.6.1.-)
17630	4	1	1	2	1	Nucleosides and Nucleotides	Detoxification	Nudix_proteins_(nucleoside_triphosphate_hydrolases)	Adenosine (5')-pentaphospho-(5'')-adenosine pyrophosphohydrolase (EC 3.6.1.-)
8472	3	8	1	5	1	Amino Acids and Derivatives	Histidine Metabolism	Histidine_Biosynthesis	Histidinol dehydrogenase (EC 1.1.1.23)
10283	7	5	1	1	0	Carbohydrates	Polysaccharides	Alpha-Amylase_locus_in_Streptocococcus	Maltose/maltodextrin ABC transporter, substrate binding periplasmic protein MalE
17296	9	3	2	2	0	Motility and Chemotaxis	-	Bacterial_Chemotaxis	Maltose/maltodextrin ABC transporter, substrate binding periplasmic protein MalE
9429	4	2	1	1	0	Carbohydrates	Di- and oligosaccharides	Maltose_and_Maltodextrin_Utilization	Maltose/maltodextrin ABC transporter, substrate binding periplasmic protein MalE
15787	1	1	1	1	1	Membrane Transport	Protein translocation across cytoplasmic membrane	EcsAB_transporter_affecting_expression_and_secretion_of_secretory_preproteins	Foldase protein PrsA precursor (EC 5.2.1.8)
16625	2	5	1	1	1	Miscellaneous	Plant-Prokaryote DOE project	At5g48545_and_At3g56490_At1g31160	Foldase protein PrsA precursor (EC 5.2.1.8)
19502	1	1	1	2	1	Protein Metabolism	Protein folding	Peptidyl-prolyl_cis-trans_isomerase	Foldase protein PrsA precursor (EC 5.2.1.8)
10433	10	1	1	1	1	Carbohydrates	Sugar alcohols	Mannitol_Utilization	Mannitol-1-phosphate 5-dehydrogenase (EC 1.1.1.17)
12705	1	2	1	1	1	Clustering-based subsystems	-	Shikimate_kinase_containing_cluster	Shikimate kinase I (EC 2.7.1.71)
16092	2	1	1	1	1	Metabolism of Aromatic Compounds	-	Benzoate_transport_and_degradation_cluster	Shikimate kinase I (EC 2.7.1.71)
16672	1	0	1	1	1	Miscellaneous	Plant-Prokaryote DOE project	COG0398	ABC transporter, periplasmic substrate-binding protein YnjB
18298	2	0	1	1	1	Phages, Prophages, Transposable elements, Plasmids	Phages, Prophages	Staphylococcal_phi-Mu50B-like_prophages	Hypothetical protein, phi-ETA orf33 homolog [SA bacteriophages 11, Mu50B]
19009	2	1	1	2	1	Protein Metabolism	Protein biosynthesis	Ribosome_SSU_chloroplast	SSU ribosomal protein S12p (S23e), chloroplast
8182	3	2	1	1	1	Amino Acids and Derivatives	Aromatic amino acids and derivatives	Chorismate_Synthesis	Shikimate kinase I (EC 2.7.1.71)
8201	2	1	2	1	1	Amino Acids and Derivatives	Aromatic amino acids and derivatives	Common_Pathway_For_Synthesis_of_Aromatic_Compounds_(DAHP_synthase_to_chorismate)	Shikimate kinase I (EC 2.7.1.71)
11757	2	3	2	9	4	Clustering-based subsystems	-	CBSS-281090.3.peg.464	Alanyl-tRNA synthetase (EC 6.1.1.7)
12315	5	2	1	1	1	Clustering-based subsystems	Hypothetical protein possible functionally linked with Alanyl-tRNA synthetase	CBSS-257314.1.peg.488	Alanyl-tRNA synthetase (EC 6.1.1.7)
19189	1	2	5	2	2	Protein Metabolism	Protein biosynthesis	tRNA_aminoacylation,_Ala	Alanyl-tRNA synthetase (EC 6.1.1.7)
17911	1	1	2	1	1	Phages, Prophages, Transposable elements, Plasmids	Pathogenicity islands	Staphylococcal_pathogenicity_islands_SaPI	Hypothetical MW0753 homolog in superantigen-encoding pathogenicity islands SaPI
11948	2	1	1	4	1	Clustering-based subsystems	-	CBSS-87626.3.peg.3639	2-octaprenyl-6-methoxyphenol hydroxylase (EC 1.14.13.-)
13342	1	2	1	1	1	Cofactors, Vitamins, Prosthetic Groups, Pigments	Quinone cofactors	Ubiquinone_Biosynthesis	2-octaprenyl-6-methoxyphenol hydroxylase (EC 1.14.13.-)
17001	1	1	2	1	1	Miscellaneous	Plant-Prokaryote DOE project	Experimental-Ubiquinone_BiosynthesisVDC	2-octaprenyl-6-methoxyphenol hydroxylase (EC 1.14.13.-)
8166	1	2	1	1	1	Amino Acids and Derivatives	Aromatic amino acids and derivatives	Chorismate_Synthesis	5-Enolpyruvylshikimate-3-phosphate synthase (EC 2.5.1.19)
8194	1	33	1	1	1	Amino Acids and Derivatives	Aromatic amino acids and derivatives	Common_Pathway_For_Synthesis_of_Aromatic_Compounds_(DAHP_synthase_to_chorismate)	5-Enolpyruvylshikimate-3-phosphate synthase (EC 2.5.1.19)
19230	7	2	1	2	1	Protein Metabolism	Protein biosynthesis	tRNA_aminoacylation,_Gly	Glycyl-tRNA synthetase alpha chain (EC 6.1.1.14)
14100	1	1	1	1	3	Dormancy and Sporulation	-	Sporulation_Cluster	Nucleoside triphosphate pyrophosphohydrolase MazG
17628	1	1	1	1	1	Nucleosides and Nucleotides	Detoxification	Nucleoside_triphosphate_pyrophosphohydrolase_MazG	Nucleoside triphosphate pyrophosphohydrolase MazG
20683	2	1	5	6	1	Respiration	Electron donating reactions	Respiratory_Complex_I	NADH-ubiquinone oxidoreductase chain D (EC 1.6.5.3)
16942	1	1	1	1	2	Miscellaneous	Plant-Prokaryote DOE project	DMT_transporter	Permease of the drug/metabolite transporter (DMT) superfamily
21168	1	8	3	1	1	RNA Metabolism	RNA processing and modification	Queuosine-Archaeosine_Biosynthesis	Permease of the drug/metabolite transporter (DMT) superfamily
19198	1	1	3	1	1	Protein Metabolism	Protein biosynthesis	tRNA_aminoacylation,_Asp_and_Asn	Asparaginyl-tRNA synthetase (EC 6.1.1.22)
21329	1	2	1	2	1	RNA Metabolism	RNA processing and modification	tRNA_modification_Archaea	Asparaginyl-tRNA synthetase (EC 6.1.1.22)
12514	2	1	1	1	1	Clustering-based subsystems	Probably GTP or GMP signaling related	CBSS-176299.4.peg.1292	Signal peptidase I (EC 3.4.21.89)
19589	1	1	1	4	1	Protein Metabolism	Protein processing and modification	Signal_peptidase	Signal peptidase I (EC 3.4.21.89)
22599	1	2	6	1	2	Virulence, Disease and Defense	Adhesion	Streptococcus_pyogenes_recombinatorial_zone	Signal peptidase I
13055	1	2	2	2	1	Cofactors, Vitamins, Prosthetic Groups, Pigments	Folate and pterines	Pterin_carbinolamine_dehydratase	4-hydroxyphenylpyruvate dioxygenase (EC 1.13.11.27)
13066	8	1	1	2	1	Cofactors, Vitamins, Prosthetic Groups, Pigments	Folate and pterines	Pterin_metabolism_3	4-hydroxyphenylpyruvate dioxygenase (EC 1.13.11.27)
13325	2	6	8	1	2	Cofactors, Vitamins, Prosthetic Groups, Pigments	Quinone cofactors	Plastoquinone_Biosynthesis	4-hydroxyphenylpyruvate dioxygenase (EC 1.13.11.27)
13338	1	1	3	2	4	Cofactors, Vitamins, Prosthetic Groups, Pigments	Quinone cofactors	Tocopherol_Biosynthesis	4-hydroxyphenylpyruvate dioxygenase (EC 1.13.11.27)
16164	1	2	1	1	1	Metabolism of Aromatic Compounds	Metabolism of central aromatic intermediates	Homogentisate_pathway_of_aromatic_compound_degradation	4-hydroxyphenylpyruvate dioxygenase (EC 1.13.11.27)
16810	1	1	1	1	2	Miscellaneous	Plant-Prokaryote DOE project	COG3146_experimental	4-hydroxyphenylpyruvate dioxygenase (EC 1.13.11.27)
8093	3	18	1	3	2	Amino Acids and Derivatives	Aromatic amino acids and derivatives	Aromatic_amino_acid_degradation	4-hydroxyphenylpyruvate dioxygenase (EC 1.13.11.27)
11571	3	0	1	2	0	Clustering-based subsystems	Biosynthesis of galactoglycans and related lipopolysacharides	CBSS-258594.1.peg.3339	Exopolysaccharide production protein ExoZ
12192	1	3	1	1	1	Clustering-based subsystems	Cytochrome biogenesis	CBSS-196164.1.peg.1690	Iron-sulfur cluster assembly protein SufB
17072	22	17	1	2	1	Miscellaneous	Plant-Prokaryote DOE project	Iron-sulfur_cluster_assembly	Iron-sulfur cluster assembly protein SufB
18333	1	1	1	2	1	Phages, Prophages, Transposable elements, Plasmids	Phages, Prophages	Staphylococcal_phi-Mu50B-like_prophages	Iron-sulfur cluster assembly protein SufB
21414	3	1	2	1	1	RNA Metabolism	RNA processing and modification	tRNA_modification_Bacteria	Iron-sulfur cluster assembly protein SufB
12249	1	5	1	1	2	Clustering-based subsystems	-	EC699-706	Deoxyribodipyrimidine photolyase (EC 4.1.99.3)
13708	1	20	1	3	1	DNA Metabolism	DNA repair	DNA_repair,_bacterial_photolyase	Deoxyribodipyrimidine photolyase (EC 4.1.99.3)
16838	1	1	1	1	3	Miscellaneous	Plant-Prokaryote DOE project	COG3380_COG2907	Deoxyribodipyrimidine photolyase (EC 4.1.99.3)
9041	2	1	1	2	1	Carbohydrates	Central carbohydrate metabolism	Pyruvate_Alanine_Serine_Interconversions	Alanine dehydrogenase (EC 1.4.1.1)
17684	3	1	1	4	2	Nucleosides and Nucleotides	Purines	De_Novo_Purine_Biosynthesis	Phosphoribosylamine--glycine ligase (EC 6.3.4.13)
19488	1	4	1	1	1	Protein Metabolism	Protein degradation	Putative_TldE-TldD_proteolytic_complex	TldD protein, part of proposed TldE/TldD proteolytic complex (PMID 12029038)
22115	4	1	1	1	1	Stress Response	Osmotic stress	Choline_and_Betaine_Uptake_and_Betaine_Biosynthesis	L-proline glycine betaine ABC transport system permease protein ProV (TC 3.A.1.12.1)
16853	1	1	4	1	0	Miscellaneous	Plant-Prokaryote DOE project	COG3533	ABC transport system, sugar-binding protein
16884	2	1	1	1	2	Miscellaneous	Plant-Prokaryote DOE project	COG3533	N-Acetyl-D-glucosamine ABC transport system, sugar-binding protein
8755	2	1	1	3	0	Carbohydrates	Aminosugars	Chitin_and_N-acetylglucosamine_utilization	N-Acetyl-D-glucosamine ABC transport system, sugar-binding protein
18458	1	1	1	1	1	Phosphorus Metabolism	-	Alkylphosphonate_utilization	PhnJ protein
19268	9	2	1	2	1	Protein Metabolism	Protein biosynthesis	tRNA_aminoacylation,_Phe	Phenylalanyl-tRNA synthetase beta chain (EC 6.1.1.20)
9074	2	1	1	1	1	Carbohydrates	Central carbohydrate metabolism	Pyruvate_metabolism_I:_anaplerotic_reactions,_PEP	NAD-dependent malic enzyme (EC 1.1.1.38)
20728	1	1	1	6	1	Respiration	Electron donating reactions	Succinate_dehydrogenase	Fumarate reductase cytochrome b subunit
18117	3	1	8	4	4	Phages, Prophages, Transposable elements, Plasmids	Phages, Prophages	Phage_integration_and_excision	Site-specific recombinase
12786	1	2	5	5	2	Clustering-based subsystems	Tricarboxylate transporter	CBSS-49338.1.peg.459	Tricarboxylate transport membrane protein TctA
13162	5	4	2	6	1	Cofactors, Vitamins, Prosthetic Groups, Pigments	Folate and pterines	YgfZ-Iron	Tricarboxylate transport membrane protein TctA
15980	2	5	1	1	2	Membrane Transport	-	Tricarboxylate_transport_system	Tricarboxylate transport membrane protein TctA
11526	7	5	1	1	1	Clustering-based subsystems	-	Bacterial_Cell_Division	GTP-binding protein Era
11738	1	2	2	2	1	Clustering-based subsystems	-	CBSS-235.1.peg.567	GTP-binding protein
12274	2	4	1	4	1	Clustering-based subsystems	Fatty acid metabolic cluster	COG1399	GTP-binding protein Era
12506	3	3	2	2	1	Clustering-based subsystems	Probably GTP or GMP signaling related	CBSS-176299.4.peg.1292	GTP-binding protein Era
19343	1	1	1	2	1	Protein Metabolism	Protein biosynthesis	Universal_GTPases	GTP-binding protein Era
21350	5	1	2	1	3	RNA Metabolism	RNA processing and modification	tRNA_modification_Archaea	GTP-binding protein Era
10725	1	1	2	5	0	Cell Division and Cell Cycle	-	Cyanobacterial_Circadian_Clock	Circadian clock protein KaiC
7870	6	7	3	2	1	Amino Acids and Derivatives	Alanine, serine, and glycine	Glycine_and_Serine_Utilization	Phosphoserine phosphatase (EC 3.1.3.3)
7896	5	1	1	1	1	Amino Acids and Derivatives	Alanine, serine, and glycine	Serine_Biosynthesis	Phosphoserine phosphatase (EC 3.1.3.3)
9069	3	1	1	2	0	Carbohydrates	Central carbohydrate metabolism	Pyruvate_metabolism_I:_anaplerotic_reactions,_PEP	Malate Na(+) symporter
11860	7	3	1	1	1	Clustering-based subsystems	-	CBSS-320372.3.peg.6046	Ornithine carbamoyltransferase (EC 2.1.3.3)
7943	1	3	3	2	1	Amino Acids and Derivatives	Arginine	urea cycle, polyamines	Arginine_and_Ornithine_Degradation	Ornithine carbamoyltransferase (EC 2.1.3.3)
7968	1	1	1	4	1	Amino Acids and Derivatives	Arginine	urea cycle, polyamines	Arginine_Biosynthesis_extended	Ornithine carbamoyltransferase (EC 2.1.3.3)
7975	1	11	2	1	2	Amino Acids and Derivatives	Arginine	urea cycle, polyamines	Arginine_Deiminase_Pathway	Ornithine carbamoyltransferase (EC 2.1.3.3)
17516	1	1	1	1	1	Nitrogen Metabolism	-	Nitrate_and_nitrite_ammonification	Nitrate ABC transporter, permease protein
19289	2	6	2	1	1	Protein Metabolism	Protein biosynthesis	tRNA_aminoacylation,_Trp	Tryptophanyl-tRNA synthetase (EC 6.1.1.2)
17464	1	1	2	2	0	Nitrogen Metabolism	-	Cyanate_hydrolysis	Cyanate ABC transporter, ATP-binding protein
16289	1	1	1	5	1	Metabolism of Aromatic Compounds	Peripheral pathways for catabolism of aromatic compounds	Naphtalene_and_antracene_degradation	2-hydroxychromene-2-carboxylate isomerase
12326	1	1	1	5	2	Clustering-based subsystems	Isoprenoid/cell wall biosynthesis: PREDICTED UNDECAPRENYL DIPHOSPHATE PHOSPHATASE	CBSS-83331.1.peg.3039	Intramembrane protease RasP/YluC, implicated in cell division based on FtsL cleavage
22350	5	1	1	1	2	Stress Response	Periplasmic Stress	Periplasmic_Stress_Response	Intramembrane protease RasP/YluC, implicated in cell division based on FtsL cleavage
11006	1	1	1	1	2	Cell Wall and Capsule	Capsular and extracellular polysacchrides	Sialic_Acid_Metabolism	Glucosamine-6-phosphate deaminase (EC 3.5.99.6)
8749	2	2	1	2	1	Carbohydrates	Aminosugars	Chitin_and_N-acetylglucosamine_utilization	Glucosamine-6-phosphate deaminase (EC 3.5.99.6)
17728	1	1	1	1	1	Nucleosides and Nucleotides	Purines	Purine_conversions	Inosine-uridine preferring nucleoside hydrolase (EC 3.2.2.1)
21163	1	1	2	1	1	RNA Metabolism	RNA processing and modification	Queuosine-Archaeosine_Biosynthesis	Inosine-uridine preferring nucleoside hydrolase (EC 3.2.2.1)
18471	3	4	2	3	1	Phosphorus Metabolism	-	High_affinity_phosphate_transporter_and_control_of_PHO_regulon	Phosphate transport system permease protein PstC (TC 3.A.1.7.1)
18511	2	2	1	1	1	Phosphorus Metabolism	-	Phosphate_metabolism	Phosphate transport system permease protein PstC (TC 3.A.1.7.1)
18542	1	2	1	2	1	Phosphorus Metabolism	-	P_uptake_(cyanobacteria)	Phosphate transport system permease protein PstC (TC 3.A.1.7.1)
8159	2	4	2	1	1	Amino Acids and Derivatives	Aromatic amino acids and derivatives	Chorismate_Synthesis	2-keto-3-deoxy-D-arabino-heptulosonate-7-phosphate synthase II (EC 2.5.1.54)
8189	3	1	1	2	2	Amino Acids and Derivatives	Aromatic amino acids and derivatives	Common_Pathway_For_Synthesis_of_Aromatic_Compounds_(DAHP_synthase_to_chorismate)	2-keto-3-deoxy-D-arabino-heptulosonate-7-phosphate synthase II (EC 2.5.1.54)
17238	1	2	1	4	1	Miscellaneous	-	YbbK	Putative membrane-bound ClpP-class protease associated with aq_911
9141	1	1	1	2	2	Carbohydrates	Central carbohydrate metabolism	TCA_Cycle	Fumarate hydratase class II (EC 4.2.1.2)
11041	1	4	1	2	1	DNA Metabolism	DNA replication	DNA-replication	ATP-dependent DNA helicase RecG (EC 3.6.1.-)
12639	3	2	3	1	1	Clustering-based subsystems	Ribosomal Protein L28P relates to a set of uncharacterized proteins	A_Gram-positive_cluster_that_relates_ribosomal_protein_L28P_to_a_set_of_uncharacterized_proteins	ATP-dependent DNA helicase RecG (EC 3.6.1.-)
8674	1	2	2	2	1	Amino Acids and Derivatives	Lysine, threonine, methionine, and cysteine	Threonine_and_Homoserine_Biosynthesis	Threonine synthase (EC 4.2.3.1)
19251	5	1	1	1	2	Protein Metabolism	Protein biosynthesis	tRNA_aminoacylation,_Lys	Lysyl-tRNA synthetase (class II) (EC 6.1.1.6)
19005	1	2	1	1	1	Protein Metabolism	Protein biosynthesis	Ribosome_SSU_bacterial	SSU ribosomal protein S9p (S16e)
16190	1	1	1	2	1	Metabolism of Aromatic Compounds	Metabolism of central aromatic intermediates	Protocatechuate_branch_of_beta-ketoadipate_pathway	PhaK-like protein
21959	1	6	4	2	4	Secondary Metabolism	Plant Hormones	Auxin_degradation	Peroxidase (EC 1.11.1.7)
22266	3	14	1	1	1	Stress Response	Oxidative stress	Oxidative_stress	Peroxidase (EC 1.11.1.7)
22291	4	4	3	2	2	Stress Response	Oxidative stress	Protection_from_Reactive_Oxygen_Species	Peroxidase (EC 1.11.1.7)
22326	2	1	2	6	1	Stress Response	Oxidative stress	Regulation_of_Oxidative_Stress_Response	Peroxidase (EC 1.11.1.7)
19578	1	2	2	2	1	Protein Metabolism	Protein processing and modification	Protein_Acetylation_and_Deacetylation_in_Bacteria	Acetyl-coenzyme A synthetase (EC 6.2.1.1)
8327	3	4	22	1	3	Amino Acids and Derivatives	Branched-chain amino acids	Ketoisovalerate_oxidoreductase	Acetyl-coenzyme A synthetase (EC 6.2.1.1)
9101	10	4	3	4	2	Carbohydrates	Central carbohydrate metabolism	Pyruvate_metabolism_II:_acetyl-CoA,_acetogenesis_from_pyruvate	Acetyl-coenzyme A synthetase (EC 6.2.1.1)
12375	2	1	2	3	1	Clustering-based subsystems	Lysine Biosynthesis	A_Glutathione-dependent_Thiol_Reductase_Associated_with_a_Step_in_Lysine_Biosynthesis	N-succinyl-L,L-diaminopimelate desuccinylase (EC 3.5.1.18)
7967	1	5	1	2	2	Amino Acids and Derivatives	Arginine	urea cycle, polyamines	Arginine_Biosynthesis_extended	N-succinyl-L,L-diaminopimelate desuccinylase (EC 3.5.1.18)
8549	1	1	1	1	1	Amino Acids and Derivatives	Lysine, threonine, methionine, and cysteine	Lysine_Biosynthesis_DAP_Pathway	N-succinyl-L,L-diaminopimelate desuccinylase (EC 3.5.1.18)
19607	7	11	1	1	2	Protein Metabolism	Selenoproteins	Selenocysteine_metabolism	L-seryl-tRNA(Sec) selenium transferase (EC 2.9.1.1)
13136	1	1	5	1	1	Cofactors, Vitamins, Prosthetic Groups, Pigments	Folate and pterines	YgfZ	Glutamate--cysteine ligase (EC 6.3.2.2)
22184	1	2	1	1	1	Stress Response	Oxidative stress	Glutathione:_Biosynthesis_and_gamma-glutamyl_cycle	Glutamate--cysteine ligase (EC 6.3.2.2)
8285	1	24	1	1	2	Amino Acids and Derivatives	Branched-chain amino acids	Branched_chain_amino_acid_degradation_regulons	Isovaleryl-CoA dehydrogenase (EC 1.3.99.10)
8303	3	6	2	6	1	Amino Acids and Derivatives	Branched-chain amino acids	HMG_CoA_Synthesis	Isovaleryl-CoA dehydrogenase (EC 1.3.99.10)
8360	9	8	2	1	2	Amino Acids and Derivatives	Branched-chain amino acids	Leucine_Degradation_and_HMG-CoA_Metabolism	Isovaleryl-CoA dehydrogenase (EC 1.3.99.10)
17665	15	1	13	1	3	Nucleosides and Nucleotides	-	Hydantoin_metabolism	Dihydropyrimidinase (EC 3.5.2.2)
17789	4	1	2	1	3	Nucleosides and Nucleotides	Pyrimidines	Novel_non-oxidative_pathway_of_Uracil_catabolism	Dihydropyrimidinase (EC 3.5.2.2)
17843	1	2	2	2	3	Nucleosides and Nucleotides	Pyrimidines	Pyrimidine_utilization	Dihydropyrimidinase (EC 3.5.2.2)
12463	1	1	1	1	1	Clustering-based subsystems	Oxidative stress	CoA-disulfide_reductase_(EC_1.8.1.14)_containing_cluster	PaaD-like protein (DUF59) involved in Fe-S cluster assembly
17081	1	1	1	1	3	Miscellaneous	Plant-Prokaryote DOE project	Iron-sulfur_cluster_assembly	PaaD-like protein (DUF59) involved in Fe-S cluster assembly
17163	1	3	1	3	1	Miscellaneous	Plant-Prokaryote DOE project	Scaffold_proteins_for_[4Fe-4S]_cluster_assembly_(MRP_family)	PaaD-like protein (DUF59) involved in Fe-S cluster assembly
14616	2	1	2	1	3	Iron acquisition and metabolism	-	Heme,_hemin_uptake_and_utilization_systems_in_GramPositives	Iron-dependent repressor IdeR/DtxR
15017	1	8	1	1	3	Iron acquisition and metabolism	-	Transport_of_Iron	Iron-dependent repressor IdeR/DtxR
10424	1	3	2	1	1	Carbohydrates	Sugar alcohols	Inositol_catabolism	Myo-inositol 2-dehydrogenase (EC 1.1.1.18)
19246	3	7	4	1	1	Protein Metabolism	Protein biosynthesis	tRNA_aminoacylation,_Leu	Leucyl-tRNA synthetase (EC 6.1.1.4)
16437	1	1	2	2	1	Miscellaneous	-	Luciferases	LuxC, acyl-CoA reductase (EC 1.2.1.50)
18017	10	4	1	3	1	Phages, Prophages, Transposable elements, Plasmids	Phages, Prophages	Listeria_phi-A118-like_prophages	Putative long tail fibre [Bacteriophage A118]
20514	1	1	1	1	0	Respiration	Electron donating reactions	Formate_dehydrogenase	Formate dehydrogenase alpha subunit (EC 1.2.1.2)
11650	1	0	0	5	0	Clustering-based subsystems	-	CBSS-160492.1.peg.550	LppC putative lipoprotein
18556	3	1	11	1	1	Photosynthesis	Electron transport and photophosphorylation	Photosystem_II	Photosystem II 13 kDa protein Psb28 (PsbW)
18843	6	1	1	2	5	Protein Metabolism	Protein biosynthesis	Ribosome_LSU_bacterial	LSU ribosomal protein L6p (L9e)
12570	2	2	1	2	3	Clustering-based subsystems	Putative asociate of RNA polymerase sigma-54 factor rpoN	CBSS-316057.3.peg.1308	RNA polymerase sigma-70 factor
12572	2	1	2	1	2	Clustering-based subsystems	Putative asociate of RNA polymerase sigma-54 factor rpoN	CBSS-316057.3.peg.1308	RNA polymerase sigma-70 factor, ECF subfamily
21751	1	2	2	3	3	RNA Metabolism	Transcription	Transcription_initiation,_bacterial_sigma_factors	RNA polymerase sigma-70 factor
13250	1	8	1	4	1	Cofactors, Vitamins, Prosthetic Groups, Pigments	NAD and NADP	NAD_consumption	NAD-dependent protein deacetylase of SIR2 family
16512	1	8	2	1	1	Miscellaneous	Plant-Prokaryote DOE project	At1g69340_At2g40600	NAD-dependent protein deacetylase of SIR2 family
19579	2	3	1	3	1	Protein Metabolism	Protein processing and modification	Protein_Acetylation_and_Deacetylation_in_Bacteria	NAD-dependent protein deacetylase of SIR2 family
22305	3	2	1	2	1	Stress Response	Oxidative stress	Redox-dependent_regulation_of_nucleus_processes	NAD-dependent protein deacetylase of SIR2 family
9108	1	1	2	1	1	Carbohydrates	Central carbohydrate metabolism	Pyruvate_metabolism_II:_acetyl-CoA,_acetogenesis_from_pyruvate	NAD-dependent protein deacetylase of SIR2 family
18163	3	1	0	1	1	Phages, Prophages, Transposable elements, Plasmids	Phages, Prophages	Phage_regulation_of_gene_expression	Phage antirepressor
18164	1	3	0	1	1	Phages, Prophages, Transposable elements, Plasmids	Phages, Prophages	Phage_regulation_of_gene_expression	Phage antirepressor protein
22141	1	1	1	1	1	Stress Response	Osmotic stress	Osmotic_stress_cluster	Heat shock (predicted periplasmic) protein YciM, precursor
17204	1	1	2	3	0	Miscellaneous	Plant-Prokaryote DOE project	Synechocystis_experimental	Similar to non-heme chloroperoxidase
17205	1	1	4	1	0	Miscellaneous	Plant-Prokaryote DOE project	Synechocystis_experimental	Similar to non-heme chloroperoxidase, sll5080 homolog
10926	5	2	1	1	1	Cell Wall and Capsule	Capsular and extracellular polysacchrides	Legionaminic_Acid_Biosynthesis	UDP-N-acetylglucosamine 4,6-dehydratase (EC 4.2.1.-)
11789	5	1	1	4	1	Clustering-based subsystems	-	CBSS-296591.1.peg.2330	UDP-N-acetylglucosamine 4,6-dehydratase (EC 4.2.1.-)
19570	6	10	1	1	1	Protein Metabolism	Protein processing and modification	N-linked_Glycosylation_in_Bacteria	UDP-N-acetylglucosamine 4,6-dehydratase (EC 4.2.1.-)
22678	5	1	1	9	1	Virulence, Disease and Defense	-	C_jejuni_colonization_of_chick_caeca	UDP-N-acetylglucosamine 4,6-dehydratase (EC 4.2.1.-)
19968	1	3	1	2	1	Regulation and Cell signaling	Quorum sensing and biofilm formation	Symbiotic_colonization_and_sigma-dependent_biofilm_formation_gene_cluster	Glycosyltransferase (EC 2.4.1.-) SypJ
19368	1	1	1	1	1	Protein Metabolism	Protein degradation	Metallocarboxypeptidases_(EC_3.4.17.-)	Glutamate carboxypeptidase (EC 3.4.17.11)
21301	2	2	1	1	2	RNA Metabolism	RNA processing and modification	rRNA_modification_Bacteria	Ribosomal RNA small subunit methyltransferase F (EC 2.1.1.-)
23386	1	1	2	1	2	Membrane Transport	Protein and nucleoprotein secretion system, Type IV	Type_IV_pilus	PilS cassette
23417	1	1	1	1	2	Miscellaneous	-	Corrinoid_Methyltransferases	Methyltransferase corrinoid activation protein MMP0832
7852	8	1	2	1	5	Amino Acids and Derivatives	Alanine, serine, and glycine	Glycine_and_Serine_Utilization	Cystathionine beta-synthase (EC 4.2.1.22)
8499	1	2	1	2	2	Amino Acids and Derivatives	Lysine, threonine, methionine, and cysteine	Cysteine_Biosynthesis	Cystathionine beta-synthase (EC 4.2.1.22)
8598	1	2	1	2	1	Amino Acids and Derivatives	Lysine, threonine, methionine, and cysteine	Methionine_Biosynthesis	Cystathionine beta-synthase (EC 4.2.1.22)
8629	3	2	2	1	2	Amino Acids and Derivatives	Lysine, threonine, methionine, and cysteine	Methionine_Degradation	Cystathionine beta-synthase (EC 4.2.1.22)
12902	1	1	1	1	1	Cofactors, Vitamins, Prosthetic Groups, Pigments	Coenzyme A	Coenzyme_A_Biosynthesis	Phosphopantothenoylcysteine decarboxylase (EC 4.1.1.36)
12903	3	1	1	1	1	Cofactors, Vitamins, Prosthetic Groups, Pigments	Coenzyme A	Coenzyme_A_Biosynthesis	Phosphopantothenoylcysteine synthetase (EC 6.3.2.5)
16704	1	5	5	1	0	Miscellaneous	Plant-Prokaryote DOE project	COG0523	Carbon starvation protein A paralog
21992	2	5	5	1	0	Stress Response	-	Carbon_Starvation	Carbon starvation protein A paralog
12747	2	1	1	1	1	Clustering-based subsystems	Sulfatases and sulfatase modifying factor 1 (and a hypothetical)	Sulfatases_and_sulfatase_modifying_factor_1	Choline-sulfatase (EC 3.1.6.6)
14910	3	1	2	5	1	Membrane Transport	-	Choline_Transport	Choline-sulfatase (EC 3.1.6.6)
22103	8	55	2	2	1	Stress Response	Osmotic stress	Choline_and_Betaine_Uptake_and_Betaine_Biosynthesis	Choline-sulfatase (EC 3.1.6.6)
9428	1	3	1	1	1	Carbohydrates	Di- and oligosaccharides	Maltose_and_Maltodextrin_Utilization	Maltose/maltodextrin ABC transporter, permease protein MalG
13500	1	2	1	2	2	Cofactors, Vitamins, Prosthetic Groups, Pigments	Tetrapyrroles	Coenzyme_B12_biosynthesis	Outer membrane vitamin B12 receptor BtuB
17036	2	3	3	1	1	Miscellaneous	Plant-Prokaryote DOE project	Iojap	Inorganic pyrophosphatase (EC 3.6.1.1)
18494	3	1	1	1	1	Phosphorus Metabolism	-	Phosphate_metabolism	Inorganic pyrophosphatase (EC 3.6.1.1)
22014	1	55	1	2	1	Stress Response	Dessication stress	O-antigen_capsule_important_for_environmental_persistence	Aldolase YihT
20796	1	3	1	5	1	Respiration	-	Formate_hydrogenase	NAD-dependent formate dehydrogenase beta subunit
13698	4	1	1	2	1	DNA Metabolism	DNA repair	DNA_repair,_bacterial_MutL-MutS_system	DNA mismatch repair protein MutL
11781	1	1	1	1	1	Clustering-based subsystems	-	CBSS-296591.1.peg.2330	NAD-dependent epimerase/dehydratase
17705	2	1	1	1	3	Nucleosides and Nucleotides	Purines	Purine_conversions	Adenine deaminase (EC 3.5.4.2)
22856	2	2	2	1	1	Virulence, Disease and Defense	Resistance to antibiotics and toxic compounds	Cobalt-zinc-cadmium_resistance	Transcriptional regulator, MerR family
11137	1	4	1	2	1	Cell Wall and Capsule	Gram-Negative cell wall components	KDO2-Lipid_A_biosynthesis	2-Keto-3-deoxy-D-manno-octulosonate-8-phosphate synthase (EC 2.5.1.55)
12648	1	2	1	2	1	Clustering-based subsystems	Ribosome-related cluster	A_Gammaproteobacteria_Cluster_Relating_to_Translation	2-Keto-3-deoxy-D-manno-octulosonate-8-phosphate synthase (EC 2.5.1.55)
15554	1	2	1	5	1	Membrane Transport	Protein secretion system, Type III	Type_III_secretion_system	Type III secretion chaperone protein for YopH (SycH)
22216	1	2	2	4	1	Stress Response	Oxidative stress	Glutathione:_Non-redox_reactions	SAM-dependent methyltransferase 2, in cluster with Hydroxyacylglutathione hydrolase (EC 3.1.2.6)
13483	1	2	4	1	1	Cofactors, Vitamins, Prosthetic Groups, Pigments	Tetrapyrroles	Coenzyme_B12_biosynthesis	Cobalt-precorrin-6y C15-methyltransferase [decarboxylating] (EC 2.1.1.-)
13484	1	1	1	1	1	Cofactors, Vitamins, Prosthetic Groups, Pigments	Tetrapyrroles	Coenzyme_B12_biosynthesis	Cobalt-precorrin-6y C5-methyltransferase (EC 2.1.1.-)
20689	2	2	1	1	2	Respiration	Electron donating reactions	Respiratory_Complex_I	NADH-ubiquinone oxidoreductase chain I (EC 1.6.5.3)
10874	1	2	1	1	1	Cell Wall and Capsule	Capsular and extracellular polysacchrides	dTDP-rhamnose_synthesis	dTDP-glucose 4,6-dehydratase (EC 4.2.1.46)
10958	1	1	1	1	1	Cell Wall and Capsule	Capsular and extracellular polysacchrides	Rhamnose_containing_glycans	dTDP-glucose 4,6-dehydratase (EC 4.2.1.46)
11779	1	1	1	1	3	Clustering-based subsystems	-	CBSS-296591.1.peg.2330	dTDP-glucose 4,6-dehydratase (EC 4.2.1.46)
7853	2	1	6	4	4	Amino Acids and Derivatives	Alanine, serine, and glycine	Glycine_and_Serine_Utilization	Cystathionine gamma-lyase (EC 4.4.1.1)
8500	1	1	7	2	1	Amino Acids and Derivatives	Lysine, threonine, methionine, and cysteine	Cysteine_Biosynthesis	Cystathionine gamma-lyase (EC 4.4.1.1)
8599	1	4	1	2	1	Amino Acids and Derivatives	Lysine, threonine, methionine, and cysteine	Methionine_Biosynthesis	Cystathionine gamma-lyase (EC 4.4.1.1)
8630	2	1	2	4	2	Amino Acids and Derivatives	Lysine, threonine, methionine, and cysteine	Methionine_Degradation	Cystathionine gamma-lyase (EC 4.4.1.1)
18715	1	1	1	1	1	Potassium metabolism	-	Potassium_homeostasis	Large-conductance mechanosensitive channel
17707	1	1	1	1	1	Nucleosides and Nucleotides	Purines	Purine_conversions	Adenosine deaminase (EC 3.5.4.4)
11572	1	1	1	3	1	Clustering-based subsystems	Biosynthesis of galactoglycans and related lipopolysacharides	CBSS-258594.1.peg.3339	Glycosyltransferase
16692	1	1	1	1	2	Miscellaneous	Plant-Prokaryote DOE project	COG0451	Glycosyltransferase
10195	3	3	2	2	1	Carbohydrates	One-carbon Metabolism	Serine-glyoxylate_cycle	Succinyl-CoA ligase [ADP-forming] alpha chain (EC 6.2.1.5)
9161	1	1	1	2	1	Carbohydrates	Central carbohydrate metabolism	TCA_Cycle	Succinyl-CoA ligase [ADP-forming] alpha chain (EC 6.2.1.5)
18179	1	0	0	1	12	Phages, Prophages, Transposable elements, Plasmids	Phages, Prophages	Phage_replication	DNA helicase, phage-associated
11158	1	16	2	1	1	Cell Wall and Capsule	Gram-Negative cell wall components	KDO2-Lipid_A_biosynthesis	UDP-3-O-[3-hydroxymyristoyl] glucosamine N-acyltransferase (EC 2.3.1.-)
20160	1	1	2	1	2	Respiration	ATP synthases	F0F1-type_ATP_synthase	ATP synthase delta chain (EC 3.6.3.14)
11522	4	1	1	1	1	Clustering-based subsystems	-	Bacterial_Cell_Division	Cell division transporter, ATP-binding protein FtsE (TC 3.A.5.1.1)
12537	1	1	1	2	4	Clustering-based subsystems	Protein export?	CBSS-393121.3.peg.2760	Cell division transporter, ATP-binding protein FtsE (TC 3.A.5.1.1)
15595	1	1	1	2	1	Membrane Transport	Protein secretion system, Type II	Predicted_secretion_system_W_clustering_with_cell_division_proteins	Cell division transporter, ATP-binding protein FtsE (TC 3.A.5.1.1)
8477	1	1	1	1	2	Amino Acids and Derivatives	Histidine Metabolism	Histidine_Biosynthesis	Imidazole glycerol phosphate synthase amidotransferase subunit (EC 2.4.2.-)
7964	2	4	3	4	1	Amino Acids and Derivatives	Arginine	urea cycle, polyamines	Arginine_Biosynthesis_extended	N-acetylglutamate synthase (EC 2.3.1.1)
10745	1	3	1	1	1	Cell Division and Cell Cycle	-	Macromolecular_synthesis_operon	DNA primase (EC 2.7.7.-)
13824	1	3	1	2	1	DNA Metabolism	DNA replication	DNA-replication	DNA primase (EC 2.7.7.-)
18185	1	1	1	1	1	Phages, Prophages, Transposable elements, Plasmids	Phages, Prophages	Phage_replication	DNA primase (EC 2.7.7.-)
12445	1	2	5	7	1	Clustering-based subsystems	Nucleotidyl-phosphate metabolic cluster	CBSS-222523.1.peg.1311	Adenylate cyclase
17025	1	1	52	2	1	Miscellaneous	Plant-Prokaryote DOE project	Iojap	Adenylate cyclase (EC 4.6.1.1)
19617	1	3	3	1	1	Regulation and Cell signaling	-	cAMP_signaling_in_bacteria	Adenylate cyclase (EC 4.6.1.1)
17522	1	1	1	1	1	Nitrogen Metabolism	-	Nitrate_and_nitrite_ammonification	Nitrite reductase [NAD(P)H] small subunit (EC 1.7.1.4)
16975	2	1	4	5	1	Miscellaneous	Plant-Prokaryote DOE project	Experimental_-_Histidine_Degradation	Imidazolonepropionase (EC 3.5.2.7)
8491	2	2	1	1	1	Amino Acids and Derivatives	Histidine Metabolism	Histidine_Degradation	Imidazolonepropionase (EC 3.5.2.7)
13456	5	2	1	1	1	Cofactors, Vitamins, Prosthetic Groups, Pigments	Tetrapyrroles	Cobalamin_synthesis	Nicotinate-nucleotide--dimethylbenzimidazole phosphoribosyltransferase (EC 2.4.2.21)
13497	5	2	1	2	1	Cofactors, Vitamins, Prosthetic Groups, Pigments	Tetrapyrroles	Coenzyme_B12_biosynthesis	Nicotinate-nucleotide--dimethylbenzimidazole phosphoribosyltransferase (EC 2.4.2.21)
12585	1	1	1	1	1	Clustering-based subsystems	-	Putative_hemin_transporter	Hemin ABC transporter, permease protein
14550	5	1	1	1	1	Iron acquisition and metabolism	-	Heme,_hemin_uptake_and_utilization_systems_in_GramNegatives	Hemin ABC transporter, permease protein
14650	5	1	1	1	1	Iron acquisition and metabolism	-	Hemin_transport_system	Hemin ABC transporter, permease protein
14718	5	1	1	2	1	Iron acquisition and metabolism	-	Iron_acquisition_in_Vibrio	Hemin ABC transporter, permease protein
14858	2	1	1	2	1	Iron acquisition and metabolism	Siderophores	Siderophore_assembly_kit	Hemin ABC transporter, permease protein
21583	0	0	0	1	1	RNA Metabolism	RNA processing and modification	Wyeosine-MimG_Biosynthesis	tRNA methylase YGL050w homolog Wyeosine biosynthesis type 2
21684	0	0	0	1	1	RNA Metabolism	Transcription	RNA_polymerase_II_initiation_factors	Transcription initiation factor IID 90 kDa subunit
22085	2	2	1	1	1	Stress Response	-	Hfl_operon	RNA-binding protein Hfq
20674	1	0	1	0	0	Respiration	Electron donating reactions	Respiratory_Complex_I	NADH dehydrogenase subunit 6
16095	2	1	1	1	1	Metabolism of Aromatic Compounds	-	carbazol_degradation_cluster	2-hydroxy-6-oxo-6-phenylhexa-2,4-dienoate hydrolase (EC 3.7.1.-)
16140	1	1	1	3	1	Metabolism of Aromatic Compounds	Metabolism of central aromatic intermediates	Central_meta-cleavage_pathway_of_aromatic_compound_degradation	2-hydroxy-6-oxo-6-phenylhexa-2,4-dienoate hydrolase (EC 3.7.1.-)
16254	1	1	1	4	1	Metabolism of Aromatic Compounds	Peripheral pathways for catabolism of aromatic compounds	Biphenyl_Degradation	2-hydroxy-6-oxo-6-phenylhexa-2,4-dienoate hydrolase (EC 3.7.1.-)
10923	0	1	1	1	1	Cell Wall and Capsule	Capsular and extracellular polysacchrides	Legionaminic_Acid_Biosynthesis	Legionaminic acid synthase (EC 2.5.1.56)
19217	1	1	1	2	1	Protein Metabolism	Protein biosynthesis	tRNA_aminoacylation,_Glu_and_Gln	Glutaminyl-tRNA synthetase (EC 6.1.1.18)
14560	3	2	1	1	2	Iron acquisition and metabolism	-	Heme,_hemin_uptake_and_utilization_systems_in_GramNegatives	Outer membrane receptor proteins, mostly Fe transport
14660	10	6	1	3	1	Iron acquisition and metabolism	-	Hemin_transport_system	Outer membrane receptor proteins, mostly Fe transport
11952	1	2	1	2	1	Clustering-based subsystems	Cell Division	CBSS-393130.3.peg.794	Cysteine desulfurase (EC 2.8.1.7)
12379	1	10	1	2	2	Clustering-based subsystems	Lysine, threonine, methionine, and cysteine	CBSS-84588.1.peg.1247	Cysteine desulfurase (EC 2.8.1.7)
13114	1	1	1	1	1	Cofactors, Vitamins, Prosthetic Groups, Pigments	Folate and pterines	YgfZ	Cysteine desulfurase (EC 2.8.1.7)
16605	13	2	2	1	1	Miscellaneous	Plant-Prokaryote DOE project	At5g37530	Cysteine desulfurase (EC 2.8.1.7)
16786	1	7	2	1	2	Miscellaneous	Plant-Prokaryote DOE project	COG2363	Cysteine desulfurase (EC 2.8.1.7)
17059	4	1	1	6	1	Miscellaneous	Plant-Prokaryote DOE project	Iron-sulfur_cluster_assembly	Cysteine desulfurase (EC 2.8.1.7)
21112	2	20	3	1	2	RNA Metabolism	RNA processing and modification	mcm5s2U_biosynthesis_in_tRNA	Cysteine desulfurase (EC 2.8.1.7)
21123	2	1	1	4	2	RNA Metabolism	RNA processing and modification	mnm5U34_biosynthesis_bacteria	Cysteine desulfurase (EC 2.8.1.7)
21344	2	20	2	3	1	RNA Metabolism	RNA processing and modification	tRNA_modification_Archaea	Cysteine desulfurase (EC 2.8.1.7)
21401	6	2	1	2	1	RNA Metabolism	RNA processing and modification	tRNA_modification_Bacteria	Cysteine desulfurase (EC 2.8.1.7)
21486	1	3	1	1	1	RNA Metabolism	RNA processing and modification	tRNA_modification_yeast_cytoplasmic	Cysteine desulfurase (EC 2.8.1.7)
7837	3	4	4	3	3	Amino Acids and Derivatives	Alanine, serine, and glycine	Alanine_biosynthesis	Cysteine desulfurase (EC 2.8.1.7)
12432	1	6	1	3	1	Clustering-based subsystems	Monosaccharides	Unspecified_monosaccharide_transport_cluster	Unspecified monosaccharide ABC transport system, substrate-binding component
11333	2	1	1	5	3	Cell Wall and Capsule	Gram-Positive cell wall components	Teichoic_and_lipoteichoic_acids_biosynthesis	2-C-methyl-D-erythritol 4-phosphate cytidylyltransferase (EC 2.7.7.60)
11711	1	1	1	1	2	Clustering-based subsystems	-	CBSS-211586.1.peg.3133	2-C-methyl-D-erythritol 4-phosphate cytidylyltransferase (EC 2.7.7.60)
14368	1	1	2	1	3	Fatty Acids, Lipids, and Isoprenoids	Isoprenoids	Isoprenoid_Biosynthesis	2-C-methyl-D-erythritol 4-phosphate cytidylyltransferase (EC 2.7.7.60)
14405	1	1	1	1	1	Fatty Acids, Lipids, and Isoprenoids	Isoprenoids	polyprenyl_synthesis	2-C-methyl-D-erythritol 4-phosphate cytidylyltransferase (EC 2.7.7.60)
16913	1	1	1	3	2	Miscellaneous	Plant-Prokaryote DOE project	Competence_or_DNA_damage-inducible_protein_CinA_and_related_protein_families	2-C-methyl-D-erythritol 4-phosphate cytidylyltransferase (EC 2.7.7.60)
17480	1	0	2	2	1	Nitrogen Metabolism	-	Denitrification	Nitric oxide -responding transcriptional regulator NnrR (Crp/Fnr family)
19024	1	3	0	0	1	Protein Metabolism	Protein biosynthesis	Ribosome_SSU_chloroplast	SSU ribosomal protein S6p, chloroplast
22195	1	0	0	0	2	Stress Response	Oxidative stress	Glutathione:_Non-redox_reactions	Glutathione S-transferase, alpha (EC 2.5.1.18)
12746	2	1	2	3	1	Clustering-based subsystems	Sulfatases and sulfatase modifying factor 1 (and a hypothetical)	Sulfatases_and_sulfatase_modifying_factor_1	Arylsulfatase (EC 3.1.6.1)
21849	3	3	1	2	1	Secondary Metabolism	Biologically active compounds in metazoan cell defence and differentiation	Steroid_sulfates	Arylsulfatase (EC 3.1.6.1)
22392	1	1	1	1	1	Sulfur Metabolism	-	Galactosylceramide_and_Sulfatide_metabolism	Arylsulfatase (EC 3.1.6.1)
22455	1	11	2	1	2	Sulfur Metabolism	Organic sulfur assimilation	Alkanesulfonate_assimilation	Arylsulfatase (EC 3.1.6.1)
13110	1	1	1	2	1	Cofactors, Vitamins, Prosthetic Groups, Pigments	Folate and pterines	YgfZ	Coproporphyrinogen III oxidase, oxygen-independent (EC 1.3.99.22)
13527	1	3	1	3	1	Cofactors, Vitamins, Prosthetic Groups, Pigments	Tetrapyrroles	Heme_and_Siroheme_Biosynthesis	Coproporphyrinogen III oxidase, oxygen-independent (EC 1.3.99.22)
11665	1	1	1	1	0	Clustering-based subsystems	-	CBSS-176280.1.peg.1561	Aminopeptidase S (Leu, Val, Phe, Tyr preference) (EC 3.4.11.24)
19357	2	1	7	2	1	Protein Metabolism	Protein degradation	Aminopeptidases_(EC_3.4.11.-)	Aminopeptidase S (Leu, Val, Phe, Tyr preference) (EC 3.4.11.24)
14567	2	0	1	1	0	Iron acquisition and metabolism	-	Heme,_hemin_uptake_and_utilization_systems_in_GramNegatives	TonB-dependent hemin , ferrichrome receptor
14663	3	0	1	3	0	Iron acquisition and metabolism	-	Hemin_transport_system	TonB-dependent hemin , ferrichrome receptor
14877	2	0	1	3	0	Iron acquisition and metabolism	Siderophores	Siderophore_assembly_kit	TonB-dependent hemin , ferrichrome receptor
15908	1	0	1	1	1	Membrane Transport	-	Ton_and_Tol_transport_systems	TonB-dependent hemin , ferrichrome receptor
10705	1	1	1	2	1	Cell Division and Cell Cycle	-	Bacterial_Cytoskeleton	Rod shape-determining protein RodA
11430	1	3	2	1	1	Cell Wall and Capsule	-	Peptidoglycan_Biosynthesis	Rod shape-determining protein RodA
8763	1	5	3	4	1	Carbohydrates	Aminosugars	Chitin_and_N-acetylglucosamine_utilization	N-acetylglucosamine related transporter, NagX
23021	2	1	4	1	1	Virulence, Disease and Defense	Resistance to antibiotics and toxic compounds	The_mdtABCD_multidrug_resistance_cluster	Probable RND efflux membrane fusion protein
19124	1	1	1	1	1	Protein Metabolism	Protein biosynthesis	Translation_elongation_factors_bacterial	Translation elongation factor P
19138	7	1	2	1	1	Protein Metabolism	Protein biosynthesis	Translation_elongation_factors_eukaryotic_and_archaeal	Translation elongation factor P
22174	1	2	2	1	1	Stress Response	Oxidative stress	Glutathione_analogs:_mycothiol	N-acetyl-1-D-myo-inosityl-2-amino-2-deoxy-alpha-D-glucopyranoside deacetylase MshB
16811	1	1	1	4	2	Miscellaneous	Plant-Prokaryote DOE project	COG3146_experimental	6-pyruvoyl tetrahydrobiopterin synthase (EC 4.2.3.12)
17431	2	2	1	2	1	Nitrogen Metabolism	-	Allantoin_Utilization	Glycerate kinase (EC 2.7.1.31)
11858	1	2	2	2	1	Clustering-based subsystems	-	CBSS-320372.3.peg.6046	Aspartate carbamoyltransferase (EC 2.1.3.2)
13106	12	1	1	1	1	Cofactors, Vitamins, Prosthetic Groups, Pigments	Folate and pterines	YgfZ	Aspartate carbamoyltransferase (EC 2.1.3.2)
17769	2	27	1	2	1	Nucleosides and Nucleotides	Pyrimidines	De_Novo_Pyrimidine_Synthesis	Aspartate carbamoyltransferase (EC 2.1.3.2)
19494	4	1	1	3	1	Protein Metabolism	Protein degradation	Serine_endopeptidase_(EC_3.4.21.-)	Lysyl endopeptidase (EC 3.4.21.50)
13170	1	4	1	2	1	Cofactors, Vitamins, Prosthetic Groups, Pigments	Folate and pterines	YgfZ	Phosphoglycerate kinase (EC 2.7.2.3)
8899	1	1	1	1	1	Carbohydrates	Central carbohydrate metabolism	Entner-Doudoroff_Pathway	Phosphoglycerate kinase (EC 2.7.2.3)
8966	3	2	1	2	1	Carbohydrates	Central carbohydrate metabolism	Glycolysis_and_Gluconeogenesis,_including_Archaeal_enzymes	Phosphoglycerate kinase (EC 2.7.2.3)
8976	3	1	1	3	1	Carbohydrates	Central carbohydrate metabolism	Glycolysis_and_Gluconeogenesis	Phosphoglycerate kinase (EC 2.7.2.3)
9175	1	2	1	3	1	Carbohydrates	CO2 fixation	Calvin-Benson_cycle	Phosphoglycerate kinase (EC 2.7.2.3)
16129	1	1	2	3	0	Metabolism of Aromatic Compounds	Metabolism of central aromatic intermediates	Catechol_branch_of_beta-ketoadipate_pathway	Catechol 1,2-dioxygenase (EC 1.13.11.1)
16233	1	3	7	1	1	Metabolism of Aromatic Compounds	Peripheral pathways for catabolism of aromatic compounds	Benzoate_catabolism	Catechol 1,2-dioxygenase (EC 1.13.11.1)
16281	3	3	2	2	0	Metabolism of Aromatic Compounds	Peripheral pathways for catabolism of aromatic compounds	Chlorobenzoate_degradation	Catechol 1,2-dioxygenase (EC 1.13.11.1)
16471	1	1	7	1	1	Miscellaneous	Plant-Prokaryote DOE project	At1g24340	Catechol 1,2-dioxygenase (EC 1.13.11.1)
17554	1	12	1	2	0	Nitrogen Metabolism	-	Nitrogen_fixation	Homocitrate synthase (EC 2.3.3.14)
8522	1	1	1	6	0	Amino Acids and Derivatives	Lysine, threonine, methionine, and cysteine	Lysine_biosynthesis_AAA_pathway_2	Homocitrate synthase (EC 2.3.3.14)
19127	1	1	3	1	1	Protein Metabolism	Protein biosynthesis	Translation_elongation_factors_bacterial	Translation elongation factor Tu
19355	1	2	1	3	1	Protein Metabolism	Protein biosynthesis	Universal_GTPases	Translation elongation factor Tu
11999	1	5	1	1	0	Clustering-based subsystems	-	Cell_wall_related_cluster	Protein-tyrosine kinase (EC 2.7.1.112)
14233	7	1	1	1	1	Fatty Acids, Lipids, and Isoprenoids	Fatty acids	Fatty_Acid_Biosynthesis_FASII	Biotin carboxylase of acetyl-CoA carboxylase (EC 6.3.4.14)
16711	1	4	1	3	1	Miscellaneous	Plant-Prokaryote DOE project	COG0523	Creatinine amidohydrolase (EC 3.5.2.10)
8389	3	1	3	1	1	Amino Acids and Derivatives	-	Creatine_and_Creatinine_Degradation	Creatinine amidohydrolase (EC 3.5.2.10)
11872	2	7	1	3	4	Clustering-based subsystems	-	CBSS-350688.3.peg.1509	DNA polymerase III alpha subunit (EC 2.7.7.7)
13815	8	49	3	2	1	DNA Metabolism	DNA replication	DNA-replication	DNA polymerase III alpha subunit (EC 2.7.7.7)
16353	2	1	1	1	0	Metabolism of Aromatic Compounds	Peripheral pathways for catabolism of aromatic compounds	p-Hydroxybenzoate_degradation	P-hydroxybenzoate hydroxylase (EC 1.14.13.2)
12322	1	2	1	1	3	Clustering-based subsystems	Isoprenoid/cell wall biosynthesis: PREDICTED UNDECAPRENYL DIPHOSPHATE PHOSPHATASE	CBSS-83331.1.peg.3039	1-hydroxy-2-methyl-2-(E)-butenyl 4-diphosphate synthase (EC 1.17.7.1)
14366	5	1	1	1	2	Fatty Acids, Lipids, and Isoprenoids	Isoprenoids	Isoprenoid_Biosynthesis	1-hydroxy-2-methyl-2-(E)-butenyl 4-diphosphate synthase (EC 1.17.7.1)
16755	4	2	1	1	1	Miscellaneous	Plant-Prokaryote DOE project	COG1836	1-hydroxy-2-methyl-2-(E)-butenyl 4-diphosphate synthase (EC 1.17.7.1)
10157	6	2	1	1	4	Carbohydrates	One-carbon Metabolism	Serine-glyoxylate_cycle	Isocitrate lyase (EC 4.1.3.1)
8992	2	1	1	1	4	Carbohydrates	Central carbohydrate metabolism	Glyoxylate_bypass	Isocitrate lyase (EC 4.1.3.1)
10684	11	5	1	2	1	Cell Division and Cell Cycle	-	Bacterial_Cytoskeleton	Cell division protein FtsA
11510	1	1	1	2	3	Clustering-based subsystems	-	Bacterial_Cell_Division	Cell division protein FtsA
11957	17	2	1	3	2	Clustering-based subsystems	Cell Division	Cell_Division_Cluster	Cell division protein FtsA
16773	1	3	1	1	1	Miscellaneous	Plant-Prokaryote DOE project	COG2302	Cell division protein FtsA
13275	2	2	2	1	1	Cofactors, Vitamins, Prosthetic Groups, Pigments	Riboflavin, FMN, FAD	Flavodoxin	Flavodoxin
17473	2	1	1	1	0	Nitrogen Metabolism	-	Denitrification	Nitric oxide reductase activation protein NorD
18988	1	5	4	1	1	Protein Metabolism	Protein biosynthesis	Ribosome_SSU_bacterial	SSU ribosomal protein S13p (S18e)
20623	1	5	1	4	0	Respiration	Electron donating reactions	Hydrogenases	Signal transduction histidine kinase HoxJ (hydrogenase regulation)
21726	1	1	1	2	1	RNA Metabolism	Transcription	Transcription_factors_bacterial	Transcription termination factor Rho
12592	2	12	1	1	1	Clustering-based subsystems	Putative Isoquinoline 1-oxidoreductase subunit	CBSS-314267.3.peg.390	Isoquinoline 1-oxidoreductase beta subunit (EC 1.3.99.16)
16176	1	3	1	4	1	Metabolism of Aromatic Compounds	Metabolism of central aromatic intermediates	N-heterocyclic_aromatic_compound_degradation	Isoquinoline 1-oxidoreductase beta subunit (EC 1.3.99.16)
17663	2	1	1	1	2	Nucleosides and Nucleotides	-	Hydantoin_metabolism	Deacetylases, including yeast histone deacetylase and acetoin utilization protein
12849	1	0	0	0	0	Clustering-based subsystems	-	Ycd_cluster_(_putative_2-hydroxyacid_dehydrogenase_)	Inner membrane protein YcdZ
11725	2	4	5	3	1	Clustering-based subsystems	-	CBSS-224911.1.peg.435	Carboxyl-terminal protease (EC 3.4.21.102)
15593	1	2	2	2	1	Membrane Transport	Protein secretion system, Type II	Predicted_secretion_system_W_clustering_with_cell_division_proteins	Carboxyl-terminal protease (EC 3.4.21.102)
22368	0	0	3	1	0	Stress Response	-	SigmaB_stress_responce_regulation	RsbR, positive regulator of sigma-B
10188	7	1	1	1	1	Carbohydrates	One-carbon Metabolism	Serine-glyoxylate_cycle	Serine-pyruvate aminotransferase/archaeal aspartate aminotransferase
18799	1	1	2	2	1	Protein Metabolism	Protein biosynthesis	Ribosome_biogenesis_bacterial	Ribosomal protein L11 methyltransferase (EC 2.1.1.-)
22070	2	1	1	2	1	Stress Response	Heat shock	Heat_shock_dnaK_gene_cluster_extended	Ribosomal protein L11 methyltransferase (EC 2.1.1.-)
11498	1	1	1	7	1	Clustering-based subsystems	-	Allophanate_hydrolase_2_and_Biotin_carboxylase_cluster	Biotin carboxylase (EC 6.3.4.14)
11499	1	1	1	2	1	Clustering-based subsystems	-	Allophanate_hydrolase_2_and_Biotin_carboxylase_cluster	Biotin carboxyl carrier protein
14234	2	1	1	3	1	Fatty Acids, Lipids, and Isoprenoids	Fatty acids	Fatty_Acid_Biosynthesis_FASII	Biotin carboxyl carrier protein
8253	5	1	3	2	3	Amino Acids and Derivatives	Branched-chain amino acids	Branched-Chain_Amino_Acid_Biosynthesis	Acetolactate synthase small subunit (EC 2.2.1.6)
9535	1	1	1	3	1	Carbohydrates	Fermentation	Acetoin,_butanediol_metabolism	Acetolactate synthase small subunit (EC 2.2.1.6)
8124	0	2	3	3	0	Amino Acids and Derivatives	Aromatic amino acids and derivatives	Aromatic_amino_acid_interconversions_with_aryl_acids	Indolepyruvate oxidoreductase subunit IorB II (EC 1.2.7.8)
16947	1	2	4	5	2	Miscellaneous	Plant-Prokaryote DOE project	DOE_COG2016	Putative snRNP Sm-like protein, Archaeal
22435	1	5	1	1	1	Sulfur Metabolism	Inorganic sulfur assimilation	Inorganic_Sulfur_Assimilation	Sulfate adenylyltransferase subunit 1 (EC 2.7.7.4)
8249	1	2	2	2	3	Amino Acids and Derivatives	Branched-chain amino acids	Branched-Chain_Amino_Acid_Biosynthesis	3-isopropylmalate dehydratase large subunit (EC 4.2.1.33)
8340	5	1	2	1	1	Amino Acids and Derivatives	Branched-chain amino acids	Leucine_Biosynthesis	3-isopropylmalate dehydratase large subunit (EC 4.2.1.33)
13650	1	1	1	3	2	DNA Metabolism	DNA recombination	RuvABC_plus_a_hypothetical	Holliday junction DNA helicase RuvB
13834	2	3	1	1	2	DNA Metabolism	DNA replication	DNA-replication	Holliday junction DNA helicase RuvB
19926	1	1	1	1	1	Regulation and Cell signaling	Quorum sensing and biofilm formation	Protein_YjgK_cluster_linked_to_biofilm_formation	Uncharacterized acetyltransferase YjgM (EC 2.3.1.-)
12753	1	1	1	1	1	Clustering-based subsystems	Three hypotheticals linked to lipoprotein biosynthesis	CBSS-188.1.peg.9880	COG1496: Uncharacterized conserved protein
16744	1	1	1	2	2	Miscellaneous	Plant-Prokaryote DOE project	COG1565	COG1496: Uncharacterized conserved protein
12440	1	2	1	4	2	Clustering-based subsystems	-	Nucleoside_Catabolism_cluster	Pyrimidine-nucleoside phosphorylase (EC 2.4.2.2)
17826	1	5	1	6	1	Nucleosides and Nucleotides	Pyrimidines	pyrimidine_conversions	Pyrimidine-nucleoside phosphorylase (EC 2.4.2.2)
9661	1	1	1	6	2	Carbohydrates	Monosaccharides	Deoxyribose_and_Deoxynucleoside_Catabolism	Pyrimidine-nucleoside phosphorylase (EC 2.4.2.2)
12448	1	10	1	3	1	Clustering-based subsystems	Nucleotidyl-phosphate metabolic cluster	CBSS-222523.1.peg.1311	NAD kinase (EC 2.7.1.23)
13213	4	11	1	1	1	Cofactors, Vitamins, Prosthetic Groups, Pigments	NAD and NADP	NAD_and_NADP_cofactor_biosynthesis_global	NAD kinase (EC 2.7.1.23)
21955	2	1	1	4	1	Secondary Metabolism	Plant Hormones	Auxin_biosynthesis	Tryptophan synthase beta chain (EC 4.2.1.20)
8154	1	2	5	1	1	Amino Acids and Derivatives	Aromatic amino acids and derivatives	Chorismate:_Intermediate_for_synthesis_of_Tryptophan,_PAPA_antibiotics,_PABA,_3-hydroxyanthranilate_and_more.	Tryptophan synthase beta chain (EC 4.2.1.20)
8247	1	1	1	1	1	Amino Acids and Derivatives	Aromatic amino acids and derivatives	Tryptophan_synthesis	Tryptophan synthase beta chain (EC 4.2.1.20)
16060	6	1	1	3	0	Metabolism of Aromatic Compounds	-	Aromatic_Amin_Catabolism	Nitrilotriacetate monooxygenase component B (EC 1.14.13.-)
7850	1	2	1	1	2	Amino Acids and Derivatives	Alanine, serine, and glycine	Glycine_and_Serine_Utilization	2-amino-3-ketobutyrate coenzyme A ligase (EC 2.3.1.29)
7875	2	2	6	1	1	Amino Acids and Derivatives	Alanine, serine, and glycine	Glycine_Biosynthesis	2-amino-3-ketobutyrate coenzyme A ligase (EC 2.3.1.29)
20664	1	4	2	3	1	Respiration	Electron donating reactions	Respiratory_Complex_I	Hypothetical transmembrane protein coupled to NADH-ubiquinone oxidoreductase chain 5 homolog
9217	7	4	1	1	2	Carbohydrates	CO2 fixation	CO2_uptake,_carboxysome	Hypothetical transmembrane protein coupled to NADH-ubiquinone oxidoreductase chain 5 homolog
21755	1	1	1	1	1	RNA Metabolism	Transcription	Transcription_initiation,_bacterial_sigma_factors	RNA polymerase sigma factor RpoH
22073	1	3	1	2	1	Stress Response	Heat shock	Heat_shock_dnaK_gene_cluster_extended	RNA polymerase sigma factor RpoH
12384	2	0	1	1	0	Clustering-based subsystems	Lysine, threonine, methionine, and cysteine	YeiH	Lysine-specific permease
8025	1	1	1	3	3	Amino Acids and Derivatives	Arginine	urea cycle, polyamines	Polyamine_Metabolism	Spermidine Putrescine ABC transporter permease component PotB (TC 3.A.1.11.1)
10420	2	2	3	2	1	Carbohydrates	Sugar alcohols	Inositol_catabolism	Methylmalonate-semialdehyde dehydrogenase [inositol] (EC 1.2.1.27)
21982	1	1	1	2	1	Stress Response	-	Bacterial_hemoglobins	Cyanoglobin
17722	1	5	1	2	1	Nucleosides and Nucleotides	Purines	Purine_conversions	Guanylate kinase (EC 2.7.4.8)
12231	3	12	1	1	1	Clustering-based subsystems	-	DNA_replication_cluster_1	DNA recombination and repair protein RecF
12304	1	1	1	1	1	Clustering-based subsystems	Hypothetical associated with RecF	Hypothetical_Coupled_to_RecF	DNA recombination and repair protein RecF
13722	1	1	1	1	1	DNA Metabolism	DNA repair	DNA_repair,_bacterial_RecFOR_pathway	DNA recombination and repair protein RecF
22789	2	1	1	1	1	Virulence, Disease and Defense	Resistance to antibiotics and toxic compounds	Arsenic_resistance	Arsenical-resistance protein ACR3
14463	1	1	1	1	1	Fatty Acids, Lipids, and Isoprenoids	-	Polyhydroxybutyrate_metabolism	D-beta-hydroxybutyrate dehydrogenase (EC 1.1.1.30)
15212	2	0	2	2	1	Membrane Transport	Protein and nucleoprotein secretion system, Type IV	Conjugative_transfer	Conjugative transfer protein TrbI
16540	1	1	3	1	1	Miscellaneous	Plant-Prokaryote DOE project	At3g50560	Gamma-glutamyltranspeptidase (EC 2.3.2.2)
22182	1	1	1	1	1	Stress Response	Oxidative stress	Glutathione:_Biosynthesis_and_gamma-glutamyl_cycle	Gamma-glutamyltranspeptidase (EC 2.3.2.2)
22496	1	1	3	3	1	Sulfur Metabolism	Organic sulfur assimilation	Utilization_of_glutathione_as_a_sulphur_source	Gamma-glutamyltranspeptidase (EC 2.3.2.2)
8455	1	13	1	1	1	Amino Acids and Derivatives	Glutamine, glutamate, aspartate, asparagine	ammonia assimilation	Poly-gamma-glutamate_biosynthesis	Gamma-glutamyltranspeptidase (EC 2.3.2.2)
9112	1	1	3	2	3	Carbohydrates	Central carbohydrate metabolism	Pyruvate_metabolism_II:_acetyl-CoA,_acetogenesis_from_pyruvate	Putative membrane protein, clustering with ActP
11812	1	0	1	2	0	Clustering-based subsystems	-	CBSS-316057.3.peg.563	conserved hypothetical protein in cyt c oxidase gene clusters
11582	1	1	3	8	1	Clustering-based subsystems	Biosynthesis of galactoglycans and related lipopolysacharides	CBSS-376686.6.peg.291	Apolipoprotein N-acyltransferase (EC 2.3.1.-)
12789	1	1	3	2	1	Clustering-based subsystems	-	tRNA-methylthiotransferase_containing_cluster	Apolipoprotein N-acyltransferase (EC 2.3.1.-)
12790	1	2	1	4	2	Clustering-based subsystems	-	tRNA-methylthiotransferase_containing_cluster	Copper homeostasis protein CutE
19556	1	1	5	1	2	Protein Metabolism	Protein processing and modification	Lipoprotein_Biosynthesis	Apolipoprotein N-acyltransferase (EC 2.3.1.-)
22868	1	5	3	1	1	Virulence, Disease and Defense	Resistance to antibiotics and toxic compounds	Copper_homeostasis:_copper_tolerance	Copper homeostasis protein CutE
17385	2	3	1	9	3	Motility and Chemotaxis	Flagellar motility in Prokaryota	Flagellum	Flagellar protein FlgJ [peptidoglycan hydrolase] (EC 3.2.1.-)
9224	2	2	1	1	1	Carbohydrates	CO2 fixation	CO2_uptake,_carboxysome	probable RuBisCo-expression protein CbbX
12186	1	1	1	3	1	Clustering-based subsystems	Cytochrome biogenesis	CBSS-196164.1.peg.1690	ABC-type multidrug transport system, ATPase component
10252	1	14	1	1	2	Carbohydrates	Organic acids	Methylcitrate_cycle	2-methylisocitrate dehydratase (EC 4.2.1.99)
10261	4	2	1	4	1	Carbohydrates	Organic acids	Propionate-CoA_to_Succinate_Module	2-methylisocitrate dehydratase (EC 4.2.1.99)
21789	2	3	0	3	1	Secondary Metabolism	Aromatic amino acids and derivatives	Cinnamic_Acid_Degradation	Probable 3-phenylpropionic acid transporter
12494	5	1	3	1	1	Clustering-based subsystems	Phosphate metabolism	PhoR-PhoB_two-component_regulatory_system	Phosphate ABC transporter, periplasmic phosphate-binding protein PstS (TC 3.A.1.7.1)
18466	6	1	2	1	1	Phosphorus Metabolism	-	High_affinity_phosphate_transporter_and_control_of_PHO_regulon	Phosphate ABC transporter, periplasmic phosphate-binding protein PstS (TC 3.A.1.7.1)
18501	3	2	2	2	2	Phosphorus Metabolism	-	Phosphate_metabolism	Phosphate ABC transporter, periplasmic phosphate-binding protein PstS (TC 3.A.1.7.1)
18536	3	2	1	1	1	Phosphorus Metabolism	-	P_uptake_(cyanobacteria)	Phosphate ABC transporter, periplasmic phosphate-binding protein PstS (TC 3.A.1.7.1)
12134	1	1	2	1	0	Clustering-based subsystems	-	Conserved_cluster_in_Enterobacteriaceae_downstream_from_YqjA,_a_DedA_family_protein	Glutathione S-transferase, omega (EC 2.5.1.18)
12797	4	2	1	1	1	Clustering-based subsystems	tRNA sulfuration	CBSS-89187.3.peg.2957	Glutathione S-transferase, omega (EC 2.5.1.18)
22202	4	1	2	4	2	Stress Response	Oxidative stress	Glutathione:_Non-redox_reactions	Glutathione S-transferase, omega (EC 2.5.1.18)
8638	2	14	2	2	2	Amino Acids and Derivatives	Lysine, threonine, methionine, and cysteine	Methionine_Degradation	Pyruvate-flavodoxin oxidoreductase (EC 1.2.7.-)
9065	5	11	22	2	1	Carbohydrates	Central carbohydrate metabolism	Pyruvate:ferredoxin_oxidoreductase	Pyruvate-flavodoxin oxidoreductase (EC 1.2.7.-)
13134	2	1	1	2	1	Cofactors, Vitamins, Prosthetic Groups, Pigments	Folate and pterines	YgfZ	Gamma-glutamyl phosphate reductase (EC 1.2.1.41)
17031	2	3	1	2	1	Miscellaneous	Plant-Prokaryote DOE project	Iojap	Gamma-glutamyl phosphate reductase (EC 1.2.1.41)
17130	2	1	1	2	3	Miscellaneous	Plant-Prokaryote DOE project	PROSC	Gamma-glutamyl phosphate reductase (EC 1.2.1.41)
22009	1	1	1	1	2	Stress Response	-	Commensurate_regulon_activation	Multiple antibiotic resistance protein MarA
8734	1	2	1	5	1	Amino Acids and Derivatives	Proline and 4-hydroxyproline	Proline_Synthesis	Gamma-glutamyl phosphate reductase (EC 1.2.1.41)
16320	4	2	1	3	1	Metabolism of Aromatic Compounds	Peripheral pathways for catabolism of aromatic compounds	Phenylpropanoid_compound_degradation	Chlorogenate esterase
17119	4	2	1	1	1	Miscellaneous	Plant-Prokaryote DOE project	Omega-amidase	Methylthioribose-1-phosphate isomerase (EC 5.3.1.23)
8653	1	2	1	2	1	Amino Acids and Derivatives	Lysine, threonine, methionine, and cysteine	Methionine_Salvage	Methylthioribose-1-phosphate isomerase (EC 5.3.1.23)
8611	1	0	0	0	0	Amino Acids and Derivatives	Lysine, threonine, methionine, and cysteine	Methionine_Biosynthesis	Methionine repressor MetJ
22251	1	0	1	1	0	Stress Response	Oxidative stress	Oxidative_stress	Fumarate and nitrate reduction regulatory protein
17322	10	3	1	6	1	Motility and Chemotaxis	Flagellar motility in Prokaryota	Flagellar_motility	Flagellar biosynthesis protein FlhA
17353	10	1	1	1	1	Motility and Chemotaxis	Flagellar motility in Prokaryota	Flagellum	Flagellar biosynthesis protein FlhA
11754	7	1	1	1	2	Clustering-based subsystems	-	CBSS-269801.1.peg.1715	Phosphopantetheine adenylyltransferase (EC 2.7.7.3)
12899	1	2	4	2	1	Cofactors, Vitamins, Prosthetic Groups, Pigments	Coenzyme A	Coenzyme_A_Biosynthesis	Phosphopantetheine adenylyltransferase (EC 2.7.7.3)
17099	7	4	0	9	1	Miscellaneous	Plant-Prokaryote DOE project	Niacin-Choline_transport_and_metabolism	GbcB Glycine betaine demethylase subunit B
22033	3	6	0	1	2	Stress Response	Detoxification	Tellurite_resistance:_Chromosomal_determinants	Tellurite resistance protein TrgA
22069	1	1	1	1	2	Stress Response	Heat shock	Heat_shock_dnaK_gene_cluster_extended	Ribonuclease PH (EC 2.7.7.56)
12402	3	1	2	2	4	Clustering-based subsystems	Methylamine utilization	Glutamate-mediated_methylamine_utilization_pathway	Glutamate synthase [NADPH] large chain (EC 1.4.1.13)
17445	1	1	1	3	1	Nitrogen Metabolism	-	Ammonia_assimilation	Glutamate synthase [NADPH] large chain (EC 1.4.1.13)
8426	4	6	2	2	2	Amino Acids and Derivatives	Glutamine, glutamate, aspartate, asparagine	ammonia assimilation	Glutamine,_Glutamate,_Aspartate_and_Asparagine_Biosynthesis	Glutamate synthase [NADPH] large chain (EC 1.4.1.13)
9955	1	1	1	1	1	Carbohydrates	Monosaccharides	L-rhamnose_utilization	Predicted L-rhamnose isomerase RhaI (EC 5.3.1.14)
8397	1	1	1	2	1	Amino Acids and Derivatives	-	Creatine_and_Creatinine_Degradation	N-methylhydantoinase B (EC 3.5.2.14)
21241	1	3	1	5	1	RNA Metabolism	RNA processing and modification	RNA_processing_and_degradation,_bacterial	3'-to-5' oligoribonuclease (orn)
12150	1	1	1	2	6	Clustering-based subsystems	-	Conserved_gene_cluster_associated_with_Met-tRNA_formyltransferase	DNA topoisomerase I (EC 5.99.1.2)
13847	1	2	1	2	1	DNA Metabolism	DNA replication	DNA_topoisomerases,_Type_I,_ATP-independent	DNA topoisomerase I (EC 5.99.1.2)
15295	2	1	2	1	1	Membrane Transport	Protein and nucleoprotein secretion system, Type IV	pVir_Plasmid_of_Campylobacter	DNA topoisomerase I (EC 5.99.1.2)
11903	1	1	1	2	1	Clustering-based subsystems	-	CBSS-393133.3.peg.2787	Thymidylate kinase (EC 2.7.4.9)
12283	1	2	1	3	1	Clustering-based subsystems	Fatty acid metabolic cluster	COG1399	Thymidylate kinase (EC 2.7.4.9)
17832	3	1	3	2	1	Nucleosides and Nucleotides	Pyrimidines	pyrimidine_conversions	Thymidylate kinase (EC 2.7.4.9)
10148	1	1	1	1	1	Carbohydrates	One-carbon Metabolism	Serine-glyoxylate_cycle	ethylmalonyl-CoA mutase
10172	1	3	1	12	1	Carbohydrates	One-carbon Metabolism	Serine-glyoxylate_cycle	Methylmalonyl-CoA mutase (EC 5.4.99.2)
10274	1	1	2	1	1	Carbohydrates	Organic acids	Propionyl-CoA_to_Succinyl-CoA_Module	Methylmalonyl-CoA mutase (EC 5.4.99.2)
19534	12	3	4	18	2	Protein Metabolism	Protein processing and modification	G3E_family_of_P-loop_GTPases_(metallocenter_biosynthesis)	Methylmalonyl-CoA mutase (EC 5.4.99.2)
15833	12	2	2	1	1	Membrane Transport	Protein translocation across cytoplasmic membrane	HtrA_and_Sec_secretion	Preprotein translocase secY subunit (TC 3.A.5.1.1)
12605	1	2	2	1	2	Clustering-based subsystems	Putrescine/GABA utilization cluster-temporal,to add to SSs	GABA_and_putrescine_metabolism_from_cluters	Putrescine ABC transporter putrescine-binding protein PotF (TC 3.A.1.11.2)
8013	1	2	2	3	1	Amino Acids and Derivatives	Arginine	urea cycle, polyamines	Polyamine_Metabolism	Putrescine ABC transporter putrescine-binding protein PotF (TC 3.A.1.11.2)
21166	1	1	1	3	1	RNA Metabolism	RNA processing and modification	Queuosine-Archaeosine_Biosynthesis	Peptidyl-prolyl cis-trans isomerase (EC 5.2.1.8)
9578	1	1	2	1	1	Carbohydrates	Fermentation	Acetyl-CoA_fermentation_to_Butyrate	Enoyl-CoA hydratase (EC 4.2.1.17)
10873	2	3	1	3	1	Cell Wall and Capsule	Capsular and extracellular polysacchrides	dTDP-rhamnose_synthesis	dTDP-4-dehydrorhamnose reductase (EC 1.1.1.133)
10957	2	1	1	1	1	Cell Wall and Capsule	Capsular and extracellular polysacchrides	Rhamnose_containing_glycans	dTDP-4-dehydrorhamnose reductase (EC 1.1.1.133)
10789	2	2	1	1	0	Cell Wall and Capsule	Capsular and extracellular polysacchrides	Alginate_metabolism	RNA polymerase sigma-H factor AlgT
9601	1	4	4	2	0	Carbohydrates	Fermentation	Fermentations:_Lactate	L-lactate dehydrogenase (EC 1.1.1.27)
9609	2	4	1	1	0	Carbohydrates	Fermentation	Fermentations:_Mixed_acid	L-lactate dehydrogenase (EC 1.1.1.27)
19177	4	4	1	3	1	Protein Metabolism	Protein biosynthesis	Translation_termination_factors_bacterial	Peptide chain release factor 3
11896	3	1	2	2	1	Clustering-based subsystems	-	CBSS-393124.3.peg.2657	ADA regulatory protein
11897	2	1	1	1	1	Clustering-based subsystems	-	CBSS-393124.3.peg.2657	Methylated-DNA--protein-cysteine methyltransferase (EC 2.1.1.63)
13667	1	1	2	3	1	DNA Metabolism	DNA repair	DNA_repair,_bacterial	ADA regulatory protein
13695	1	1	2	2	1	DNA Metabolism	DNA repair	DNA_repair,_bacterial	Methylated-DNA--protein-cysteine methyltransferase (EC 2.1.1.63)
11386	1	1	1	1	1	Cell Wall and Capsule	-	Murein_Hydrolases	Membrane-bound lytic murein transglycosylase D precursor (EC 3.2.1.-)
11731	1	5	1	1	1	Clustering-based subsystems	-	CBSS-228410.1.peg.134	Membrane-bound lytic murein transglycosylase D precursor (EC 3.2.1.-)
12225	2	1	2	1	2	Clustering-based subsystems	DNA polymerase III epsilon cluster	CBSS-342610.3.peg.1536	Membrane-bound lytic murein transglycosylase D precursor (EC 3.2.1.-)
17822	1	0	2	1	1	Nucleosides and Nucleotides	Pyrimidines	pyrimidine_conversions	Nucleoside-triphosphate-adenylate kinase (EC 2.7.4.10)
19345	1	8	1	2	1	Protein Metabolism	Protein biosynthesis	Universal_GTPases	GTP-binding protein TypA/BipA
12869	1	1	1	1	1	Cofactors, Vitamins, Prosthetic Groups, Pigments	Biotin	Biotin_biosynthesis	Adenosylmethionine-8-amino-7-oxononanoate aminotransferase (EC 2.6.1.62)
16652	1	1	1	2	1	Miscellaneous	Plant-Prokaryote DOE project	Biotin_biosynthesis_Experimental	Adenosylmethionine-8-amino-7-oxononanoate aminotransferase (EC 2.6.1.62)
11592	1	4	2	1	1	Clustering-based subsystems	-	Butyrate_metabolism_cluster	3-hydroxyacyl-CoA dehydrogenase (EC 1.1.1.35)
11594	2	1	3	1	1	Clustering-based subsystems	-	Butyrate_metabolism_cluster	Enoyl-CoA hydratase (EC 4.2.1.17)
14249	1	1	1	1	1	Fatty Acids, Lipids, and Isoprenoids	Fatty acids	Fatty_acid_degradation_regulons	Enoyl-CoA hydratase (EC 4.2.1.17)
14256	1	1	2	1	2	Fatty Acids, Lipids, and Isoprenoids	Fatty acids	Fatty_acid_metabolism_cluster	3-hydroxyacyl-CoA dehydrogenase (EC 1.1.1.35)
14257	1	6	1	1	1	Fatty Acids, Lipids, and Isoprenoids	Fatty acids	Fatty_acid_metabolism_cluster	3-hydroxybutyryl-CoA epimerase (EC 5.1.2.3)
14260	2	3	1	1	1	Fatty Acids, Lipids, and Isoprenoids	Fatty acids	Fatty_acid_metabolism_cluster	Enoyl-CoA hydratase (EC 4.2.1.17)
14452	3	1	2	1	2	Fatty Acids, Lipids, and Isoprenoids	-	Polyhydroxybutyrate_metabolism	3-hydroxyacyl-CoA dehydrogenase (EC 1.1.1.35)
14455	1	1	1	3	1	Fatty Acids, Lipids, and Isoprenoids	-	Polyhydroxybutyrate_metabolism	3-hydroxybutyryl-CoA epimerase (EC 5.1.2.3)
14465	1	1	1	1	1	Fatty Acids, Lipids, and Isoprenoids	-	Polyhydroxybutyrate_metabolism	Enoyl-CoA hydratase (EC 4.2.1.17)
16300	4	3	1	1	2	Metabolism of Aromatic Compounds	Peripheral pathways for catabolism of aromatic compounds	n-Phenylalkanoic_acid_degradation	3-hydroxyacyl-CoA dehydrogenase (EC 1.1.1.35)
16301	2	1	1	2	1	Metabolism of Aromatic Compounds	Peripheral pathways for catabolism of aromatic compounds	n-Phenylalkanoic_acid_degradation	3-hydroxybutyryl-CoA epimerase (EC 5.1.2.3)
16303	2	3	4	2	1	Metabolism of Aromatic Compounds	Peripheral pathways for catabolism of aromatic compounds	n-Phenylalkanoic_acid_degradation	Delta(3)-cis-delta(2)-trans-enoyl-CoA isomerase (EC 5.3.3.8)
16304	1	3	1	1	1	Metabolism of Aromatic Compounds	Peripheral pathways for catabolism of aromatic compounds	n-Phenylalkanoic_acid_degradation	Enoyl-CoA hydratase (EC 4.2.1.17)
8308	1	1	1	3	1	Amino Acids and Derivatives	Branched-chain amino acids	Isoleucine_degradation	3-hydroxyacyl-CoA dehydrogenase (EC 1.1.1.35)
8320	6	1	1	6	2	Amino Acids and Derivatives	Branched-chain amino acids	Isoleucine_degradation	Enoyl-CoA hydratase (EC 4.2.1.17)
8368	29	1	1	1	2	Amino Acids and Derivatives	Branched-chain amino acids	Valine_degradation	3-hydroxyacyl-CoA dehydrogenase (EC 1.1.1.35)
8379	5	1	1	1	1	Amino Acids and Derivatives	Branched-chain amino acids	Valine_degradation	Enoyl-CoA hydratase (EC 4.2.1.17)
9560	1	1	1	4	1	Carbohydrates	Fermentation	Acetyl-CoA_fermentation_to_Butyrate	3-hydroxyacyl-CoA dehydrogenase (EC 1.1.1.35)
9564	11	1	2	2	1	Carbohydrates	Fermentation	Acetyl-CoA_fermentation_to_Butyrate	3-hydroxybutyryl-CoA epimerase (EC 5.1.2.3)
9591	1	2	1	1	1	Carbohydrates	Fermentation	Butanol_Biosynthesis	Enoyl-CoA hydratase (EC 4.2.1.17)
10372	1	1	2	2	2	Carbohydrates	Sugar alcohols	Ethanolamine_utilization	Phosphate acetyltransferase (EC 2.3.1.8)
10450	1	4	1	7	1	Carbohydrates	Sugar alcohols	Propanediol_utilization	Phosphate acetyltransferase (EC 2.3.1.8)
18337	1	1	1	3	1	Phages, Prophages, Transposable elements, Plasmids	Phages, Prophages	Staphylococcal_phi-Mu50B-like_prophages	Phage terminase, small subunit [SA bacteriophages 11, Mu50B]
20340	1	1	1	1	1	Respiration	Electron accepting reactions	Fe(III)_respiration_-_Shewanella_type	surface localized decaheme cytochrome c lipoprotein, MtrC
20626	1	1	1	1	1	Respiration	Electron donating reactions	Hydrogenases	Sulfhydrogenase II subunit d
20634	1	1	2	5	2	Respiration	Electron donating reactions	Na(+)-translocating_NADH-quinone_oxidoreductase_and_rnf-like_group_of_electron_transport_complexes	Electron transport complex protein RnfB
22672	1	1	1	3	2	Virulence, Disease and Defense	-	C_jejuni_colonization_of_chick_caeca	Phosphate acetyltransferase (EC 2.3.1.8)
22683	1	1	1	3	2	Virulence, Disease and Defense	Detection	MLST	Phosphate acetyltransferase (EC 2.3.1.8)
23482	1	1	2	1	2	Respiration	Electron accepting reactions	trimethylamine_N-oxide_(TMAO)_reductase	Cytochrome c-type protein TorC
8660	33	3	1	1	2	Amino Acids and Derivatives	Lysine, threonine, methionine, and cysteine	Threonine_anaerobic_catabolism_gene_cluster	Phosphate acetyltransferase (EC 2.3.1.8)
9110	15	2	2	1	1	Carbohydrates	Central carbohydrate metabolism	Pyruvate_metabolism_II:_acetyl-CoA,_acetogenesis_from_pyruvate	Phosphate acetyltransferase (EC 2.3.1.8)
9602	4	17	12	1	1	Carbohydrates	Fermentation	Fermentations:_Lactate	Phosphate acetyltransferase (EC 2.3.1.8)
9610	2	1	5	1	1	Carbohydrates	Fermentation	Fermentations:_Mixed_acid	Phosphate acetyltransferase (EC 2.3.1.8)
10504	1	1	1	3	1	Carbohydrates	-	Sugar_utilization_in_Thermotogales	Endo-1,4-beta-mannosidase
9982	1	1	1	2	1	Carbohydrates	Monosaccharides	Mannose_Metabolism	Endo-1,4-beta-mannosidase
11981	3	1	3	6	1	Clustering-based subsystems	-	Cell_division-ribosomal_stress_proteins_cluster	Transcription-repair coupling factor
13845	2	1	1	5	1	DNA Metabolism	DNA replication	DNA-replication	Transcription-repair coupling factor
14108	2	3	2	1	2	Dormancy and Sporulation	-	Sporulation_Cluster	Transcription-repair coupling factor
21725	1	3	2	6	1	RNA Metabolism	Transcription	Transcription_factors_bacterial	Transcription-repair coupling factor
19395	8	1	2	1	1	Protein Metabolism	Protein degradation	Proteasome_bacterial	ATP-dependent protease HslV (EC 3.4.25.-)
19471	6	6	3	1	1	Protein Metabolism	Protein degradation	Proteolysis_in_bacteria,_ATP-dependent	ATP-dependent protease HslV (EC 3.4.25.-)
16833	1	1	1	3	1	Miscellaneous	Plant-Prokaryote DOE project	COG3380_COG2907	COG2907: Amine oxidase, flavin-containing
11760	1	1	1	3	1	Clustering-based subsystems	-	CBSS-281090.3.peg.464	Shikimate 5-dehydrogenase I alpha (EC 1.1.1.25)
16559	1	1	1	1	1	Miscellaneous	Plant-Prokaryote DOE project	At4g10620_At3g57180_At3g47450	Shikimate 5-dehydrogenase I alpha (EC 1.1.1.25)
8180	1	1	1	1	1	Amino Acids and Derivatives	Aromatic amino acids and derivatives	Chorismate_Synthesis	Shikimate 5-dehydrogenase I alpha (EC 1.1.1.25)
8199	1	1	1	1	1	Amino Acids and Derivatives	Aromatic amino acids and derivatives	Common_Pathway_For_Synthesis_of_Aromatic_Compounds_(DAHP_synthase_to_chorismate)	Shikimate 5-dehydrogenase I alpha (EC 1.1.1.25)
10178	1	1	1	1	1	Carbohydrates	One-carbon Metabolism	Serine-glyoxylate_cycle	Propionyl-CoA carboxylase beta chain (EC 6.4.1.3)
11934	4	1	3	1	1	Clustering-based subsystems	-	CBSS-83332.1.peg.3803	Propionyl-CoA carboxylase beta chain (EC 6.4.1.3)
14230	7	1	1	1	1	Fatty Acids, Lipids, and Isoprenoids	Fatty acids	Fatty_Acid_Biosynthesis_FASII	Acetyl-coenzyme A carboxyl transferase beta chain (EC 6.4.1.2)
13446	1	1	1	1	0	Cofactors, Vitamins, Prosthetic Groups, Pigments	Tetrapyrroles	Cobalamin_synthesis	Cobalt-precorrin-3b C17-methyltransferase
13479	2	2	1	5	0	Cofactors, Vitamins, Prosthetic Groups, Pigments	Tetrapyrroles	Coenzyme_B12_biosynthesis	Cobalt-precorrin-3b C17-methyltransferase
11602	6	2	1	2	0	Clustering-based subsystems	Carbohydrates	Beta-lactamase_cluster_in_Streptococcus	Pyruvate formate-lyase (EC 2.3.1.54)
9595	1	1	2	2	1	Carbohydrates	Fermentation	Butanol_Biosynthesis	Pyruvate formate-lyase (EC 2.3.1.54)
9614	1	2	3	1	0	Carbohydrates	Fermentation	Fermentations:_Mixed_acid	Pyruvate formate-lyase (EC 2.3.1.54)
17219	1	1	1	2	0	Miscellaneous	Plant-Prokaryote DOE project	YrdC-YciO-Sua5_protein_family	COG0613, Predicted metal-dependent phosphoesterases (PHP family)
21400	2	1	1	1	0	RNA Metabolism	RNA processing and modification	tRNA_modification_Bacteria	COG0613, Predicted metal-dependent phosphoesterases (PHP family)
15970	2	1	1	1	1	Membrane Transport	-	Transport_of_Zinc	Zinc ABC transporter, inner membrane permease protein ZnuB
16739	1	1	1	4	3	Miscellaneous	Plant-Prokaryote DOE project	COG0523	Zinc ABC transporter, inner membrane permease protein ZnuB
18803	1	11	1	2	2	Protein Metabolism	Protein biosynthesis	Ribosome_biogenesis_bacterial	Ribosomal protein S6 glutaminyl transferase
12162	3	3	4	3	4	Clustering-based subsystems	-	Conserved_gene_cluster_associated_with_Met-tRNA_formyltransferase	Ribosomal RNA large subunit methyltransferase N (EC 2.1.1.-)
19102	3	1	3	1	1	Protein Metabolism	Protein biosynthesis	rRNAs	LSU rRNA
19203	2	2	2	1	1	Protein Metabolism	Protein biosynthesis	tRNA_aminoacylation,_Asp_and_Asn	Aspartyl-tRNA(Asn) amidotransferase subunit C (EC 6.3.5.6)
21224	1	3	1	1	4	RNA Metabolism	RNA processing and modification	RNA_methylation	Ribosomal RNA large subunit methyltransferase N (EC 2.1.1.-)
21296	1	1	1	1	4	RNA Metabolism	RNA processing and modification	rRNA_modification_Bacteria	Ribosomal RNA large subunit methyltransferase N (EC 2.1.1.-)
19003	1	2	1	1	1	Protein Metabolism	Protein biosynthesis	Ribosome_SSU_bacterial	SSU ribosomal protein S7p (S5e)
11518	2	2	1	2	1	Clustering-based subsystems	-	Bacterial_Cell_Division	Cell division protein FtsX
12536	1	6	1	1	1	Clustering-based subsystems	Protein export?	CBSS-393121.3.peg.2760	Cell division protein FtsX
15594	1	1	2	1	1	Membrane Transport	Protein secretion system, Type II	Predicted_secretion_system_W_clustering_with_cell_division_proteins	Cell division protein FtsX
10137	1	4	1	1	1	Carbohydrates	One-carbon Metabolism	Serine-glyoxylate_cycle	Acetoacetyl-CoA reductase (EC 1.1.1.36)
14457	4	1	1	5	1	Fatty Acids, Lipids, and Isoprenoids	-	Polyhydroxybutyrate_metabolism	Acetoacetyl-CoA reductase (EC 1.1.1.36)
9566	4	1	2	2	2	Carbohydrates	Fermentation	Acetyl-CoA_fermentation_to_Butyrate	Acetoacetyl-CoA reductase (EC 1.1.1.36)
10311	11	1	1	1	0	Carbohydrates	Polysaccharides	Glycogen_metabolism	Maltodextrin phosphorylase (EC 2.4.1.1)
12388	17	1	1	2	0	Clustering-based subsystems	-	Maltose_utilization_cluster	Maltodextrin phosphorylase (EC 2.4.1.1)
9419	2	1	1	3	0	Carbohydrates	Di- and oligosaccharides	Maltose_and_Maltodextrin_Utilization	Maltodextrin phosphorylase (EC 2.4.1.1)
9088	2	4	6	4	1	Carbohydrates	Central carbohydrate metabolism	Pyruvate_metabolism_I:_anaplerotic_reactions,_PEP	Pyruvate carboxyl transferase (EC 6.4.1.1)
10750	2	0	0	2	0	Cell Division and Cell Cycle	-	MukBEF_Chromosome_Condensation	Chromosome partition protein MukB
13874	4	0	0	2	0	DNA Metabolism	-	DNA_structural_proteins,_bacterial	Chromosome partition protein MukB
20162	1	2	1	2	4	Respiration	ATP synthases	F0F1-type_ATP_synthase	ATP synthase gamma chain (EC 3.6.3.14)
10074	1	1	0	2	0	Carbohydrates	One-carbon Metabolism	Methanogenesis	Formylmethanofuran dehydrogenase subunit C (EC 1.2.99.5)
21770	1	1	1	1	1	RNA Metabolism	Transcription	Transcription_initiation,_bacterial_sigma_factors	Serine protease precursor MucD/AlgY associated with sigma factor RpoE
17124	2	1	1	1	1	Miscellaneous	Plant-Prokaryote DOE project	PROSC	Aspartate aminotransferase (EC 2.6.1.1)
17153	1	1	1	1	1	Miscellaneous	Plant-Prokaryote DOE project	PROSC	Transcriptional regulator, GntR family domain
8400	9	1	1	1	1	Amino Acids and Derivatives	Glutamine, glutamate, aspartate, asparagine	ammonia assimilation	Aspartate_aminotransferase	Aspartate aminotransferase (EC 2.6.1.1)
8420	4	1	3	1	2	Amino Acids and Derivatives	Glutamine, glutamate, aspartate, asparagine	ammonia assimilation	Glutamine,_Glutamate,_Aspartate_and_Asparagine_Biosynthesis	Aspartate aminotransferase (EC 2.6.1.1)
8667	1	4	1	4	1	Amino Acids and Derivatives	Lysine, threonine, methionine, and cysteine	Threonine_and_Homoserine_Biosynthesis	Aspartate aminotransferase (EC 2.6.1.1)
18815	4	1	1	1	1	Protein Metabolism	Protein biosynthesis	Ribosome_LSU_bacterial	LSU ribosomal protein L13p (L13Ae)
17141	5	2	2	2	1	Miscellaneous	Plant-Prokaryote DOE project	PROSC	N-succinyl-L,L-diaminopimelate aminotransferase (EC 2.6.1.17)
17152	4	2	1	2	1	Miscellaneous	Plant-Prokaryote DOE project	PROSC	Succinylornithine transaminase (EC 2.6.1.81)
7950	2	2	1	1	1	Amino Acids and Derivatives	Arginine	urea cycle, polyamines	Arginine_and_Ornithine_Degradation	Succinylornithine transaminase (EC 2.6.1.81)
8548	4	1	2	3	1	Amino Acids and Derivatives	Lysine, threonine, methionine, and cysteine	Lysine_Biosynthesis_DAP_Pathway	N-succinyl-L,L-diaminopimelate aminotransferase (EC 2.6.1.17)
12044	30	1	4	1	2	Clustering-based subsystems	Clustering-based subsystems	CBSS-280355.3.peg.2835	DinG family ATP-dependent helicase YoaA
13672	1	3	1	7	1	DNA Metabolism	DNA repair	DNA_repair,_bacterial_DinG_and_relatives	DinG family ATP-dependent helicase YoaA
13129	1	2	1	1	1	Cofactors, Vitamins, Prosthetic Groups, Pigments	Folate and pterines	YgfZ	Folate-dependent protein for Fe/S cluster synthesis/repair in oxidative stress
13152	2	2	1	1	1	Cofactors, Vitamins, Prosthetic Groups, Pigments	Folate and pterines	YgfZ-Iron	Folate-dependent protein for Fe/S cluster synthesis/repair in oxidative stress
17067	1	2	1	1	1	Miscellaneous	Plant-Prokaryote DOE project	Iron-sulfur_cluster_assembly	Folate-dependent protein for Fe/S cluster synthesis/repair in oxidative stress
10638	1	3	1	4	1	Carbohydrates	-	Sugar_utilization_in_Thermotogales	Xylulose kinase (EC 2.7.1.17)
9996	1	1	13	1	1	Carbohydrates	Monosaccharides	Xylose_utilization	Xylulose kinase (EC 2.7.1.17)
13684	1	1	1	1	1	DNA Metabolism	DNA repair	DNA_repair,_bacterial	DNA repair protein RadA
19477	1	2	1	2	1	Protein Metabolism	Protein degradation	Proteolysis_in_bacteria,_ATP-dependent	DNA repair protein RadA
20400	1	1	1	3	2	Respiration	Electron accepting reactions	Terminal_cytochrome_d_ubiquinol_oxidases	Cytochrome d ubiquinol oxidase subunit I (EC 1.10.3.-)
20419	6	1	1	6	2	Respiration	Electron accepting reactions	Terminal_cytochrome_oxidases	Cytochrome d ubiquinol oxidase subunit I (EC 1.10.3.-)
10731	1	1	1	1	4	Cell Division and Cell Cycle	-	Cyanobacterial_Circadian_Clock	Group 2 RNA polymerase sigma factor
10746	8	1	4	1	1	Cell Division and Cell Cycle	-	Macromolecular_synthesis_operon	RNA polymerase sigma factor RpoD
17413	1	1	1	1	1	Motility and Chemotaxis	Flagellar motility in Prokaryota	Flagellum	RNA polymerase sigma factor RpoD
20740	3	2	3	1	1	Respiration	Electron donating reactions	Succinate_dehydrogenase	Succinate dehydrogenase cytochrome b560 subunit
21745	11	3	1	2	2	RNA Metabolism	Transcription	Transcription_factors_cyanobacterial_RpoD-like_sigma_factors	RNA polymerase sigma factor RpoD
21753	41	3	1	5	1	RNA Metabolism	Transcription	Transcription_initiation,_bacterial_sigma_factors	RNA polymerase sigma factor RpoD
22916	1	1	3	5	5	Virulence, Disease and Defense	Resistance to antibiotics and toxic compounds	Methicillin_resistance_in_Staphylococci	FemC, factor involved in methicillin resistance
10147	1	1	2	2	2	Carbohydrates	One-carbon Metabolism	Serine-glyoxylate_cycle	Enolase (EC 4.2.1.11)
8882	2	1	1	1	1	Carbohydrates	Central carbohydrate metabolism	Entner-Doudoroff_Pathway	Enolase (EC 4.2.1.11)
8936	2	3	1	2	1	Carbohydrates	Central carbohydrate metabolism	Glycolysis_and_Gluconeogenesis	Enolase (EC 4.2.1.11)
8953	1	1	1	1	1	Carbohydrates	Central carbohydrate metabolism	Glycolysis_and_Gluconeogenesis,_including_Archaeal_enzymes	Enolase (EC 4.2.1.11)
21984	4	2	12	2	1	Stress Response	-	Bacterial_hemoglobins	diguanylate cyclase/phosphodiesterase (GGDEF & EAL domains) with PAS/PAC sensor(s)
13573	6	1	1	3	1	Cofactors, Vitamins, Prosthetic Groups, Pigments	-	Thiamin_biosynthesis	Hydroxymethylpyrimidine ABC transporter, transmembrane component
10061	1	2	3	4	0	Carbohydrates	One-carbon Metabolism	Methanogenesis	CoB--CoM heterodisulfide reductase subunit A (EC 1.8.98.1)
20297	1	8	1	9	0	Respiration	Electron accepting reactions	Anaerobic_respiratory_reductases	CoB--CoM heterodisulfide reductase subunit A (EC 1.8.98.1)
20524	1	1	1	2	1	Respiration	Electron donating reactions	H2:CoM-S-S-HTP_oxidoreductase	CoB--CoM heterodisulfide reductase subunit A (EC 1.8.98.1)
8775	2	1	1	1	2	Carbohydrates	Aminosugars	Chitin_and_N-acetylglucosamine_utilization	Predicted transcriptional regulator of N-Acetylglucosamine utilization, GntR family
17990	1	2	1	3	1	Phages, Prophages, Transposable elements, Plasmids	Phages, Prophages	Listeria_phi-A118-like_prophages	Protein gp29 [Bacteriophage A118]
18731	1	1	1	1	1	Potassium metabolism	-	Potassium_homeostasis	Potassium voltage-gated channel subfamily KQT
23195	1	3	1	5	1	Carbohydrates	Monosaccharides	Fructose_utilization	Predicted regulator of fructose utilization, DeoR family
12621	1	5	1	1	1	Clustering-based subsystems	Recombination related cluster	CBSS-198094.1.peg.4426	DNA polymerase X family
8139	3	3	3	4	1	Amino Acids and Derivatives	Aromatic amino acids and derivatives	Chorismate:_Intermediate_for_synthesis_of_Tryptophan,_PAPA_antibiotics,_PABA,_3-hydroxyanthranilate_and_more.	Anthranilate synthase, amidotransferase component (EC 4.1.3.27)
8241	1	1	2	4	1	Amino Acids and Derivatives	Aromatic amino acids and derivatives	Tryptophan_synthesis	Anthranilate synthase, amidotransferase component (EC 4.1.3.27)
21975	1	13	1	2	1	Stress Response	Acid stress	Acid_resistance_mechanisms	Biosynthetic arginine decarboxylase (EC 4.1.1.19)
7932	2	2	1	1	1	Amino Acids and Derivatives	Arginine	urea cycle, polyamines	Arginine_and_Ornithine_Degradation	Biosynthetic arginine decarboxylase (EC 4.1.1.19)
7997	2	2	1	3	2	Amino Acids and Derivatives	Arginine	urea cycle, polyamines	Polyamine_Metabolism	Biosynthetic arginine decarboxylase (EC 4.1.1.19)
23019	3	1	4	1	0	Virulence, Disease and Defense	Resistance to antibiotics and toxic compounds	The_mdtABCD_multidrug_resistance_cluster	Multidrug transporter MdtC
15839	6	2	1	2	2	Membrane Transport	Protein translocation across cytoplasmic membrane	HtrA_and_Sec_secretion	Protein-export membrane protein SecF (TC 3.A.5.1.1)
21807	7	3	1	4	2	Secondary Metabolism	Bacterial cytostatics, differentiation factors and antibiotics	2-isocapryloyl-3R-hydroxymethyl-gamma-butyrolactone_and_other_bacterial_morphogens	Hydrophobic secreted aerial hyphae protein, ChpE
12751	2	1	1	3	2	Clustering-based subsystems	Sulfatases and sulfatase modifying factor 1 (and a hypothetical)	Sulfatases_and_sulfatase_modifying_factor_1	Sulfatase
12752	1	1	4	1	2	Clustering-based subsystems	Sulfatases and sulfatase modifying factor 1 (and a hypothetical)	Sulfatases_and_sulfatase_modifying_factor_1	Sulfatase modifying factor 1 precursor (C-alpha-formyglycine- generating enzyme 1)
8316	1	1	1	1	0	Amino Acids and Derivatives	Branched-chain amino acids	Isoleucine_degradation	Butyrate kinase (EC 2.7.2.7)
8375	1	5	1	1	0	Amino Acids and Derivatives	Branched-chain amino acids	Valine_degradation	Butyrate kinase (EC 2.7.2.7)
9572	1	1	1	1	0	Carbohydrates	Fermentation	Acetyl-CoA_fermentation_to_Butyrate	Butyrate kinase (EC 2.7.2.7)
20596	1	1	2	5	2	Respiration	Electron donating reactions	Hydrogenases	NAD-reducing hydrogenase subunit HoxF (EC 1.12.1.2)
17566	1	1	2	1	1	Nitrogen Metabolism	-	Nitrogen_fixation	Nitrogenase cofactor carrier protein NafY
13299	1	1	2	2	0	Cofactors, Vitamins, Prosthetic Groups, Pigments	Quinone cofactors	Coenzyme_PQQ_synthesis	Coenzyme PQQ synthesis protein D
13332	1	1	1	1	0	Cofactors, Vitamins, Prosthetic Groups, Pigments	Quinone cofactors	Pyrroloquinoline_Quinone_biosynthesis	Coenzyme PQQ synthesis protein D
13689	1	2	3	2	1	DNA Metabolism	DNA repair	DNA_repair,_bacterial	Exodeoxyribonuclease III (EC 3.1.11.2)
19789	1	7	1	2	1	Regulation and Cell signaling	Programmed Cell Death and Toxin-antitoxin Systems	Toxin-antitoxin_systems_(other_than_RelBE_and_MazEF)	Antitoxin YgiT
22232	1	1	1	4	1	Stress Response	Oxidative stress	Glutathione:_Redox_cycle	Uncharacterized monothiol glutaredoxin ycf64-like
19519	1	2	1	1	1	Protein Metabolism	Protein folding	Protein_chaperones	Chaperone protein DnaK
22056	1	5	3	3	4	Stress Response	Heat shock	Heat_shock_dnaK_gene_cluster_extended	Chaperone protein DnaK
8478	3	1	1	1	6	Amino Acids and Derivatives	Histidine Metabolism	Histidine_Biosynthesis	Imidazole glycerol phosphate synthase cyclase subunit (EC 4.1.3.-)
13178	1	0	1	2	1	Cofactors, Vitamins, Prosthetic Groups, Pigments	Folate and pterines	YgfZ	S-formylglutathione hydrolase (EC 3.1.2.12)
22027	1	2	2	1	1	Stress Response	Detoxification	Glutathione-dependent_pathway_of_formaldehyde_detoxification	S-formylglutathione hydrolase (EC 3.1.2.12)
13963	1	1	2	2	4	DNA Metabolism	-	YcfH	Putative deoxyribonuclease YcfH
18833	4	1	1	1	1	Protein Metabolism	Protein biosynthesis	Ribosome_LSU_bacterial	LSU ribosomal protein L30p (L7e)
17051	1	1	2	1	1	Miscellaneous	Plant-Prokaryote DOE project	Iojap	tRNA delta(2)-isopentenylpyrophosphate transferase (EC 2.5.1.8)
21442	4	1	1	2	1	RNA Metabolism	RNA processing and modification	tRNA_modification_Bacteria	tRNA delta(2)-isopentenylpyrophosphate transferase (EC 2.5.1.8)
21502	1	1	1	1	1	RNA Metabolism	RNA processing and modification	tRNA_modification_yeast_cytoplasmic	tRNA delta(2)-isopentenylpyrophosphate transferase (EC 2.5.1.8)
21530	2	1	1	1	1	RNA Metabolism	RNA processing and modification	tRNA_modification_yeast_mitochondrial	tRNA delta(2)-isopentenylpyrophosphate transferase (EC 2.5.1.8)
21554	1	7	1	1	1	RNA Metabolism	RNA processing and modification	tRNA_processing	tRNA delta(2)-isopentenylpyrophosphate transferase (EC 2.5.1.8)
11815	1	2	1	1	1	Clustering-based subsystems	-	CBSS-316057.3.peg.563	Cytochrome oxidase biogenesis protein Cox11-CtaG, copper delivery to Cox1
20215	3	2	1	1	1	Respiration	-	Biogenesis_of_cytochrome_c_oxidases	Cytochrome oxidase biogenesis protein Cox11-CtaG, copper delivery to Cox1
11400	1	1	2	1	1	Cell Wall and Capsule	-	Peptidoglycan_biosynthesis--gjo	UDP-N-acetylmuramate:L-alanyl-gamma-D-glutamyl-meso-diaminopimelate ligase (EC 6.3.2.-)
11453	1	1	1	2	2	Cell Wall and Capsule	-	Recycling_of_Peptidoglycan_Amino_Acids	UDP-N-acetylmuramate:L-alanyl-gamma-D-glutamyl-meso-diaminopimelate ligase (EC 6.3.2.-)
12371	7	3	4	1	1	Clustering-based subsystems	-	LSU_ribosomal_proteins_cluster	LSU ribosomal protein L1p (L10Ae)
18822	1	3	4	1	1	Protein Metabolism	Protein biosynthesis	Ribosome_LSU_bacterial	LSU ribosomal protein L1p (L10Ae)
22824	5	1	6	1	1	Miscellaneous	Plant-Prokaryote DOE project	Iojap	L-asparaginase I, cytoplasmic (EC 3.5.1.1)
22207	1	1	1	1	0	Stress Response	Oxidative stress	Glutathione:_Non-redox_reactions	Glutathione S-transferase, unnamed subgroup 2 (EC 2.5.1.18)
12848	1	1	2	2	1	Clustering-based subsystems	-	USS-DB-7	VgrG protein
15772	2	2	2	1	1	Membrane Transport	Protein secretion system, Type VI	Type_VI_secretion_systems	VgrG protein
19583	3	8	2	3	1	Protein Metabolism	Protein processing and modification	Ribosomal_protein_S12p_Asp_methylthiotransferase	Ribosomal protein S12p Asp88 (E. coli) methylthiotransferase
21118	3	2	4	4	1	RNA Metabolism	RNA processing and modification	Methylthiotransferases	Ribosomal protein S12p Asp88 (E. coli) methylthiotransferase
11544	3	1	2	2	2	Clustering-based subsystems	-	Bacterial_RNA-metabolizing_Zn-dependent_hydrolases	Polyribonucleotide nucleotidyltransferase (EC 2.7.7.8)
11878	1	1	1	3	2	Clustering-based subsystems	-	CBSS-350688.3.peg.1509	Polyribonucleotide nucleotidyltransferase (EC 2.7.7.8)
16642	1	1	1	2	2	Miscellaneous	Plant-Prokaryote DOE project	At5g63420	Polyribonucleotide nucleotidyltransferase (EC 2.7.7.8)
21136	1	3	1	1	1	RNA Metabolism	RNA processing and modification	Polyadenylation_bacterial	Polyribonucleotide nucleotidyltransferase (EC 2.7.7.8)
10743	1	1	1	10	1	Cell Division and Cell Cycle	-	Macromolecular_synthesis_operon	Carbamoyl-phosphate synthase large chain (EC 6.3.5.5)
17773	1	4	1	2	2	Nucleosides and Nucleotides	Pyrimidines	De_Novo_Pyrimidine_Synthesis	Carbamoyl-phosphate synthase large chain (EC 6.3.5.5)
19510	3	16	1	1	1	Protein Metabolism	Protein folding	Periplasmic_disulfide_interchange	Cytochrome c-type biogenesis protein CcmG/DsbE, thiol:disulfide oxidoreductase
22913	2	2	3	4	1	Virulence, Disease and Defense	Resistance to antibiotics and toxic compounds	Methicillin_resistance_in_Staphylococci	D-alanyl transfer protein DltB
14090	1	0	1	2	0	Dormancy and Sporulation	-	Sporulation_Cluster	FIG006789: Stage V sporulation protein
14109	1	0	1	2	0	Dormancy and Sporulation	-	Sporulation_draft	FIG006789: Stage V sporulation protein
10216	1	1	1	1	1	Carbohydrates	Organic acids	Isobutyryl-CoA_to_Propionyl-CoA_Module	3-hydroxyisobutyrate dehydrogenase (EC 1.1.1.31)
8270	2	1	1	1	1	Amino Acids and Derivatives	Branched-chain amino acids	Branched_chain_amino_acid_degradation_regulons	3-hydroxyisobutyrate dehydrogenase (EC 1.1.1.31)
8369	1	1	1	1	1	Amino Acids and Derivatives	Branched-chain amino acids	Valine_degradation	3-hydroxyisobutyrate dehydrogenase (EC 1.1.1.31)
16018	2	1	1	1	0	Metabolism of Aromatic Compounds	Anaerobic degradation of aromatic compounds	Anaerobic_benzoate_metabolism	Benzoyl-CoA reductase subunit BadG (EC 1.3.99.15)
13822	1	1	1	3	1	DNA Metabolism	DNA replication	DNA-replication	DNA polymerase III subunits gamma and tau (EC 2.7.7.7)
13893	5	6	1	1	1	DNA Metabolism	DNA uptake, competence	DNA_processing_cluster	DNA polymerase III subunits gamma and tau (EC 2.7.7.7)
12278	22	1	2	2	1	Clustering-based subsystems	Fatty acid metabolic cluster	COG1399	Ribonuclease E (EC 3.1.26.12)
18794	26	2	1	1	1	Protein Metabolism	Protein biosynthesis	Ribosome_biogenesis_bacterial	Ribonuclease E (EC 3.1.26.12)
21245	2	3	2	1	2	RNA Metabolism	RNA processing and modification	RNA_processing_and_degradation,_bacterial	Ribonuclease E (EC 3.1.26.12)
19344	2	1	1	1	3	Protein Metabolism	Protein biosynthesis	Universal_GTPases	GTP-binding protein HflX
22079	2	2	1	1	2	Stress Response	-	Hfl_operon	GTP-binding protein HflX
12769	1	1	1	1	1	Clustering-based subsystems	Translation	CBSS-326442.4.peg.1852	DNA-3-methyladenine glycosylase (EC 3.2.2.20)
13758	1	1	1	1	1	DNA Metabolism	DNA repair	DNA_Repair_Base_Excision	DNA-3-methyladenine glycosylase (EC 3.2.2.20)
17720	1	1	1	5	1	Nucleosides and Nucleotides	Purines	Purine_conversions	GMP synthase [glutamine-hydrolyzing] (EC 6.3.5.2)
17909	1	1	2	3	1	Phages, Prophages, Transposable elements, Plasmids	Pathogenicity islands	Staphylococcal_pathogenicity_islands_SaPI	GMP synthase [glutamine-hydrolyzing] (EC 6.3.5.2)
12319	2	2	1	2	1	Clustering-based subsystems	Hypothetical Related to Dihydroorate Dehydrogenase	Hypothetical_Related_to_Dihydroorotate_dehydrogenase	Dihydroorotate dehydrogenase (EC 1.3.3.1)
13121	3	1	1	2	1	Cofactors, Vitamins, Prosthetic Groups, Pigments	Folate and pterines	YgfZ	Dihydroorotate dehydrogenase (EC 1.3.3.1)
17777	1	2	1	1	2	Nucleosides and Nucleotides	Pyrimidines	De_Novo_Pyrimidine_Synthesis	Dihydroorotate dehydrogenase (EC 1.3.3.1)
13590	26	4	4	4	1	Cofactors, Vitamins, Prosthetic Groups, Pigments	-	Thiamin_biosynthesis	Thiamin biosynthesis protein ThiC
16799	14	1	2	2	1	Miscellaneous	Plant-Prokaryote DOE project	COG2363	Thiamin biosynthesis protein ThiC
12873	2	2	2	1	1	Cofactors, Vitamins, Prosthetic Groups, Pigments	Biotin	Biotin_biosynthesis	Biotin synthase (EC 2.8.1.6)
13107	2	1	1	5	1	Cofactors, Vitamins, Prosthetic Groups, Pigments	Folate and pterines	YgfZ	Biotin synthase (EC 2.8.1.6)
16654	5	1	1	1	1	Miscellaneous	Plant-Prokaryote DOE project	Biotin_biosynthesis_Experimental	Biotin synthase (EC 2.8.1.6)
17302	1	1	1	2	2	Motility and Chemotaxis	-	Bacterial_Chemotaxis	Positive regulator of CheA protein activity (CheW)
20123	2	2	1	12	1	Regulation and Cell signaling	-	Two-component_regulatory_systems_in_Campylobacter	Positive regulator of CheA protein activity (CheW)
12542	1	4	1	1	1	Clustering-based subsystems	Protein export?	CBSS-393121.3.peg.2760	Peptidase, M23/M37 family
16252	1	1	1	1	1	Metabolism of Aromatic Compounds	Peripheral pathways for catabolism of aromatic compounds	Biphenyl_Degradation	2,3-dihydroxybiphenyl 1,2-dioxygenase
16594	1	2	1	3	2	Miscellaneous	Plant-Prokaryote DOE project	At5g04520_AT1G06240	Peptidase, M23/M37 family
17894	5	2	1	1	1	Phages, Prophages, Transposable elements, Plasmids	-	Integrons	Integron integrase IntI4
22974	5	2	0	3	0	Virulence, Disease and Defense	Resistance to antibiotics and toxic compounds	Multidrug_Resistance_Efflux_Pumps	Transcription regulator of multidrug efflux pump operon, TetR (AcrR) family
10474	7	1	1	1	2	Carbohydrates	-	Sugar_utilization_in_Thermotogales	6-phosphogluconate dehydrogenase, decarboxylating (EC 1.1.1.44)
9019	1	1	1	1	1	Carbohydrates	Central carbohydrate metabolism	Pentose_phosphate_pathway	6-phosphogluconate dehydrogenase, decarboxylating (EC 1.1.1.44)
9749	1	1	1	3	1	Carbohydrates	Monosaccharides	D-gluconate_and_ketogluconates_metabolism	6-phosphogluconate dehydrogenase, decarboxylating (EC 1.1.1.44)
12660	1	1	1	2	1	Clustering-based subsystems	-	RNA_modification_and_chromosome_partitioning_cluster	GTPase and tRNA-U34 5-formylation enzyme TrmE
12663	2	4	2	2	1	Clustering-based subsystems	-	RNA_modification_cluster	GTPase and tRNA-U34 5-formylation enzyme TrmE
13143	1	1	1	3	2	Cofactors, Vitamins, Prosthetic Groups, Pigments	Folate and pterines	YgfZ	GTPase and tRNA-U34 5-formylation enzyme TrmE
19337	9	6	1	2	1	Protein Metabolism	Protein biosynthesis	Universal_GTPases	GTPase and tRNA-U34 5-formylation enzyme TrmE
21128	2	1	1	1	2	RNA Metabolism	RNA processing and modification	mnm5U34_biosynthesis_bacteria	GTPase and tRNA-U34 5-formylation enzyme TrmE
21409	2	1	2	1	1	RNA Metabolism	RNA processing and modification	tRNA_modification_Bacteria	GTPase and tRNA-U34 5-formylation enzyme TrmE
21466	2	1	1	1	1	RNA Metabolism	RNA processing and modification	tRNAmodification_position_34	GTPase and tRNA-U34 5-formylation enzyme TrmE
21526	4	1	1	2	2	RNA Metabolism	RNA processing and modification	tRNA_modification_yeast_mitochondrial	GTPase and tRNA-U34 5-formylation enzyme TrmE
8917	1	1	1	2	1	Carbohydrates	Central carbohydrate metabolism	Glycolate,_glyoxylate_interconversions	Glycolate dehydrogenase (EC 1.1.99.14), FAD-binding subunit GlcE
9264	1	2	1	2	2	Carbohydrates	CO2 fixation	Photorespiration_(oxidative_C2_cycle)	Glycolate dehydrogenase (EC 1.1.99.14), FAD-binding subunit GlcE
20308	1	16	1	1	1	Respiration	Electron accepting reactions	Anaerobic_respiratory_reductases	Ferredoxin reductase
12796	2	3	5	2	0	Clustering-based subsystems	tRNA sulfuration	CBSS-89187.3.peg.2957	Glutathione S-transferase domain protein
17168	2	1	2	2	0	Miscellaneous	Plant-Prokaryote DOE project	Single-Rhodanese-domain_proteins	Glutathione S-transferase domain protein
15913	1	1	1	1	0	Membrane Transport	-	Ton_and_Tol_transport_systems	TPR repeat containing exported protein
11429	1	1	1	1	1	Cell Wall and Capsule	-	Peptidoglycan_Biosynthesis	Rare lipoprotein A precursor
21239	2	21	1	1	1	RNA Metabolism	RNA processing and modification	RNA_processing_and_degradation,_bacterial	3'-to-5' exoribonuclease RNase R
22446	5	5	1	1	1	Sulfur Metabolism	Inorganic sulfur assimilation	Inorganic_Sulfur_Assimilation	Sulfite reductase [NADPH] hemoprotein beta-component (EC 1.8.1.2)
8516	4	2	1	4	3	Amino Acids and Derivatives	Lysine, threonine, methionine, and cysteine	Cysteine_Biosynthesis	Sulfite reductase [NADPH] hemoprotein beta-component (EC 1.8.1.2)
10655	1	1	1	1	3	Carbohydrates	-	Unknown_carbohydrate_utilization_(_cluster_Ydj_)	Peptide methionine sulfoxide reductase MsrB (EC 1.8.4.12)
16595	1	1	1	1	1	Miscellaneous	Plant-Prokaryote DOE project	At5g04520_AT1G06240	Peptide methionine sulfoxide reductase MsrB (EC 1.8.4.12)
19573	1	1	1	2	1	Protein Metabolism	Protein processing and modification	Peptide_methionine_sulfoxide_reductase	Peptide methionine sulfoxide reductase MsrB (EC 1.8.4.12)
19689	2	1	3	1	1	Regulation and Cell signaling	-	Global_Two-component_Regulator_PrrBA_in_Proteobacteria	Dna binding response regulator PrrA (RegA)
17211	3	1	2	1	1	Miscellaneous	Plant-Prokaryote DOE project	YggW	Nucleoside 5-triphosphatase RdgB (dHAPTP, dITP, XTP-specific) (EC 3.6.1.15)
17624	3	1	2	2	1	Nucleosides and Nucleotides	Detoxification	Housecleaning_nucleoside_triphosphate_pyrophosphatases	Nucleoside 5-triphosphatase RdgB (dHAPTP, dITP, XTP-specific) (EC 3.6.1.15)
21512	1	3	2	2	1	RNA Metabolism	RNA processing and modification	tRNA_modification_yeast_cytoplasmic	tRNA (Guanosine18-2'-O-) -methyltransferase (EC 2.1.1.34)
21788	2	3	1	2	1	Secondary Metabolism	Aromatic amino acids and derivatives	Cinnamic_Acid_Degradation	Mhp operon transcriptional activator
22067	2	1	2	2	1	Stress Response	Heat shock	Heat_shock_dnaK_gene_cluster_extended	Nucleoside 5-triphosphatase RdgB (dHAPTP, dITP, XTP-specific) (EC 3.6.1.15)
11390	13	4	1	2	2	Cell Wall and Capsule	-	Murein_Hydrolases	Soluble lytic murein transglycosylase precursor (EC 3.2.1.-)
12439	1	8	1	1	2	Clustering-based subsystems	-	Nucleoside_Catabolism_cluster	Purine nucleoside phosphorylase (EC 2.4.2.1)
17612	1	1	1	1	2	Nucleosides and Nucleotides	-	Adenosyl_nucleosidases	Purine nucleoside phosphorylase (EC 2.4.2.1)
17735	1	1	1	1	2	Nucleosides and Nucleotides	Purines	Purine_conversions	Purine nucleoside phosphorylase (EC 2.4.2.1)
17823	1	1	2	2	2	Nucleosides and Nucleotides	Pyrimidines	pyrimidine_conversions	Purine nucleoside phosphorylase (EC 2.4.2.1)
9657	9	1	3	1	1	Carbohydrates	Monosaccharides	Deoxyribose_and_Deoxynucleoside_Catabolism	Purine nucleoside phosphorylase (EC 2.4.2.1)
13382	5	1	1	1	1	Cofactors, Vitamins, Prosthetic Groups, Pigments	Riboflavin, FMN, FAD	Riboflavin,_FMN_and_FAD_metabolism	Riboflavin synthase alpha chain (EC 2.5.1.9)
13391	1	2	1	1	1	Cofactors, Vitamins, Prosthetic Groups, Pigments	Riboflavin, FMN, FAD	riboflavin_to_FAD	Riboflavin synthase alpha chain (EC 2.5.1.9)
22786	1	1	1	1	2	Virulence, Disease and Defense	Resistance to antibiotics and toxic compounds	Arsenic_resistance	Arsenical pump-driving ATPase (EC 3.6.3.16)
13490	1	0	1	1	0	Cofactors, Vitamins, Prosthetic Groups, Pigments	Tetrapyrroles	Coenzyme_B12_biosynthesis	CobW GTPase involved in cobalt insertion for B12 biosynthesis
16709	1	0	1	1	0	Miscellaneous	Plant-Prokaryote DOE project	COG0523	CobW GTPase involved in cobalt insertion for B12 biosynthesis
19531	1	0	1	4	0	Protein Metabolism	Protein processing and modification	G3E_family_of_P-loop_GTPases_(metallocenter_biosynthesis)	CobW GTPase involved in cobalt insertion for B12 biosynthesis
21177	2	3	4	1	1	RNA Metabolism	RNA processing and modification	Queuosine-Archaeosine_Biosynthesis	S-adenosylmethionine:tRNA ribosyltransferase-isomerase (EC 5.-.-.-)
21429	1	2	1	2	1	RNA Metabolism	RNA processing and modification	tRNA_modification_Bacteria	S-adenosylmethionine:tRNA ribosyltransferase-isomerase (EC 5.-.-.-)
21470	1	1	3	2	1	RNA Metabolism	RNA processing and modification	tRNAmodification_position_34	S-adenosylmethionine:tRNA ribosyltransferase-isomerase (EC 5.-.-.-)
15253	2	0	0	1	0	Membrane Transport	Protein and nucleoprotein secretion system, Type IV	Conjugative_transfer	IncF plasmid conjugative transfer surface exclusion protein TraT
17038	3	1	1	1	2	Miscellaneous	Plant-Prokaryote DOE project	Iojap	LSU m3Psi1915 methyltransferase RlmH
18792	1	2	2	1	2	Protein Metabolism	Protein biosynthesis	Ribosome_biogenesis_bacterial	LSU m3Psi1915 methyltransferase RlmH
21214	1	1	1	1	1	RNA Metabolism	RNA processing and modification	RNA_methylation	LSU m3Psi1915 methyltransferase RlmH
21284	1	1	1	1	2	RNA Metabolism	RNA processing and modification	rRNA_modification_Bacteria	LSU m3Psi1915 methyltransferase RlmH
21418	5	1	1	1	1	RNA Metabolism	RNA processing and modification	tRNA_modification_Bacteria	LSU m3Psi1915 methyltransferase RlmH
14415	2	1	1	1	2	Fatty Acids, Lipids, and Isoprenoids	Phospholipids	Glycerolipid_and_Glycerophospholipid_Metabolism_in_Bacteria	1-acyl-sn-glycerol-3-phosphate acyltransferase (EC 2.3.1.51)
10428	1	2	5	4	1	Carbohydrates	Sugar alcohols	Inositol_catabolism	uncharacterized domain
17594	2	6	1	2	0	Nitrogen Metabolism	-	Nitrosative_stress	Ferredoxin 3 fused to uncharacterized domain
12050	5	1	2	1	1	Clustering-based subsystems	Clustering-based subsystems	CBSS-280355.3.peg.2835	Pantoate--beta-alanine ligase (EC 6.3.2.1)
12893	1	1	2	1	1	Cofactors, Vitamins, Prosthetic Groups, Pigments	Coenzyme A	Coenzyme_A_Biosynthesis	Pantoate--beta-alanine ligase (EC 6.3.2.1)
16119	5	1	1	1	1	Metabolism of Aromatic Compounds	Metabolism of central aromatic intermediates	4-Hydroxyphenylacetic_acid_catabolic_pathway	5-carboxymethyl-2-hydroxymuconate delta-isomerase (EC 5.3.3.10)
16149	1	2	1	1	0	Metabolism of Aromatic Compounds	Metabolism of central aromatic intermediates	Central_meta-cleavage_pathway_of_aromatic_compound_degradation	5-carboxymethyl-2-hydroxymuconate delta-isomerase (EC 5.3.3.10)
8094	1	1	1	1	0	Amino Acids and Derivatives	Aromatic amino acids and derivatives	Aromatic_amino_acid_degradation	5-carboxymethyl-2-hydroxymuconate delta-isomerase (EC 5.3.3.10)
10692	1	2	1	3	1	Cell Division and Cell Cycle	-	Bacterial_Cytoskeleton	Cell division protein FtsW
11517	1	4	2	3	1	Clustering-based subsystems	-	Bacterial_Cell_Division	Cell division protein FtsW
17557	3	1	2	1	1	Nitrogen Metabolism	-	Nitrogen_fixation	LRV (FeS)4 cluster domain protein clustered with nitrogenase cofactor synthesis
15871	0	2	1	1	1	Membrane Transport	Sugar Phosphotransferase Systems, PTS	Galactose-inducible_PTS	Tagatose 1,6-diphosphate aldolase (EC 4.1.2.40)
9395	0	2	1	2	1	Carbohydrates	Di- and oligosaccharides	Lactose_and_Galactose_Uptake_and_Utilization	Tagatose 1,6-diphosphate aldolase (EC 4.1.2.40)
11585	2	1	2	8	1	Clustering-based subsystems	Biosynthesis of galactoglycans and related lipopolysacharides	CBSS-376686.6.peg.291	glycosyl transferase, family 2
22447	1	1	5	3	2	Sulfur Metabolism	Organic sulfur assimilation	Alkanesulfonate_assimilation	ABC-type nitrate/sulfonate/bicarbonate transport system, ATPase component
19340	7	1	2	2	1	Protein Metabolism	Protein biosynthesis	Universal_GTPases	GTP-binding and nucleic acid-binding protein YchF
11882	1	1	2	4	1	Clustering-based subsystems	-	CBSS-350688.3.peg.1509	SSU ribosomal protein S15p (S13e)
18990	1	1	1	1	1	Protein Metabolism	Protein biosynthesis	Ribosome_SSU_bacterial	SSU ribosomal protein S15p (S13e)
15889	1	0	0	1	0	Membrane Transport	-	Ton_and_Tol_transport_systems	iron-chelator utilization protein
10126	1	2	1	1	5	Carbohydrates	One-carbon Metabolism	One-carbon_metabolism_by_tetrahydropterines	Formate--tetrahydrofolate ligase (EC 6.3.4.3)
10149	7	2	2	4	7	Carbohydrates	One-carbon Metabolism	Serine-glyoxylate_cycle	Formate--tetrahydrofolate ligase (EC 6.3.4.3)
12938	4	1	1	1	2	Cofactors, Vitamins, Prosthetic Groups, Pigments	Folate and pterines	5-FCL-like_protein	Formate--tetrahydrofolate ligase (EC 6.3.4.3)
7961	3	1	1	7	1	Amino Acids and Derivatives	Arginine	urea cycle, polyamines	Arginine_Biosynthesis_extended	Argininosuccinate synthase (EC 6.3.4.5)
12568	0	1	1	1	1	Clustering-based subsystems	Putative asociate of RNA polymerase sigma-54 factor rpoN	CBSS-316057.3.peg.1308	putative RNA polymerase sigma factor
17709	3	1	3	3	1	Nucleosides and Nucleotides	Purines	Purine_conversions	Adenylate kinase (EC 2.7.4.3)
18723	1	5	2	3	2	Potassium metabolism	-	Potassium_homeostasis	Potassium-transporting ATPase A chain (EC 3.6.3.12) (TC 3.A.3.7.1)
8965	9	1	1	1	1	Carbohydrates	Central carbohydrate metabolism	Glycolysis_and_Gluconeogenesis,_including_Archaeal_enzymes	Phosphoenolpyruvate synthase (EC 2.7.9.2)
8975	1	3	1	1	1	Carbohydrates	Central carbohydrate metabolism	Glycolysis_and_Gluconeogenesis	Phosphoenolpyruvate synthase (EC 2.7.9.2)
9086	2	1	1	3	1	Carbohydrates	Central carbohydrate metabolism	Pyruvate_metabolism_I:_anaplerotic_reactions,_PEP	Phosphoenolpyruvate synthase (EC 2.7.9.2)
19394	1	8	1	4	1	Protein Metabolism	Protein degradation	Proteasome_bacterial	ATP-dependent hsl protease ATP-binding subunit HslU
19469	8	8	1	4	1	Protein Metabolism	Protein degradation	Proteolysis_in_bacteria,_ATP-dependent	ATP-dependent hsl protease ATP-binding subunit HslU
21258	1	0	0	1	0	RNA Metabolism	RNA processing and modification	RNA_pseudouridine_syntheses	Ribosomal large subunit pseudouridine synthase F (EC 4.2.1.70)
21292	1	1	1	1	5	RNA Metabolism	RNA processing and modification	rRNA_modification_Bacteria	Ribosomal large subunit pseudouridine synthase F (EC 4.2.1.70)
8540	2	1	1	4	1	Amino Acids and Derivatives	Lysine, threonine, methionine, and cysteine	Lysine_Biosynthesis_DAP_Pathway	Dihydrodipicolinate synthase (EC 4.2.1.52)
19582	1	1	6	2	1	Protein Metabolism	Protein processing and modification	Ribosomal_protein_S12p_Asp_methylthiotransferase	MiaB family protein, possibly involved in tRNA or rRNA modification
21117	1	1	1	1	1	RNA Metabolism	RNA processing and modification	Methylthiotransferases	MiaB family protein, possibly involved in tRNA or rRNA modification
22066	1	1	3	2	2	Stress Response	Heat shock	Heat_shock_dnaK_gene_cluster_extended	MiaB family protein, possibly involved in tRNA or rRNA modification
8026	1	3	1	1	2	Amino Acids and Derivatives	Arginine	urea cycle, polyamines	Polyamine_Metabolism	Spermidine Putrescine ABC transporter permease component potC (TC_3.A.1.11.1)
17279	1	0	0	1	0	Miscellaneous	-	ZZ_gjo_need_homes	Tyrosine-specific transport protein
23440	1	1	1	1	1	Miscellaneous	Plant-Prokaryote DOE project	YebC	FIG012576: mutT/nudix family protein
13563	12	5	1	7	0	Cofactors, Vitamins, Prosthetic Groups, Pigments	Tetrapyrroles	Heme_biosynthesis_orphans	Heme d1 biosynthesis protein NirJ
17499	12	5	2	7	0	Nitrogen Metabolism	-	Dissimilatory_nitrite_reductase	Heme d1 biosynthesis protein NirJ
12596	1	1	1	3	2	Clustering-based subsystems	Putrescine/GABA utilization cluster-temporal,to add to SSs	GABA_and_putrescine_metabolism_from_cluters	D-amino acid dehydrogenase small subunit (EC 1.4.99.1)
20711	19	2	2	1	1	Respiration	Electron donating reactions	Respiratory_dehydrogenases_1	D-amino acid dehydrogenase small subunit (EC 1.4.99.1)
9047	1	1	1	3	4	Carbohydrates	Central carbohydrate metabolism	Pyruvate_Alanine_Serine_Interconversions	D-amino acid dehydrogenase small subunit (EC 1.4.99.1)
12546	1	4	1	5	1	Clustering-based subsystems	Protein export?	CBSS-393121.3.peg.2760	Protein export cytoplasm protein SecA ATPase RNA helicase (TC 3.A.5.1.1)
15837	13	1	1	1	1	Membrane Transport	Protein translocation across cytoplasmic membrane	HtrA_and_Sec_secretion	Protein export cytoplasm protein SecA ATPase RNA helicase (TC 3.A.5.1.1)
19752	1	2	1	1	1	Regulation and Cell signaling	Programmed Cell Death and Toxin-antitoxin Systems	Murein_hydrolase_regulation_and_cell_death	Antiholin-like protein LrgA
19914	1	1	1	1	1	Regulation and Cell signaling	Quorum sensing and biofilm formation	Biofilm_formation_in_Staphylococcus	Polysaccharide intercellular adhesin (PIA) biosynthesis N-glycosyltransferase IcaA (EC 2.4.-.-)
8474	3	1	3	1	1	Amino Acids and Derivatives	Histidine Metabolism	Histidine_Biosynthesis	Histidinol-phosphatase (EC 3.1.3.15)
22840	2	1	1	4	4	Virulence, Disease and Defense	Resistance to antibiotics and toxic compounds	Cobalt-zinc-cadmium_resistance	Cobalt-zinc-cadmium resistance protein
8854	1	6	1	1	1	Carbohydrates	Central carbohydrate metabolism	Dehydrogenase_complexes	Leucine-, isoleucine-, valine-, threonine-, and alanine-binding protein
14436	1	2	1	1	1	Fatty Acids, Lipids, and Isoprenoids	Phospholipids	Glycerolipid_and_Glycerophospholipid_Metabolism_in_Bacteria	Glycerol-3-phosphate acyltransferase (EC 2.3.1.15)
19296	1	1	1	2	2	Protein Metabolism	Protein biosynthesis	tRNA_aminoacylation,_Val	Valyl-tRNA synthetase (EC 6.1.1.9)
8173	1	0	0	0	0	Amino Acids and Derivatives	Aromatic amino acids and derivatives	Chorismate_Synthesis	Periplasmic chorismate mutase I precursor (EC 5.4.99.5)
8221	1	0	0	0	0	Amino Acids and Derivatives	Aromatic amino acids and derivatives	Phenylalanine_and_Tyrosine_Branches_from_Chorismate	Periplasmic chorismate mutase I precursor (EC 5.4.99.5)
11696	7	2	1	3	2	Clustering-based subsystems	-	CBSS-193567.1.peg.90	Pyrroline-5-carboxylate reductase (EC 1.5.1.2)
11920	3	5	2	4	1	Clustering-based subsystems	-	CBSS-630.2.peg.3360	Pyrroline-5-carboxylate reductase (EC 1.5.1.2)
17148	7	2	3	1	1	Miscellaneous	Plant-Prokaryote DOE project	PROSC	Pyrroline-5-carboxylate reductase (EC 1.5.1.2)
17212	2	1	3	1	1	Miscellaneous	Plant-Prokaryote DOE project	YggW	Pyrroline-5-carboxylate reductase (EC 1.5.1.2)
8699	1	1	2	1	1	Amino Acids and Derivatives	Proline and 4-hydroxyproline	A_Hypothetical_Protein_Related_to_Proline_Metabolism	Pyrroline-5-carboxylate reductase (EC 1.5.1.2)
8737	5	2	1	1	1	Amino Acids and Derivatives	Proline and 4-hydroxyproline	Proline_Synthesis	Pyrroline-5-carboxylate reductase (EC 1.5.1.2)
17703	1	2	2	1	1	Nucleosides and Nucleotides	Purines	Purine_conversions	5'-nucleotidase (EC 3.1.3.5)
17804	1	1	1	2	1	Nucleosides and Nucleotides	Pyrimidines	pyrimidine_conversions	5'-nucleotidase (EC 3.1.3.5)
10162	5	6	3	4	1	Carbohydrates	One-carbon Metabolism	Serine-glyoxylate_cycle	Malate dehydrogenase (EC 1.1.1.37)
8673	1	9	3	1	1	Carbohydrates	Central carbohydrate metabolism	Glyoxylate_bypass	Malate dehydrogenase (EC 1.1.1.37)
9151	1	1	2	4	1	Carbohydrates	Central carbohydrate metabolism	TCA_Cycle	Malate dehydrogenase (EC 1.1.1.37)
19916	1	7	1	1	2	Regulation and Cell signaling	Quorum sensing and biofilm formation	Biofilm_formation_in_Staphylococcus	Polysaccharide intercellular adhesin (PIA) biosynthesis protein IcaD
22915	1	1	1	1	1	Virulence, Disease and Defense	Resistance to antibiotics and toxic compounds	Methicillin_resistance_in_Staphylococci	FemB, factor involved in methicillin resistance
21181	2	2	1	2	1	RNA Metabolism	RNA processing and modification	Queuosine-Archaeosine_Biosynthesis	tRNA-guanine transglycosylase (EC 2.4.2.29)
21448	1	1	1	2	1	RNA Metabolism	RNA processing and modification	tRNA_modification_Bacteria	tRNA-guanine transglycosylase (EC 2.4.2.29)
21476	2	3	1	1	1	RNA Metabolism	RNA processing and modification	tRNAmodification_position_34	tRNA-guanine transglycosylase (EC 2.4.2.29)
19331	1	1	1	1	1	Protein Metabolism	Protein biosynthesis	tRNAs	tRNA-Leu
21034	1	3	4	1	1	RNA Metabolism	-	Group_II_intron-associated_genes	Retron-type reverse transcriptase
21487	3	3	1	1	1	RNA Metabolism	RNA processing and modification	tRNA_modification_yeast_cytoplasmic	histone acetyltransferase, ELP3 family
11186	1	2	2	1	1	Cell Wall and Capsule	Gram-Negative cell wall components	Lipopolysaccharide_assembly	Lipoprotein releasing system transmembrane protein LolC
11218	3	1	1	1	1	Cell Wall and Capsule	Gram-Negative cell wall components	Lipoprotein_sorting_system	Lipoprotein releasing system transmembrane protein LolC
16454	4	1	1	1	0	Miscellaneous	Plant-Prokaryote DOE project	At1g01770	Uncharacterized transporter, similarity to citrate transporter
12949	1	1	1	2	1	Cofactors, Vitamins, Prosthetic Groups, Pigments	Folate and pterines	5-FCL-like_protein	Phosphoribosylglycinamide formyltransferase (EC 2.1.2.2)
17695	1	3	2	1	1	Nucleosides and Nucleotides	Purines	De_Novo_Purine_Biosynthesis	Phosphoribosylglycinamide formyltransferase (EC 2.1.2.2)
8066	8	13	1	3	1	Amino Acids and Derivatives	Arginine	urea cycle, polyamines	Urea_decomposition	Urea ABC transporter, urea binding protein
12079	2	2	1	3	1	Clustering-based subsystems	Clustering-based subsystems	Putative_diaminopropionate_ammonia-lyase_cluster	Xanthine dehydrogenase, molybdenum binding subunit (EC 1.17.1.4)
17752	11	1	1	7	1	Nucleosides and Nucleotides	Purines	Purine_Utilization	Xanthine dehydrogenase, molybdenum binding subunit (EC 1.17.1.4)
12784	2	3	3	1	1	Clustering-based subsystems	Tricarboxylate transporter	CBSS-49338.1.peg.459	TRAP-type C4-dicarboxylate transport system, periplasmic component
10143	7	13	1	1	3	Carbohydrates	One-carbon Metabolism	Serine-glyoxylate_cycle	Citrate synthase (si) (EC 2.3.3.1)
8990	2	3	3	5	2	Carbohydrates	Central carbohydrate metabolism	Glyoxylate_bypass	Citrate synthase (si) (EC 2.3.3.1)
9134	2	1	2	2	1	Carbohydrates	Central carbohydrate metabolism	TCA_Cycle	Citrate synthase (si) (EC 2.3.3.1)
13175	1	4	1	2	1	Cofactors, Vitamins, Prosthetic Groups, Pigments	Folate and pterines	YgfZ	Quinolinate synthetase (EC 2.5.1.72)
13241	1	1	1	2	1	Cofactors, Vitamins, Prosthetic Groups, Pigments	NAD and NADP	NAD_and_NADP_cofactor_biosynthesis_global	Quinolinate synthetase (EC 2.5.1.72)
13269	28	2	1	4	1	Cofactors, Vitamins, Prosthetic Groups, Pigments	NAD and NADP	NAD_regulation	Quinolinate synthetase (EC 2.5.1.72)
21846	9	2	1	3	1	Secondary Metabolism	Biologically active compounds in metazoan cell defence and differentiation	Quinolinic_acid_and_its_derivatives	Quinolinate synthetase (EC 2.5.1.72)
13471	1	0	0	1	0	Cofactors, Vitamins, Prosthetic Groups, Pigments	Tetrapyrroles	Coenzyme_B12_biosynthesis	CblZ, a non-orthologous displasment for Alpha-ribazole-5'-phosphate phosphatase
14302	1	6	1	1	2	Fatty Acids, Lipids, and Isoprenoids	Isoprenoids	Archaeal_lipids	Dimethylallyltransferase (EC 2.5.1.1)
14305	1	1	1	1	1	Fatty Acids, Lipids, and Isoprenoids	Isoprenoids	Archaeal_lipids	Geranylgeranyl pyrophosphate synthetase (EC 2.5.1.29)
14306	2	2	1	1	1	Fatty Acids, Lipids, and Isoprenoids	Isoprenoids	Archaeal_lipids	Geranyltranstransferase (farnesyldiphosphate synthase) (EC 2.5.1.10)
14333	1	3	1	1	1	Fatty Acids, Lipids, and Isoprenoids	Isoprenoids	Carotenoids	Geranylgeranyl pyrophosphate synthetase (EC 2.5.1.29)
14334	1	1	2	4	1	Fatty Acids, Lipids, and Isoprenoids	Isoprenoids	Carotenoids	Geranyltranstransferase (farnesyldiphosphate synthase) (EC 2.5.1.10)
14373	2	7	1	2	1	Fatty Acids, Lipids, and Isoprenoids	Isoprenoids	Isoprenoid_Biosynthesis	Dimethylallyltransferase (EC 2.5.1.1)
14375	3	4	1	1	1	Fatty Acids, Lipids, and Isoprenoids	Isoprenoids	Isoprenoid_Biosynthesis	Geranyltranstransferase (farnesyldiphosphate synthase) (EC 2.5.1.10)
14392	2	1	1	1	1	Fatty Acids, Lipids, and Isoprenoids	Isoprenoids	Polyprenyl_Diphosphate_Biosynthesis	Geranylgeranyl pyrophosphate synthetase (EC 2.5.1.29)
14394	2	7	1	1	1	Fatty Acids, Lipids, and Isoprenoids	Isoprenoids	Polyprenyl_Diphosphate_Biosynthesis	Geranyltranstransferase (farnesyldiphosphate synthase) (EC 2.5.1.10)
14399	1	1	2	3	2	Fatty Acids, Lipids, and Isoprenoids	Isoprenoids	Polyprenyl_Diphosphate_Biosynthesis	Octaprenyl-diphosphate synthase (EC 2.5.1.-)
18668	1	1	1	2	1	Photosynthesis	-	Proteorhodopsin	Octaprenyl-diphosphate synthase (EC 2.5.1.-)
18472	1	3	1	1	6	Phosphorus Metabolism	-	High_affinity_phosphate_transporter_and_control_of_PHO_regulon	Phosphate transport system regulatory protein PhoU
18512	9	2	1	2	6	Phosphorus Metabolism	-	Phosphate_metabolism	Phosphate transport system regulatory protein PhoU
21732	10	3	1	1	1	RNA Metabolism	Transcription	Transcription_factors_cyanobacterial_RpoD-like_sigma_factors	Cyanobacteria-specific RpoD-like sigma factor, type-12
9084	10	9	1	7	1	Carbohydrates	Central carbohydrate metabolism	Pyruvate_metabolism_I:_anaplerotic_reactions,_PEP	Phosphoenolpyruvate carboxylase (EC 4.1.1.31)
9612	1	9	1	7	2	Carbohydrates	Fermentation	Fermentations:_Mixed_acid	Phosphoenolpyruvate carboxylase (EC 4.1.1.31)
12113	3	18	1	2	0	Clustering-based subsystems	-	Conjugative_transfer_related_cluster	IncF plasmid conjugative transfer pilus assembly protein TraC
15225	2	18	1	1	0	Membrane Transport	Protein and nucleoprotein secretion system, Type IV	Conjugative_transfer	IncF plasmid conjugative transfer pilus assembly protein TraC
16895	1	3	1	4	1	Miscellaneous	Plant-Prokaryote DOE project	COG3533	Ribulokinase (EC 2.7.1.16)
9877	1	1	1	2	1	Carbohydrates	Monosaccharides	L-Arabinose_utilization	Ribulokinase (EC 2.7.1.16)
18519	1	12	2	2	13	Phosphorus Metabolism	-	Phosphate_metabolism	Pyrophosphate-energized proton pump (EC 3.6.1.1)
19273	6	1	2	3	1	Protein Metabolism	Protein biosynthesis	tRNA_aminoacylation,_Pro	Prolyl-tRNA synthetase (EC 6.1.1.15)
15967	6	1	1	9	1	Membrane Transport	-	Transport_of_Zinc	Putative metal chaperone, involved in Zn homeostasis, GTPase of COG0523 family
16730	2	1	3	1	1	Miscellaneous	Plant-Prokaryote DOE project	COG0523	Putative metal chaperone, involved in Zn homeostasis, GTPase of COG0523 family
19543	1	1	3	2	1	Protein Metabolism	Protein processing and modification	G3E_family_of_P-loop_GTPases_(metallocenter_biosynthesis)	Putative metal chaperone, involved in Zn homeostasis, GTPase of COG0523 family
20151	2	2	1	1	1	Regulation and Cell signaling	-	Zinc_regulated_enzymes	Putative metal chaperone, involved in Zn homeostasis, GTPase of COG0523 family
12165	1	3	1	1	1	Clustering-based subsystems	-	Conserved_gene_cluster_associated_with_Met-tRNA_formyltransferase	Rossmann fold nucleotide-binding protein Smf possibly involved in DNA uptake
17226	1	1	2	5	1	Miscellaneous	Plant-Prokaryote DOE project	YrdC-YciO-Sua5_protein_family	Rossmann fold nucleotide-binding protein Smf possibly involved in DNA uptake
17165	3	1	1	2	1	Miscellaneous	Plant-Prokaryote DOE project	Scaffold_proteins_for_[4Fe-4S]_cluster_assembly_(MRP_family)	Scaffold protein for [4Fe-4S] cluster assembly, MRP-like, similar to chloroplast-targeted plant protein HCF101
11691	1	5	1	1	1	Clustering-based subsystems	-	CBSS-176299.4.peg.1996B	Uridylate kinase (EC 2.7.4.-)
11795	1	4	1	3	1	Clustering-based subsystems	-	CBSS-312309.3.peg.1965	Uridylate kinase (EC 2.7.4.-)
20154	1	2	1	2	1	Respiration	ATP synthases	F0F1-type_ATP_synthase	ATP synthase A chain (EC 3.6.3.14)
11439	2	0	0	0	0	Cell Wall and Capsule	-	Peptidoglycan_Crosslinking_of_Peptide_Stems	L,D-transpeptidase ErfK
18827	4	1	1	1	2	Protein Metabolism	Protein biosynthesis	Ribosome_LSU_bacterial	LSU ribosomal protein L24p (L26e)
18977	0	1	0	2	3	Protein Metabolism	Protein biosynthesis	Ribosome_LSU_mitochondrial	LSU ribosomal protein L9p, mitochondrial
22002	2	1	4	1	1	Stress Response	Cold shock	Cold_shock,_CspA_family_of_proteins	Cold shock protein CspC
17535	1	3	6	1	2	Nitrogen Metabolism	-	Nitrate_and_nitrite_ammonification	Respiratory nitrate reductase alpha chain (EC 1.7.99.4)
20207	13	3	1	1	0	Respiration	-	Biogenesis_of_c-type_cytochromes	Putative cytochrome C-type biogenesis protein
13154	1	4	1	5	2	Cofactors, Vitamins, Prosthetic Groups, Pigments	Folate and pterines	YgfZ-Iron	Iron-binding ferritin-like antioxidant protein
22250	1	1	1	2	1	Stress Response	Oxidative stress	Oxidative_stress	Ferroxidase (EC 1.16.3.1)
22254	1	1	1	1	1	Stress Response	Oxidative stress	Oxidative_stress	Iron-binding ferritin-like antioxidant protein
22260	1	3	2	1	1	Stress Response	Oxidative stress	Oxidative_stress	Non-specific DNA-binding protein Dps
13610	2	2	1	1	5	DNA Metabolism	CRISPs	CRISP_Cmr_Cluster	CRISPR-associated RAMP Cmr2
9427	1	2	3	2	1	Carbohydrates	Di- and oligosaccharides	Maltose_and_Maltodextrin_Utilization	Maltose/maltodextrin ABC transporter, permease protein MalF
20306	5	1	1	1	1	Respiration	Electron accepting reactions	Anaerobic_respiratory_reductases	Electron transfer flavoprotein-ubiquinone oxidoreductase (EC 1.5.5.1)
8281	1	1	2	4	1	Amino Acids and Derivatives	Branched-chain amino acids	Branched_chain_amino_acid_degradation_regulons	Electron transfer flavoprotein-ubiquinone oxidoreductase (EC 1.5.5.1)
9577	5	4	1	1	1	Carbohydrates	Fermentation	Acetyl-CoA_fermentation_to_Butyrate	Electron transfer flavoprotein-ubiquinone oxidoreductase (EC 1.5.5.1)
11791	14	6	1	3	4	Clustering-based subsystems	-	CBSS-312309.3.peg.1965	[Protein-PII] uridylyltransferase (EC 2.7.7.59)
17460	1	5	1	2	1	Nitrogen Metabolism	-	Ammonia_assimilation	[Protein-PII] uridylyltransferase (EC 2.7.7.59)
10598	1	1	1	3	0	Carbohydrates	-	Sugar_utilization_in_Thermotogales	PTS system, fructose-specific IIB component (EC 2.7.1.69)
10599	1	2	1	3	0	Carbohydrates	-	Sugar_utilization_in_Thermotogales	PTS system, fructose-specific IIC component (EC 2.7.1.69)
9830	1	2	1	1	0	Carbohydrates	Monosaccharides	Fructose_utilization	PTS system, fructose-specific IIB component (EC 2.7.1.69)
9831	1	1	1	1	0	Carbohydrates	Monosaccharides	Fructose_utilization	PTS system, fructose-specific IIC component (EC 2.7.1.69)
11043	3	2	1	1	1	Cell Wall and Capsule	Capsular and extracellular polysacchrides	Streptococcal_Hyaluronic_Acid_Capsule	UDP-glucose dehydrogenase (EC 1.1.1.22)
11171	2	1	1	1	1	Cell Wall and Capsule	Gram-Negative cell wall components	Lipid_A-Ara4N_pathway_(_Polymyxin_resistance_)	UDP-glucose dehydrogenase (EC 1.1.1.22)
11379	3	2	1	2	1	Cell Wall and Capsule	Gram-Positive cell wall components	Teichuronic_acid_biosynthesis	UDP-glucose dehydrogenase (EC 1.1.1.22)
12443	17	1	1	10	1	Clustering-based subsystems	-	Nucleoside_Catabolism_cluster	UDP-glucose dehydrogenase (EC 1.1.1.22)
22511	3	4	1	1	1	Sulfur Metabolism	-	Sulfate_reduction-associated_complexes	Sulfite reduction-associated complex DsrMKJOP protein DsrM (= HmeC)
18598	1	1	1	1	2	Photosynthesis	Electron transport and photophosphorylation	Photosystem_I	photosystem I P700 chlorophyll a apoprotein subunit Ib (PsaB)
22842	1	1	3	1	1	Virulence, Disease and Defense	Resistance to antibiotics and toxic compounds	Cobalt-zinc-cadmium_resistance	Cobalt-zinc-cadmium resistance protein CzcD
12051	1	1	1	2	1	Clustering-based subsystems	Clustering-based subsystems	CBSS-280355.3.peg.2835	tRNA nucleotidyltransferase (EC 2.7.7.21) (EC 2.7.7.25)
16527	5	2	4	2	1	Miscellaneous	Plant-Prokaryote DOE project	At2g33980_At1g28960	tRNA nucleotidyltransferase (EC 2.7.7.21) (EC 2.7.7.25)
21140	5	1	1	8	2	RNA Metabolism	RNA processing and modification	Polyadenylation_bacterial	tRNA nucleotidyltransferase (EC 2.7.7.21) (EC 2.7.7.25)
21544	3	2	1	3	1	RNA Metabolism	RNA processing and modification	tRNA_nucleotidyltransferase	tRNA nucleotidyltransferase (EC 2.7.7.21) (EC 2.7.7.25)
17084	2	10	2	1	1	Miscellaneous	Plant-Prokaryote DOE project	Iron-sulfur_cluster_assembly	Scaffold protein for [4Fe-4S] cluster assembly ApbC, MRP-like
17164	3	1	2	1	1	Miscellaneous	Plant-Prokaryote DOE project	Scaffold_proteins_for_[4Fe-4S]_cluster_assembly_(MRP_family)	Scaffold protein for [4Fe-4S] cluster assembly ApbC, MRP-like
19715	2	1	2	2	1	Regulation and Cell signaling	-	Orphan_regulatory_proteins	Sensory histidine kinase AtoS
12163	1	1	1	1	1	Clustering-based subsystems	-	Conserved_gene_cluster_associated_with_Met-tRNA_formyltransferase	Ribosomal RNA small subunit methyltransferase B (EC 2.1.1.-)
21225	1	1	1	1	1	RNA Metabolism	RNA processing and modification	RNA_methylation	Ribosomal RNA small subunit methyltransferase B (EC 2.1.1.-)
21297	3	7	1	1	1	RNA Metabolism	RNA processing and modification	rRNA_modification_Bacteria	Ribosomal RNA small subunit methyltransferase B (EC 2.1.1.-)
13024	1	1	2	5	2	Cofactors, Vitamins, Prosthetic Groups, Pigments	Folate and pterines	Molybdenum_cofactor_biosynthesis	Molybdenum cofactor biosynthesis protein MoaA
13167	1	1	1	1	1	Cofactors, Vitamins, Prosthetic Groups, Pigments	Folate and pterines	YgfZ	Molybdenum cofactor biosynthesis protein MoaA
19553	0	0	0	1	0	Protein Metabolism	Protein processing and modification	Inteins	Amino-terminal intein-mediated trans-splice
14471	1	7	7	3	1	Fatty Acids, Lipids, and Isoprenoids	-	Polyhydroxybutyrate_metabolism	Polyhydroxyalkanoic acid synthase
16109	1	2	1	1	1	Metabolism of Aromatic Compounds	-	Gentisare_degradation	putative 4-hydroxybenzoyl-CoA thioesterase
12310	1	1	1	2	1	Clustering-based subsystems	Hypothetical in Lysine biosynthetic cluster	CBSS-323850.3.peg.3269	Tyrosine recombinase XerC
16479	4	2	1	2	1	Miscellaneous	Plant-Prokaryote DOE project	At1g26220_At1g32070	Tyrosine recombinase XerC
18119	2	1	1	1	2	Phages, Prophages, Transposable elements, Plasmids	Phages, Prophages	Phage_integration_and_excision	Tyrosine recombinase XerC
10303	4	2	1	1	1	Carbohydrates	Polysaccharides	Glycogen_metabolism	Glucose-1-phosphate adenylyltransferase (EC 2.7.7.27)
12300	1	1	1	3	1	Clustering-based subsystems	-	Glycogen_metabolism_cluster	Glucose-1-phosphate adenylyltransferase (EC 2.7.7.27)
12210	2	1	1	1	0	Clustering-based subsystems	-	Disulphide_related_cluster	Zn-dependent hydroxyacylglutathione hydrolase
11412	1	1	4	1	1	Cell Wall and Capsule	-	Peptidoglycan_Biosynthesis	Glutamine synthetase type I (EC 6.3.1.2)
12405	1	6	1	6	2	Clustering-based subsystems	Methylamine utilization	Glutamate-mediated_methylamine_utilization_pathway	Glutamine synthetase type I (EC 6.3.1.2)
17453	5	2	5	2	1	Nitrogen Metabolism	-	Ammonia_assimilation	Glutamine synthetase type I (EC 6.3.1.2)
8436	1	1	1	2	3	Amino Acids and Derivatives	Glutamine, glutamate, aspartate, asparagine	ammonia assimilation	Glutamine,_Glutamate,_Aspartate_and_Asparagine_Biosynthesis	Glutamine synthetase type I (EC 6.3.1.2)
8448	19	11	3	3	1	Amino Acids and Derivatives	Glutamine, glutamate, aspartate, asparagine	ammonia assimilation	Glutamine_synthetases	Glutamine synthetase type I (EC 6.3.1.2)
10606	2	4	1	1	1	Carbohydrates	-	Sugar_utilization_in_Thermotogales	Ribokinase (EC 2.7.1.15)
9662	1	6	1	1	6	Carbohydrates	Monosaccharides	Deoxyribose_and_Deoxynucleoside_Catabolism	Ribokinase (EC 2.7.1.15)
9780	2	1	1	1	6	Carbohydrates	Monosaccharides	D-ribose_utilization	Ribokinase (EC 2.7.1.15)
12034	1	3	1	1	1	Clustering-based subsystems	Clustering-based subsystems	CBSS-262719.3.peg.410	Adenylosuccinate synthetase (EC 6.3.4.4)
17711	6	2	4	4	3	Nucleosides and Nucleotides	Purines	Purine_conversions	Adenylosuccinate synthetase (EC 6.3.4.4)
20771	6	1	1	5	1	Respiration	-	Formate_hydrogenase	Formate hydrogenlyase subunit 3
20772	1	1	3	2	2	Respiration	-	Formate_hydrogenase	Formate hydrogenlyase subunit 3/Multisubunit Na+/H+ antiporter, MnhD subunit
16507	1	1	1	1	0	Miscellaneous	Plant-Prokaryote DOE project	At1g69340_At2g40600	COG2110, Macro domain, possibly ADP-ribose binding module
17782	2	1	1	2	1	Nucleosides and Nucleotides	Pyrimidines	De_Novo_Pyrimidine_Synthesis	Orotidine 5'-phosphate decarboxylase (EC 4.1.1.23)
14370	1	3	1	2	1	Fatty Acids, Lipids, and Isoprenoids	Isoprenoids	Isoprenoid_Biosynthesis	4-hydroxy-3-methylbut-2-enyl diphosphate reductase (EC 1.17.1.2)
14407	1	11	1	1	1	Fatty Acids, Lipids, and Isoprenoids	Isoprenoids	polyprenyl_synthesis	4-hydroxy-3-methylbut-2-enyl diphosphate reductase (EC 1.17.1.2)
8017	1	2	1	1	1	Amino Acids and Derivatives	Arginine	urea cycle, polyamines	Polyamine_Metabolism	Putrescine transport ATP-binding protein PotA (TC 3.A.1.11.1)
22523	1	2	4	2	3	Sulfur Metabolism	-	Sulfur_oxidation	Sulfur oxidation molybdopterin C protein
22431	1	1	1	1	1	Sulfur Metabolism	Inorganic sulfur assimilation	Inorganic_Sulfur_Assimilation	Oxidoreductase probably involved in sulfite reduction
22792	1	2	3	1	1	Virulence, Disease and Defense	Resistance to antibiotics and toxic compounds	Beta-lactamase	Beta-lactamase
22796	4	1	2	3	1	Virulence, Disease and Defense	Resistance to antibiotics and toxic compounds	Beta-lactamase	Beta-lactamase class C and other penicillin binding proteins
18798	1	4	1	1	1	Protein Metabolism	Protein biosynthesis	Ribosome_biogenesis_bacterial	Ribosomal large subunit pseudouridine synthase D (EC 4.2.1.70)
21256	1	2	1	2	1	RNA Metabolism	RNA processing and modification	RNA_pseudouridine_syntheses	Ribosomal large subunit pseudouridine synthase D (EC 4.2.1.70)
21290	5	3	1	1	1	RNA Metabolism	RNA processing and modification	rRNA_modification_Bacteria	Ribosomal large subunit pseudouridine synthase D (EC 4.2.1.70)
8970	1	3	2	9	2	Carbohydrates	Central carbohydrate metabolism	Glycolysis_and_Gluconeogenesis,_including_Archaeal_enzymes	Pyruvate,phosphate dikinase (EC 2.7.9.1)
8985	2	1	2	3	2	Carbohydrates	Central carbohydrate metabolism	Glycolysis_and_Gluconeogenesis	Pyruvate,phosphate dikinase (EC 2.7.9.1)
9092	1	4	3	4	1	Carbohydrates	Central carbohydrate metabolism	Pyruvate_metabolism_I:_anaplerotic_reactions,_PEP	Pyruvate,phosphate dikinase (EC 2.7.9.1)
14798	2	0	0	0	0	Iron acquisition and metabolism	Siderophores	Siderophore_Achromobactin	Permease of the major facilitator superfamily in uncharacterized siderophore S biosynthesis operon
17615	1	1	1	2	1	Nucleosides and Nucleotides	-	AMP_to_3-phosphoglycerate	Ribose-1,5-bisphosphate isomerase
18557	1	1	1	1	1	Photosynthesis	Electron transport and photophosphorylation	Photosystem_II	Photosystem II 5 kDa protein PsbTn (nuclear encoded)
10388	7	2	2	1	2	Carbohydrates	Sugar alcohols	Glycerol_and_Glycerol-3-phosphate_Uptake_and_Utilization	Glycerol kinase (EC 2.7.1.30)
10528	1	2	1	1	1	Carbohydrates	-	Sugar_utilization_in_Thermotogales	Glycerol kinase (EC 2.7.1.30)
14440	1	2	1	1	1	Fatty Acids, Lipids, and Isoprenoids	Phospholipids	Glycerolipid_and_Glycerophospholipid_Metabolism_in_Bacteria	Glycerol kinase (EC 2.7.1.30)
22681	2	1	3	2	1	Virulence, Disease and Defense	Detection	MLST	Glycerol kinase (EC 2.7.1.30)
10706	1	2	2	2	1	Cell Division and Cell Cycle	-	Bacterial_Cytoskeleton	Septum formation protein Maf
11531	1	2	2	1	1	Clustering-based subsystems	-	Bacterial_Cell_Division	Septum formation protein Maf
12763	1	1	2	3	3	Clustering-based subsystems	TldD cluster	CBSS-354.1.peg.2917	Septum formation protein Maf
18752	1	1	1	1	1	Protein Metabolism	Protein biosynthesis	Nucleolar_protein_complex	Hyaluronan mediated motility receptor
21079	1	0	0	0	0	RNA Metabolism	RNA processing and modification	eukaryotic_rRNA_modification_and_related_functions	Hyaluronan mediated motility receptor
10015	8	2	1	2	2	Carbohydrates	Monosaccharides	Xylose_utilization	Alpha-xylosidase (EC 3.2.1.-)
16863	1	5	3	3	2	Miscellaneous	Plant-Prokaryote DOE project	COG3533	Alpha-xylosidase (EC 3.2.1.-)
13203	12	2	2	1	1	Cofactors, Vitamins, Prosthetic Groups, Pigments	NAD and NADP	NAD_and_NADP_cofactor_biosynthesis_global	Glutamine amidotransferase chain of NAD synthetase
11917	2	2	1	2	1	Clustering-based subsystems	-	CBSS-630.2.peg.3360	Hypothetical protein YggS, proline synthase co-transcribed bacterial homolog PROSC
11963	1	2	2	2	1	Clustering-based subsystems	Cell Division	Cell_Division_Cluster	Hypothetical protein YggS, proline synthase co-transcribed bacterial homolog PROSC
16778	1	1	1	1	1	Miscellaneous	Plant-Prokaryote DOE project	COG2302	Hypothetical protein YggS, proline synthase co-transcribed bacterial homolog PROSC
17137	1	1	1	1	1	Miscellaneous	Plant-Prokaryote DOE project	PROSC	Hypothetical protein YggS, proline synthase co-transcribed bacterial homolog PROSC
17209	1	1	1	2	1	Miscellaneous	Plant-Prokaryote DOE project	YggW	Hypothetical protein YggS, proline synthase co-transcribed bacterial homolog PROSC
8698	1	1	4	3	1	Amino Acids and Derivatives	Proline and 4-hydroxyproline	A_Hypothetical_Protein_Related_to_Proline_Metabolism	Hypothetical protein YggS, proline synthase co-transcribed bacterial homolog PROSC
18802	6	1	1	1	2	Protein Metabolism	Protein biosynthesis	Ribosome_biogenesis_bacterial	Ribosomal-protein-S5p-alanine acetyltransferase
19586	1	2	1	2	3	Protein Metabolism	Protein processing and modification	Ribosomal_protein_S5p_acylation	Ribosomal-protein-S5p-alanine acetyltransferase
12686	1	10	5	2	1	Clustering-based subsystems	Shiga toxin cluster	CBSS-194948.1.peg.143	P protein
22512	1	1	1	1	1	Sulfur Metabolism	-	Sulfate_reduction-associated_complexes	Sulfite reduction-associated complex DsrMKJOP protein DsrP (= HmeB)
20606	7	8	1	1	0	Respiration	Electron donating reactions	Hydrogenases	Ni,Fe-hydrogenase III large subunit
10307	8	33	1	1	1	Carbohydrates	Polysaccharides	Glycogen_metabolism	Glycogen phosphorylase (EC 2.4.1.1)
12302	1	1	8	4	1	Clustering-based subsystems	-	Glycogen_metabolism_cluster	Glycogen phosphorylase (EC 2.4.1.1)
9415	2	8	2	4	1	Carbohydrates	Di- and oligosaccharides	Maltose_and_Maltodextrin_Utilization	Glycogen phosphorylase (EC 2.4.1.1)
20962	3	1	0	1	1	Respiration	Reverse electron transport	Mebrane_bound_hydrogenases	Energy conserving hydrogenase Eha transmembrane protein D
12667	2	4	1	4	2	Clustering-based subsystems	-	RNA_modification_cluster	Protein YidD
10222	1	1	1	1	1	Carbohydrates	Organic acids	Isobutyryl-CoA_to_Propionyl-CoA_Module	Enoyl-CoA hydratase [valine degradation] (EC 4.2.1.17)
8283	2	3	1	2	1	Amino Acids and Derivatives	Branched-chain amino acids	Branched_chain_amino_acid_degradation_regulons	Enoyl-CoA hydratase [valine degradation] (EC 4.2.1.17)
8380	1	1	1	1	1	Amino Acids and Derivatives	Branched-chain amino acids	Valine_degradation	Enoyl-CoA hydratase [valine degradation] (EC 4.2.1.17)
17370	2	1	1	3	0	Motility and Chemotaxis	Flagellar motility in Prokaryota	Flagellum	Flagellar hook-associated protein FlgL
20717	15	2	1	2	0	Respiration	Electron donating reactions	Respiratory_dehydrogenases_1	Glycerol dehydrogenase (EC 1.1.1.6)
15069	1	1	2	3	1	Membrane Transport	ABC transporters	Periplasmic-Binding-Protein-Dependent_Transport_System_for_&#945	-Glucosides	Alpha-glucosidase AglA
16211	1	1	2	1	1	Metabolism of Aromatic Compounds	Metabolism of central aromatic intermediates	Salicylate_and_gentisate_catabolism	Salicylate hydroxylase (EC 1.14.13.1)
16373	7	1	1	2	1	Metabolism of Aromatic Compounds	Peripheral pathways for catabolism of aromatic compounds	Salicylate_ester_degradation	Salicylate hydroxylase (EC 1.14.13.1)
10278	1	1	1	1	1	Carbohydrates	Organic acids	Tricarballylate_Utilization	TcuA: flavoprotein used to oxidize tricarballylate to cis-aconitate
8212	1	1	1	1	1	Amino Acids and Derivatives	Aromatic amino acids and derivatives	Phenylalanine_and_Tyrosine_Branches_from_Chorismate	Biosynthetic Aromatic amino acid aminotransferase alpha (EC 2.6.1.57)
18515	1	2	2	2	1	Phosphorus Metabolism	-	Phosphate_metabolism	Probable low-affinity inorganic phosphate transporter
22847	2	3	5	3	1	Virulence, Disease and Defense	Resistance to antibiotics and toxic compounds	Cobalt-zinc-cadmium_resistance	Heavy metal RND efflux outer membrane protein, CzcC family
13694	3	1	1	1	0	DNA Metabolism	DNA repair	DNA_repair,_bacterial	G:T/U mismatch-specific uracil/thymine DNA-glycosylase
13784	1	1	1	1	0	DNA Metabolism	DNA repair	Uracil-DNA_glycosylase	G:T/U mismatch-specific uracil/thymine DNA-glycosylase
13693	2	1	1	2	1	DNA Metabolism	DNA repair	DNA_repair,_bacterial	Exonuclease SbcD
11664	1	3	1	2	2	Clustering-based subsystems	-	CBSS-176280.1.peg.1561	A/G-specific adenine glycosylase (EC 3.2.2.-)
12625	1	1	1	1	1	Clustering-based subsystems	recX and regulatory cluster	CBSS-261594.1.peg.788	A/G-specific adenine glycosylase (EC 3.2.2.-)
13668	1	2	1	2	1	DNA Metabolism	DNA repair	DNA_repair,_bacterial	A/G-specific adenine glycosylase (EC 3.2.2.-)
17206	1	1	1	1	1	Miscellaneous	Plant-Prokaryote DOE project	YggW	A/G-specific adenine glycosylase (EC 3.2.2.-)
8905	1	1	1	1	1	Carbohydrates	Central carbohydrate metabolism	Ethylmalonyl-CoA_pathway_of_C2_assimilation	Acyltransferase family protein associated with ethylmalonyl-CoA pathway
13796	0	2	1	2	1	DNA Metabolism	DNA replication	DNA_replication,_archaeal	Archaeal DNA polymerase II large subunit (EC 2.7.7.7)
15031	1	24	2	4	1	Membrane Transport	ABC transporters	ABC_transporter_branched-chain_amino_acid_(TC_3.A.1.4.1)	Branched-chain amino acid ABC transporter, amino acid-binding protein (TC 3.A.1.4.1)
22660	6	1	2	1	1	Virulence, Disease and Defense	-	C_jejuni_colonization_of_chick_caeca	Branched-chain amino acid ABC transporter, amino acid-binding protein (TC 3.A.1.4.1)
14297	4	2	1	2	1	Fatty Acids, Lipids, and Isoprenoids	Isoprenoids	Acyclic_terpenes_utilization	Geranyl-CoA carboxylase biotin-containing subunit
8476	1	3	1	1	1	Amino Acids and Derivatives	Histidine Metabolism	Histidine_Biosynthesis	Imidazoleglycerol-phosphate dehydratase (EC 4.2.1.19)
11732	2	1	1	1	1	Clustering-based subsystems	-	CBSS-228410.1.peg.134	Ribonuclease HI (EC 3.1.26.4)
12227	3	2	1	1	1	Clustering-based subsystems	DNA polymerase III epsilon cluster	CBSS-342610.3.peg.1536	Ribonuclease HI (EC 3.1.26.4)
21184	5	1	1	1	2	RNA Metabolism	RNA processing and modification	Ribonuclease_H	Ribonuclease HI (EC 3.1.26.4)
8069	1	2	3	1	1	Amino Acids and Derivatives	Arginine	urea cycle, polyamines	Urea_decomposition	Urea carboxylase-related ABC transporter, periplasmic substrate-binding protein
8886	1	1	1	1	1	Carbohydrates	Central carbohydrate metabolism	Entner-Doudoroff_Pathway	Gluconolactonase (EC 3.1.1.17)
7867	3	1	1	3	1	Amino Acids and Derivatives	Alanine, serine, and glycine	Glycine_and_Serine_Utilization	L-serine dehydratase (EC 4.3.1.17)
9053	1	1	1	1	2	Carbohydrates	Central carbohydrate metabolism	Pyruvate_Alanine_Serine_Interconversions	L-serine dehydratase (EC 4.3.1.17)
10168	1	1	2	1	1	Carbohydrates	One-carbon Metabolism	Serine-glyoxylate_cycle	Methylcrotonyl-CoA carboxylase carboxyl transferase subunit (EC 6.4.1.4)
16985	1	3	1	3	2	Miscellaneous	Plant-Prokaryote DOE project	Experimental-PTPS	Dihydroneopterin aldolase (EC 4.1.2.25)
22459	1	9	1	1	1	Sulfur Metabolism	Organic sulfur assimilation	Alkanesulfonate_assimilation	probable dibenzothiophene desulfurization enzyme
8288	1	4	2	1	2	Amino Acids and Derivatives	Branched-chain amino acids	Branched_chain_amino_acid_degradation_regulons	Methylcrotonyl-CoA carboxylase carboxyl transferase subunit (EC 6.4.1.4)
8305	1	1	1	1	3	Amino Acids and Derivatives	Branched-chain amino acids	HMG_CoA_Synthesis	Methylcrotonyl-CoA carboxylase carboxyl transferase subunit (EC 6.4.1.4)
8363	2	5	2	5	1	Amino Acids and Derivatives	Branched-chain amino acids	Leucine_Degradation_and_HMG-CoA_Metabolism	Methylcrotonyl-CoA carboxylase carboxyl transferase subunit (EC 6.4.1.4)
10514	1	1	1	1	1	Carbohydrates	-	Sugar_utilization_in_Thermotogales	Galactose-1-phosphate uridylyltransferase (EC 2.7.7.10)
9372	6	1	1	2	1	Carbohydrates	Di- and oligosaccharides	Lactose_and_Galactose_Uptake_and_Utilization	Galactose-1-phosphate uridylyltransferase (EC 2.7.7.10)
15702	0	10	1	4	1	Membrane Transport	Protein secretion system, Type VII (Chaperone/Usher pathway, CU)	The_fimbrial_Stf_cluster	Major fimbrial subunit StfA
17434	8	1	1	1	1	Nitrogen Metabolism	-	Allantoin_Utilization	Ureidoglycolate dehydrogenase (EC 1.1.1.154)
13767	7	5	1	2	1	DNA Metabolism	DNA repair	DNA_Repair_Base_Excision	Formamidopyrimidine-DNA glycosylase (EC 3.2.2.23)
12017	2	1	1	1	1	Clustering-based subsystems	-	ClpAS_cluster	ATP-dependent Clp protease adaptor protein ClpS
12019	5	3	1	2	1	Clustering-based subsystems	-	ClpS__and_metallo-protease_cluster_in_Cyanos_	ATP-dependent Clp protease adaptor protein ClpS
19464	3	1	2	1	3	Protein Metabolism	Protein degradation	Proteolysis_in_bacteria,_ATP-dependent	ATP-dependent Clp protease adaptor protein ClpS
10938	5	7	1	1	1	Cell Wall and Capsule	Capsular and extracellular polysacchrides	Polysaccharide_deacetylases	Polysaccharide deacetylase
11296	1	1	1	1	1	Cell Wall and Capsule	Gram-Negative cell wall components	Vibrio_Core_Oligosaccharide_Biosynthesis	Polysaccharide deacetylase
9622	1	2	1	1	1	Carbohydrates	Glycoside hydrolases	Predicted_carbohydrate_hydrolases	Polysaccharide deacetylase
11859	7	1	1	1	1	Clustering-based subsystems	-	CBSS-320372.3.peg.6046	Glutathione synthetase (EC 6.3.2.3)
12288	18	2	1	2	1	Clustering-based subsystems	-	Glutaredoxin_3_and_Glutathione_synthetase_cluster	Glutathione synthetase (EC 6.3.2.3)
13142	3	1	1	3	1	Cofactors, Vitamins, Prosthetic Groups, Pigments	Folate and pterines	YgfZ	Glutathione synthetase (EC 6.3.2.3)
22060	1	9	2	1	2	Stress Response	Heat shock	Heat_shock_dnaK_gene_cluster_extended	Glutathione synthetase (EC 6.3.2.3)
22188	1	2	3	4	1	Stress Response	Oxidative stress	Glutathione:_Biosynthesis_and_gamma-glutamyl_cycle	Glutathione synthetase (EC 6.3.2.3)
12607	1	1	2	2	1	Clustering-based subsystems	Putrescine/GABA utilization cluster-temporal,to add to SSs	GABA_and_putrescine_metabolism_from_cluters	Putrescine transport ATP-binding protein PotG (TC 3.A.1.11.2)
8018	6	1	1	1	4	Amino Acids and Derivatives	Arginine	urea cycle, polyamines	Polyamine_Metabolism	Putrescine transport ATP-binding protein PotG (TC 3.A.1.11.2)
19610	2	1	4	3	1	Protein Metabolism	Selenoproteins	Selenocysteine_metabolism	Selenide,water dikinase (EC 2.7.9.3)
21430	1	1	1	1	1	RNA Metabolism	RNA processing and modification	tRNA_modification_Bacteria	Selenide,water dikinase (EC 2.7.9.3)
18498	1	1	4	2	3	Phosphorus Metabolism	-	Phosphate_metabolism	NAD(P) transhydrogenase subunit beta (EC 1.6.1.2)
12026	3	1	0	1	0	Clustering-based subsystems	-	Cluster_co-expressed_with_butyrate_metabolism_cluster	FIG000605: protein co-occurring with transport systems (COG1739)
16576	1	1	0	1	0	Miscellaneous	Plant-Prokaryote DOE project	At4g38090	FIG000605: protein co-occurring with transport systems (COG1739)
11883	16	2	1	3	2	Clustering-based subsystems	-	CBSS-350688.3.peg.1509	Transcription termination protein NusA
12456	1	1	1	3	4	Clustering-based subsystems	-	NusA-TFII_Cluster	Transcription termination protein NusA
21727	1	1	1	1	2	RNA Metabolism	Transcription	Transcription_factors_bacterial	Transcription termination protein NusA
10262	1	1	1	3	1	Carbohydrates	Organic acids	Propionate-CoA_to_Succinate_Module	Aconitate hydratase 2 (EC 4.2.1.3)
13099	4	12	1	2	2	Cofactors, Vitamins, Prosthetic Groups, Pigments	Folate and pterines	YgfZ	Aconitate hydratase 2 (EC 4.2.1.3)
8987	4	5	1	1	1	Carbohydrates	Central carbohydrate metabolism	Glyoxylate_bypass	Aconitate hydratase 2 (EC 4.2.1.3)
9127	1	4	1	2	1	Carbohydrates	Central carbohydrate metabolism	TCA_Cycle	Aconitate hydratase 2 (EC 4.2.1.3)
12638	3	1	1	1	1	Clustering-based subsystems	-	Ribonucleotide_reductase_cluster	Ribonucleotide reductase of class Ia (aerobic), beta subunit (EC 1.17.4.1)
17861	1	2	1	1	2	Nucleosides and Nucleotides	-	Ribonucleotide_reduction	Ribonucleotide reductase of class Ia (aerobic), beta subunit (EC 1.17.4.1)
14502	5	1	2	2	7	Iron acquisition and metabolism	-	Campylobacter_Iron_Metabolism	Ferric siderophore transport system, periplasmic binding protein TonB
14540	2	1	2	2	7	Iron acquisition and metabolism	-	Heme,_hemin_uptake_and_utilization_systems_in_GramNegatives	Ferric siderophore transport system, periplasmic binding protein TonB
14641	8	2	4	2	1	Iron acquisition and metabolism	-	Hemin_transport_system	Ferric siderophore transport system, periplasmic binding protein TonB
15885	1	1	1	1	7	Membrane Transport	-	Ton_and_Tol_transport_systems	Ferric siderophore transport system, periplasmic binding protein TonB
15636	1	1	2	1	1	Membrane Transport	Protein secretion system, Type II	Widespread_colonization_island	Type II/IV secretion system protein TadC, associated with Flp pilus assembly
12497	1	3	2	1	3	Clustering-based subsystems	Phosphate metabolism	PhoR-PhoB_two-component_regulatory_system	Phosphate regulon transcriptional regulatory protein PhoB (SphR)
18468	1	2	2	1	1	Phosphorus Metabolism	-	High_affinity_phosphate_transporter_and_control_of_PHO_regulon	Phosphate regulon transcriptional regulatory protein PhoB (SphR)
18504	2	2	2	1	1	Phosphorus Metabolism	-	Phosphate_metabolism	Phosphate regulon transcriptional regulatory protein PhoB (SphR)
18538	4	3	1	1	1	Phosphorus Metabolism	-	P_uptake_(cyanobacteria)	Phosphate regulon transcriptional regulatory protein PhoB (SphR)
15214	1	0	1	1	0	Membrane Transport	Protein and nucleoprotein secretion system, Type IV	Conjugative_transfer	Conjugative transfer protein TrbL
12068	1	1	1	1	0	Clustering-based subsystems	Clustering-based subsystems	Putative_diaminopropionate_ammonia-lyase_cluster	Uncharacterized protein YgeA of aspartate/glutamate/hydantoin racemase family
17668	1	1	1	1	2	Nucleosides and Nucleotides	-	Hydantoin_metabolism	hydantoin racemase
22854	2	5	1	2	5	Virulence, Disease and Defense	Resistance to antibiotics and toxic compounds	Cobalt-zinc-cadmium_resistance	Putative copper efflux system protein CusB
[truncated: 9,891 more rows]
[truncated: 1 more columns]

## Sheet: Ugt_significantOR
GeneID	mean(group1)	variance(group1)	std.err(group1)	mean(group2)	variance(group2)	std.err(group2)	pvalue	qvalue	l1	l2	l3	l4
8038	0.00044617	6.8342e-09	5.8456e-05	0	0	0	0.00531281	0.495575	Amino Acids and Derivatives	Arginine	urea cycle, polyamines	Putrescine_utilization_pathways
7985	0.000127697	4.7478e-12	1.54075e-06	1.68418e-05	8.50941e-10	1.68418e-05	0.0067366	0.495575	Amino Acids and Derivatives	Arginine	urea cycle, polyamines	Cyanophycin_Metabolism
8360	0.000361552	5.72398e-10	1.69174e-05	0.000127772	5.08985e-09	4.119e-05	0.0113858	0.495575	Amino Acids and Derivatives	Branched-chain amino acids	Leucine_Degradation_and_HMG-CoA_Metabolism	Isovaleryl-CoA dehydrogenase (EC 1.3.99.10)
8403	0.000297447	3.03742e-09	3.89707e-05	8.91485e-05	2.59907e-10	9.30784e-06	0.0115746	0.495575	Amino Acids and Derivatives	Glutamine, glutamate, aspartate, asparagine	ammonia assimilation	Glutamate_and_Aspartate_uptake_in_Bacteria
7909	0.000382578	2.87942e-09	3.79435e-05	0.000137855	3.76434e-09	3.54229e-05	0.0185523	0.635068	Amino Acids and Derivatives	Arginine	urea cycle, polyamines	Arginine_and_Ornithine_Degradation
8566	8.51315e-05	2.11013e-12	1.02716e-06	1.68418e-05	8.50941e-10	1.68418e-05	0.0280054	0.880006	Amino Acids and Derivatives	Lysine, threonine, methionine, and cysteine	Lysine_degradation	Lysine/cadaverine antiporter membrane protein CadB
8367	0.000148723	7.59356e-10	1.94853e-05	7.23067e-05	5.09473e-10	1.30317e-05	0.0425104	0.880006	Amino Acids and Derivatives	Branched-chain amino acids	Leucine_Degradation_and_HMG-CoA_Metabolism	Succinyl-CoA:3-ketoacid-coenzyme A transferase subunit B (EC 2.8.3.5)
7870	0.000276934	1.2124e-09	2.46211e-05	0.00013635	4.34571e-09	3.80601e-05	0.0484902	0.880006	Amino Acids and Derivatives	Alanine, serine, and glycine	Glycine_and_Serine_Utilization	Phosphoserine phosphatase (EC 3.1.3.3)
9397	4.25657e-05	5.27533e-13	5.13582e-07	0	0	0	0	0	Carbohydrates	Di- and oligosaccharides	Lactose_and_Galactose_Uptake_and_Utilization	Transcriptional repressor of the lac operon
10609	4.25657e-05	5.27533e-13	5.13582e-07	0	0	0	0	0	Carbohydrates	-	Sugar_utilization_in_Thermotogales	Ribose ABC transport system, high affinity permease RbsD (TC 3.A.1.2.1)
8829	4.25657e-05	5.27533e-13	5.13582e-07	0	0	0	0	0	Carbohydrates	Aminosugars	N-Acetyl-Galactosamine_and_Galactosamine_Utilization	Transcriptional repressor of aga operon
9909	4.25657e-05	5.27533e-13	5.13582e-07	0	0	0	0	0	Carbohydrates	Monosaccharides	L-fucose_utilization	L-fucose operon activator
9577	0.000191289	7.19854e-10	1.89717e-05	7.23067e-05	5.09473e-10	1.30317e-05	0.0116498	0.495575	Carbohydrates	Fermentation	Acetyl-CoA_fermentation_to_Butyrate	Electron transfer flavoprotein-ubiquinone oxidoreductase (EC 1.5.5.1)
10283	0.000254881	3.11801e-09	3.94842e-05	4.04423e-05	1.32946e-09	2.10512e-05	0.0158618	0.550892	Carbohydrates	Polysaccharides	Alpha-Amylase_locus_in_Streptocococcus	Maltose/maltodextrin ABC transporter, substrate binding periplasmic protein MalE
8987	0.000191803	1.11335e-09	2.3594e-05	7.23067e-05	5.09473e-10	1.30317e-05	0.0238016	0.799616	Carbohydrates	Central carbohydrate metabolism	Glyoxylate_bypass	Aconitate hydratase 2 (EC 4.2.1.3)
10431	0.000832343	8.12534e-08	0.000201561	9.59072e-05	2.07385e-09	2.62923e-05	0.0343394	0.880006	Carbohydrates	Sugar alcohols	Mannitol_Utilization	HPr kinase/phosphorylase (EC 2.7.1.-) (EC 2.7.4.-)
9140	0.000149237	1.06541e-09	2.30804e-05	4.04423e-05	1.32946e-09	2.10512e-05	0.036765	0.880006	Carbohydrates	Central carbohydrate metabolism	TCA_Cycle	Fumarate hydratase class I (EC 4.2.1.2)
9159	0.000554895	3.61126e-08	0.000134374	9.59072e-05	2.07385e-09	2.62923e-05	0.0404741	0.880006	Carbohydrates	Central carbohydrate metabolism	TCA_Cycle	Succinate dehydrogenase flavoprotein subunit (EC 1.3.99.1)
9655	0.000106671	1.01852e-09	2.25668e-05	1.68418e-05	8.50941e-10	1.68418e-05	0.0446578	0.880006	Carbohydrates	Monosaccharides	Deoxyribose_and_Deoxynucleoside_Catabolism	Predicted nucleoside ABC transporter, permease 2 component
9406	6.35918e-05	8.41525e-10	2.05125e-05	0	0	0	0.04851	0.880006	Carbohydrates	Di- and oligosaccharides	Lactose_utilization	Transcriptional repressor of the lac operon
9784	6.35918e-05	8.41525e-10	2.05125e-05	0	0	0	0.04851	0.880006	Carbohydrates	Monosaccharides	D-ribose_utilization	Ribose ABC transport system, high affinity permease RbsD (TC 3.A.1.2.1)
10651	6.35918e-05	8.41525e-10	2.05125e-05	0	0	0	0.04851	0.880006	Carbohydrates	-	Unknown_carbohydrate_utilization_(_cluster_Ydj_)	Hypothetical oxidoreductase YdjG (EC 1.-.-.-)
11227	4.25657e-05	5.27533e-13	5.13582e-07	0	0	0	0	0	Cell Wall and Capsule	Gram-Negative cell wall components	LOS_core_oligosaccharide_biosynthesis	Beta-1,4-galactosyltransferase
11176	0.000318986	6.07679e-10	1.7431e-05	4.87062e-05	2.287e-09	2.76104e-05	0.00441428	0.495575	Cell Wall and Capsule	Gram-Negative cell wall components	Lipid_A_modifications	Phosphoethanolamine transferase specific for the outer Kdo residue of lipopolysaccharide
11177	0.000127697	4.7478e-12	1.54075e-06	4.04423e-05	1.32946e-09	2.10512e-05	0.0268963	0.869654	Cell Wall and Capsule	Gram-Negative cell wall components	Lipid_A_modifications	Sensor protein basS/pmrB (EC 2.7.3.-)
10938	0.000255908	4.16734e-09	4.56472e-05	7.23067e-05	5.09473e-10	1.30317e-05	0.0300726	0.880006	Cell Wall and Capsule	Capsular and extracellular polysacchrides	Polysaccharide_deacetylases	Polysaccharide deacetylase
10857	6.35918e-05	8.41525e-10	2.05125e-05	0	0	0	0.04851	0.880006	Cell Wall and Capsule	Capsular and extracellular polysacchrides	Colanic_acid_biosynthesis	Colanic acid biosynthesis glycosyl transferase WcaA
12303	0.000212829	1.31883e-11	2.56791e-06	8.91485e-05	2.59907e-10	9.30784e-06	0.00213462	0.495575	Clustering-based subsystems	-	Glycogen_metabolism_cluster	Glycogen synthase, ADP-glucose transglucosylase (EC 2.4.1.21)
12590	0.000233855	6.81407e-10	1.84582e-05	4.04423e-05	1.32946e-09	2.10512e-05	0.00621604	0.495575	Clustering-based subsystems	-	Putative_hemin_transporter	putative hemin permease
11515	0.000127697	4.7478e-12	1.54075e-06	1.68418e-05	8.50941e-10	1.68418e-05	0.0067366	0.495575	Clustering-based subsystems	-	Bacterial_Cell_Division	Cell division protein FtsL
12169	0.000297447	3.03742e-09	3.89707e-05	7.23067e-05	5.09473e-10	1.30317e-05	0.0100803	0.495575	Clustering-based subsystems	-	Conserved_gene_cluster_associated_with_Met-tRNA_formyltransferase	Trk system potassium uptake protein TrkA
11818	0.000425144	2.802e-09	3.74299e-05	0.000119508	6.98013e-09	4.8236e-05	0.0122331	0.495575	Clustering-based subsystems	-	CBSS-316057.3.peg.563	TldD protein, part of proposed TldE/TldD proteolytic complex (PMID 12029038)
11856	0.000191803	1.11335e-09	2.3594e-05	4.04423e-05	1.32946e-09	2.10512e-05	0.015882	0.550892	Clustering-based subsystems	-	CBSS-316407.3.peg.2816	Protein involved in stability of MscS mechanosensitive channel
11564	0.000191803	1.11335e-09	2.3594e-05	7.23067e-05	5.09473e-10	1.30317e-05	0.0238016	0.799616	Clustering-based subsystems	-	Bile_hydrolysis_related_cluster	Choloylglycine hydrolase (EC 3.5.1.24)
11526	0.000254881	3.11801e-09	3.94842e-05	7.23067e-05	5.09473e-10	1.30317e-05	0.0242711	0.808918	Clustering-based subsystems	-	Bacterial_Cell_Division	GTP-binding protein Era
11621	0.000255394	1.89912e-11	3.08149e-06	7.4126e-05	5.75214e-09	4.37879e-05	0.0270037	0.871269	Clustering-based subsystems	Carbohydrates	Putative_sugar_ABC_transporter_(ytf_cluster)	Putative sugar ABC transport system, ATP-binding protein YtfR (EC 3.6.3.17)
11661	0.000127697	4.7478e-12	1.54075e-06	8.91485e-05	2.59907e-10	9.30784e-06	0.0276791	0.879956	Clustering-based subsystems	-	CBSS-176279.3.peg.868	LSU ribosomal protein L21p
12776	8.51315e-05	2.11013e-12	1.02716e-06	1.68418e-05	8.50941e-10	1.68418e-05	0.0280054	0.880006	Clustering-based subsystems	Translation	CBSS-326442.4.peg.1852	tRNA 5-methylaminomethyl-2-thiouridine synthase TusC
12254	0.000149237	1.06541e-09	2.30804e-05	4.04423e-05	1.32946e-09	2.10512e-05	0.036765	0.880006	Clustering-based subsystems	-	EC699-706	FIG143828: Hypothetical protein YbgA
12775	0.000213342	4.07409e-09	4.51336e-05	4.04423e-05	1.32946e-09	2.10512e-05	0.0385759	0.880006	Clustering-based subsystems	Translation	CBSS-326442.4.peg.1852	tRNA 2-thiouridine synthesizing protein E (EC 2.8.1.-)
12114	0.000106158	7.99913e-10	1.99989e-05	1.68418e-05	8.50941e-10	1.68418e-05	0.0393555	0.880006	Clustering-based subsystems	-	Conjugative_transfer_related_cluster	IncF plasmid conjugative transfer pilus assembly protein TraE
12120	0.000106671	1.01852e-09	2.25668e-05	1.68418e-05	8.50941e-10	1.68418e-05	0.0446578	0.880006	Clustering-based subsystems	-	Conjugative_transfer_related_cluster	IncF plasmid conjugative transfer pilus assembly protein TraW
12076	6.35918e-05	8.41525e-10	2.05125e-05	0	0	0	0.04851	0.880006	Clustering-based subsystems	Clustering-based subsystems	Putative_diaminopropionate_ammonia-lyase_cluster	Uncharacterized sigma-54-dependent transcriptional regulator YgeV
13415	4.25657e-05	5.27533e-13	5.13582e-07	0	0	0	0	0	Cofactors, Vitamins, Prosthetic Groups, Pigments	Tetrapyrroles	Chlorophyll_Biosynthesis	Divinyl protochlorophyllide a 8-vinyl-reductase (EC 1.3.1.75)
13073	0.000106158	7.99913e-10	1.99989e-05	0	0	0	0.0106823	0.495575	Cofactors, Vitamins, Prosthetic Groups, Pigments	Folate and pterines	Pterin_metabolism_3	Dihydroneopterin triphosphate epimerase
13421	0.000191289	7.19854e-10	1.89717e-05	7.23067e-05	5.09473e-10	1.30317e-05	0.0116498	0.495575	Cofactors, Vitamins, Prosthetic Groups, Pigments	Tetrapyrroles	Chlorophyll_Biosynthesis	Mg protoporphyrin IX monomethyl ester oxidative cyclase (aerobic) (EC 1.14.13.81)
13418	0.000127697	4.7478e-12	1.54075e-06	8.91485e-05	2.59907e-10	9.30784e-06	0.0276791	0.879956	Cofactors, Vitamins, Prosthetic Groups, Pigments	Tetrapyrroles	Chlorophyll_Biosynthesis	Light-independent protochlorophyllide reductase iron-sulfur ATP-binding protein ChlL (EC 1.18.-.-)
13302	8.51315e-05	2.11013e-12	1.02716e-06	1.68418e-05	8.50941e-10	1.68418e-05	0.0280054	0.880006	Cofactors, Vitamins, Prosthetic Groups, Pigments	Quinone cofactors	Coenzyme_PQQ_synthesis	Paralog of coenzyme PQQ synthesis protein C
13585	0.000149237	1.06541e-09	2.30804e-05	4.04423e-05	1.32946e-09	2.10512e-05	0.036765	0.880006	Cofactors, Vitamins, Prosthetic Groups, Pigments	-	Thiamin_biosynthesis	Sulfur carrier protein ThiS
13050	0.000148723	7.59356e-10	1.94853e-05	7.23067e-05	5.09473e-10	1.30317e-05	0.0425104	0.880006	Cofactors, Vitamins, Prosthetic Groups, Pigments	Folate and pterines	Pterin_biosynthesis	GTP cyclohydrolase I (EC 3.5.4.16) type 1
13426	0.000619001	4.89388e-08	0.000156427	0.00010599	1.71222e-09	2.38902e-05	0.0433119	0.880006	Cofactors, Vitamins, Prosthetic Groups, Pigments	Tetrapyrroles	Chlorophyll_Biosynthesis	Protoporphyrin IX Mg-chelatase subunit H (EC 6.6.1.1)
13017	0.000106671	1.01852e-09	2.25668e-05	1.68418e-05	8.50941e-10	1.68418e-05	0.0446578	0.880006	Cofactors, Vitamins, Prosthetic Groups, Pigments	Folate and pterines	methanopterin_biosynthesis	GTP cyclohydrolase III (methanopterin)
13414	0.000191803	1.11335e-09	2.3594e-05	6.5548e-05	3.22985e-09	3.28119e-05	0.04826	0.880006	Cofactors, Vitamins, Prosthetic Groups, Pigments	Tetrapyrroles	Chlorophyll_Biosynthesis	Chlorophyllide reductase subunit BchZ (EC 1.18.-.-)
13032	6.35918e-05	8.41525e-10	2.05125e-05	0	0	0	0.04851	0.880006	Cofactors, Vitamins, Prosthetic Groups, Pigments	Folate and pterines	Molybdenum_cofactor_biosynthesis	Molybdopterin binding domain MoeA-like
13893	0.000234368	1.16235e-09	2.41076e-05	7.23067e-05	5.09473e-10	1.30317e-05	0.00787715	0.495575	DNA Metabolism	DNA uptake, competence	DNA_processing_cluster	DNA polymerase III subunits gamma and tau (EC 2.7.7.7)
13662	0.000127697	4.7478e-12	1.54075e-06	8.91485e-05	2.59907e-10	9.30784e-06	0.0276791	0.879956	DNA Metabolism	DNA repair	DNA_repair_and_recombination_eukaryotic	DNA repair protein RAD51 homolog 2
13767	0.000254881	3.11801e-09	3.94842e-05	8.91485e-05	2.59907e-10	9.30784e-06	0.0277731	0.880006	DNA Metabolism	DNA repair	DNA_Repair_Base_Excision	Formamidopyrimidine-DNA glycosylase (EC 3.2.2.23)
13826	0.000277448	9.02815e-09	6.71869e-05	4.87062e-05	2.287e-09	2.76104e-05	0.0475788	0.880006	DNA Metabolism	DNA replication	DNA-replication	DNA replication protein DnaC
14214	4.25657e-05	5.27533e-13	5.13582e-07	0	0	0	0	0	Fatty Acids, Lipids, and Isoprenoids	Fatty acids	Fatty_Acid_Biosynthesis_FASI	Biotin carboxyl carrier protein of ACAC1
14253	0.000191289	7.19854e-10	1.89717e-05	1.68418e-05	8.50941e-10	1.68418e-05	0.00624703	0.495575	Fatty Acids, Lipids, and Isoprenoids	Fatty acids	Fatty_acid_degradation_regulons	Predicted transcriptional regulator for fatty acid degradation FadP, TetR family
14510	0.000127697	4.7478e-12	1.54075e-06	1.68418e-05	8.50941e-10	1.68418e-05	0.0067366	0.495575	Iron acquisition and metabolism	-	Campylobacter_Iron_Metabolism	Hemerythrin-like iron-binding protein
15616	4.25657e-05	5.27533e-13	5.13582e-07	0	0	0	0	0	Membrane Transport	Protein secretion system, Type II	Predicted_secretion_system_X	Predicted secretion system X translation initiation factor
15096	4.25657e-05	5.27533e-13	5.13582e-07	0	0	0	0	0	Membrane Transport	-	Agrobacterium_opine_transport	Nopaline transporter ATP-binding protein NocP
15751	4.25657e-05	5.27533e-13	5.13582e-07	0	0	0	0	0	Membrane Transport	Protein secretion system, Type VI	Type_VI_secretion_systems	Phosphoprotein phosphatase PppA
15744	0.00074413	6.01944e-09	5.48609e-05	0.000121013	3.92199e-09	3.6157e-05	0.00348967	0.495575	Membrane Transport	Protein secretion system, Type VIII (Extracellular nucleation/precipitation pathway, ENP)	Fap_amyloid_fiber_secretion_system	putative chaperone for the Fap secretion system
15030	0.000170263	8.44053e-12	2.05433e-06	7.23067e-05	5.09473e-10	1.30317e-05	0.00539689	0.495575	Membrane Transport	ABC transporters	ABC_transporter_alkylphosphonate_(TC_3.A.1.9.1)	Phosphonate ABC transporter phosphate-binding periplasmic component (TC 3.A.1.9.1)
23409	0.000170263	8.44053e-12	2.05433e-06	7.23067e-05	5.09473e-10	1.30317e-05	0.00539689	0.495575	Membrane Transport	Sugar Phosphotransferase Systems, PTS	Fructose_and_Mannose_Inducible_PTS	Phosphotransferase system, phosphocarrier protein HPr
15976	0.000191289	7.19854e-10	1.89717e-05	8.91485e-05	2.59907e-10	9.30784e-06	0.0151511	0.530995	Membrane Transport	-	Transport_of_Zinc	Zinc transporter, ZIP family
15316	0.000127697	4.7478e-12	1.54075e-06	7.23067e-05	5.09473e-10	1.30317e-05	0.0257603	0.84009	Membrane Transport	Protein and nucleoprotein secretion system, Type IV	pVir_Plasmid_of_Campylobacter	Hypothetical protein pVir0030
15415	0.000127697	4.7478e-12	1.54075e-06	7.23067e-05	5.09473e-10	1.30317e-05	0.0257603	0.84009	Membrane Transport	Protein secretion system, Type II	General_Secretion_Pathway	General secretion pathway protein C
15470	0.000127697	4.7478e-12	1.54075e-06	7.23067e-05	5.09473e-10	1.30317e-05	0.0257603	0.84009	Membrane Transport	Protein secretion system, Type III	Type_III_secretion_systems	Type III effector HrpW, hairpin with pectate lyase domain
15950	8.51315e-05	2.11013e-12	1.02716e-06	1.68418e-05	8.50941e-10	1.68418e-05	0.0280054	0.880006	Membrane Transport	-	Transport_of_Nickel_and_Cobalt	Nickel transport system permease protein NikB (TC 3.A.1.5.3)
15943	0.000212315	3.19965e-09	3.99978e-05	4.04423e-05	1.32946e-09	2.10512e-05	0.0308316	0.880006	Membrane Transport	-	Transport_of_Nickel_and_Cobalt	Nickel responsive regulator NikR
15914	0.000148723	7.59356e-10	1.94853e-05	7.23067e-05	5.09473e-10	1.30317e-05	0.0425104	0.880006	Membrane Transport	-	Ton_and_Tol_transport_systems	Type I secretion outer membrane protein, TolC precursor
15637	0.000148723	7.59356e-10	1.94853e-05	7.23067e-05	5.09473e-10	1.30317e-05	0.0425104	0.880006	Membrane Transport	Protein secretion system, Type II	Widespread_colonization_island	Type II/IV secretion system secretin RcpA/CpaC, associated with Flp pilus assembly
15655	0.000148723	7.59356e-10	1.94853e-05	7.23067e-05	5.09473e-10	1.30317e-05	0.0425104	0.880006	Membrane Transport	Protein secretion system, Type I	Type_I_secretion_system_for_aggregation	T1SS secreted agglutinin (RTX)
16398	0.000787723	1.89533e-09	3.07841e-05	4.04423e-05	1.32946e-09	2.10512e-05	0.000735065	0.484647	Metabolism of Aromatic Compounds	-	Phenylacetyl-CoA_catabolic_pathway_(core)	Phenylacetic acid degradation protein PaaN2, ring-opening aldehyde dehydrogenase (EC 1.2.1.3)
16184	0.000234368	1.16235e-09	2.41076e-05	7.23067e-05	5.09473e-10	1.30317e-05	0.00787715	0.495575	Metabolism of Aromatic Compounds	Metabolism of central aromatic intermediates	Protocatechuate_branch_of_beta-ketoadipate_pathway	4-carboxymuconolactone decarboxylase (EC 4.1.1.44)
16270	0.000233855	6.81407e-10	1.84582e-05	0.00010599	1.71222e-09	2.38902e-05	0.0255253	0.84009	Metabolism of Aromatic Compounds	Peripheral pathways for catabolism of aromatic compounds	Biphenyl_Degradation	Small subunit naph/bph dioxygenase
16147	0.000127697	4.7478e-12	1.54075e-06	7.23067e-05	5.09473e-10	1.30317e-05	0.0257603	0.84009	Metabolism of Aromatic Compounds	Metabolism of central aromatic intermediates	Central_meta-cleavage_pathway_of_aromatic_compound_degradation	3,4-dihydroxyphenylacetate 2,3-dioxygenase (EC 1.13.11.15)
16242	0.000127697	4.7478e-12	1.54075e-06	7.23067e-05	5.09473e-10	1.30317e-05	0.0257603	0.84009	Metabolism of Aromatic Compounds	Peripheral pathways for catabolism of aromatic compounds	Benzoate_degradation	Benzoate catabolic operon transcription regulator
16051	6.35918e-05	8.41525e-10	2.05125e-05	0	0	0	0.04851	0.880006	Metabolism of Aromatic Compounds	Anaerobic degradation of aromatic compounds	Hydroxyaromatic_decarboxylase_family	Hydroxyaromatic non-oxidative decarboxylase protein D (EC 4.1.1.-)
17097	4.25657e-05	5.27533e-13	5.13582e-07	0	0	0	0	0	Miscellaneous	Plant-Prokaryote DOE project	Niacin-Choline_transport_and_metabolism	GbcA Glycine betaine demethylase subunit A
17072	0.000828748	1.85857e-08	9.63995e-05	8.91485e-05	2.59907e-10	9.30784e-06	0.00529399	0.495575	Miscellaneous	Plant-Prokaryote DOE project	Iron-sulfur_cluster_assembly	Iron-sulfur cluster assembly protein SufB
16981	0.000170263	8.44053e-12	2.05433e-06	7.23067e-05	5.09473e-10	1.30317e-05	0.00539689	0.495575	Miscellaneous	Plant-Prokaryote DOE project	Experimental-PTPS	2-amino-4-hydroxy-6-hydroxymethyldihydropteridine pyrophosphokinase (EC 2.7.6.3)
16468	0.000511302	4.74897e-09	4.87287e-05	0.000127772	5.08985e-09	4.119e-05	0.0077007	0.495575	Miscellaneous	Plant-Prokaryote DOE project	At1g14345	RNA-binding protein Jag
16740	0.000340012	2.95789e-09	3.84571e-05	9.59072e-05	2.07385e-09	2.62923e-05	0.0113966	0.495575	Miscellaneous	Plant-Prokaryote DOE project	COG0523	Zinc ABC transporter, periplasmic-binding protein ZnuA
17176	0.000191803	1.11335e-09	2.3594e-05	7.23067e-05	5.09473e-10	1.30317e-05	0.0238016	0.799616	Miscellaneous	Plant-Prokaryote DOE project	Single-Rhodanese-domain_proteins	Rhodanese domain protein UPF0176, cyanobacterial/alphaproteobacterial subgroup
16875	0.000254881	3.11801e-09	3.94842e-05	7.23067e-05	5.09473e-10	1.30317e-05	0.0242711	0.808918	Miscellaneous	Plant-Prokaryote DOE project	COG3533	L-arabinolactonase (EC 3.1.1.15)
16836	0.000127697	4.7478e-12	1.54075e-06	7.23067e-05	5.09473e-10	1.30317e-05	0.0257603	0.84009	Miscellaneous	Plant-Prokaryote DOE project	COG3380_COG2907	Cyclopropane-fatty-acyl-phospholipid synthase-like protein, clusters with FIG005069
16456	0.000127697	4.7478e-12	1.54075e-06	7.23067e-05	5.09473e-10	1.30317e-05	0.0257603	0.84009	Miscellaneous	Plant-Prokaryote DOE project	At1g10830	NADH dehydrogenase I subunit 4, Involved in photosystem-1 cyclic electron flow
16789	0.000318473	7.19921e-09	5.99967e-05	7.23067e-05	5.09473e-10	1.30317e-05	0.0282554	0.880006	Miscellaneous	Plant-Prokaryote DOE project	COG2363	Cysteine desulfurase (EC 2.8.1.7), SufS subfamily
16536	0.000148723	7.59356e-10	1.94853e-05	7.23067e-05	5.09473e-10	1.30317e-05	0.0425104	0.880006	Miscellaneous	Plant-Prokaryote DOE project	At3g21300	Glutamyl-tRNA(Gln) amidotransferase subunit C (EC 6.3.5.7)
17568	0.000616946	3.82865e-10	1.38359e-05	5.72841e-05	2.68986e-09	2.99436e-05	0.000949366	0.495575	Nitrogen Metabolism	-	Nitrogen_fixation	Nitrogenase FeMo-cofactor scaffold and assembly protein NifE
17501	0.000276934	1.2124e-09	2.46211e-05	6.40428e-05	5.14989e-09	4.14322e-05	0.0239663	0.802289	Nitrogen Metabolism	-	Dissimilatory_nitrite_reductase	Nitrite reductase associated c-type cytochorome NirN
17718	0.000127697	4.7478e-12	1.54075e-06	8.91485e-05	2.59907e-10	9.30784e-06	0.0276791	0.879956	Nucleosides and Nucleotides	Purines	Purine_conversions	GMP reductase (EC 1.7.1.7)
17784	0.00029796	2.58491e-11	3.59508e-06	0.000104485	1.12878e-08	6.13399e-05	0.0476245	0.880006	Nucleosides and Nucleotides	Pyrimidines	De_Novo_Pyrimidine_Synthesis	Uracil permease
18181	4.25657e-05	5.27533e-13	5.13582e-07	0	0	0	0	0	Phages, Prophages, Transposable elements, Plasmids	Phages, Prophages	Phage_replication	DNA maturase, phage-associated
18005	0.00027642	6.44016e-10	1.79446e-05	8.91485e-05	2.59907e-10	9.30784e-06	0.00364628	0.495575	Phages, Prophages, Transposable elements, Plasmids	Phages, Prophages	Listeria_phi-A118-like_prophages	Protein gp51 [Bacteriophage A118]
17882	0.000127697	4.7478e-12	1.54075e-06	8.91485e-05	2.59907e-10	9.30784e-06	0.0276791	0.879956	Phages, Prophages, Transposable elements, Plasmids	Gene Transfer Agent (GTA)	Gene_Transfer_Agent	Gene Transfer Agent (GTA) ORFG12
18243	0.000277448	9.02815e-09	6.71869e-05	4.87062e-05	2.287e-09	2.76104e-05	0.0475788	0.880006	Phages, Prophages, Transposable elements, Plasmids	Phages, Prophages	r1t-like_streptococcal_phages	DNA replication protein DnaC
18507	0.000191289	7.19854e-10	1.89717e-05	7.23067e-05	5.09473e-10	1.30317e-05	0.0116498	0.495575	Phosphorus Metabolism	-	Phosphate_metabolism	Phosphate starvation-inducible protein PhoH, predicted ATPase
18532	0.000149237	1.06541e-09	2.30804e-05	4.04423e-05	1.32946e-09	2.10512e-05	0.036765	0.880006	Phosphorus Metabolism	-	Phosphonate_metabolism	2-aminoethylphosphonate:pyruvate aminotransferase (EC 2.6.1.37)
18538	0.000148723	7.59356e-10	1.94853e-05	7.23067e-05	5.09473e-10	1.30317e-05	0.0425104	0.880006	Phosphorus Metabolism	-	P_uptake_(cyanobacteria)	Phosphate regulon transcriptional regulatory protein PhoB (SphR)
18593	0.000298474	4.26164e-09	4.61608e-05	7.23067e-05	5.09473e-10	1.30317e-05	0.0185308	0.635068	Photosynthesis	Electron transport and photophosphorylation	Photosystem_I	photosystem I assembly related protein Ycf37
18552	6.35918e-05	8.41525e-10	2.05125e-05	0	0	0	0.04851	0.880006	Photosynthesis	Electron transport and photophosphorylation	Photosystem_II	Cytochrome b559 beta chain (PsbF)
19426	4.25657e-05	5.27533e-13	5.13582e-07	0	0	0	0	0	Protein Metabolism	Protein degradation	Proteasome_eukaryotic	proteasome regulatory subunit Rpt2
19191	0.000212829	1.31883e-11	2.56791e-06	7.23067e-05	5.09473e-10	1.30317e-05	0.00273957	0.495575	Protein Metabolism	Protein biosynthesis	tRNA_aminoacylation,_Ala	Alanyl-tRNA synthetase (EC 6.1.1.7), mitochondrial
19014	0.000148723	7.59356e-10	1.94853e-05	0	0	0	0.00531281	0.495575	Protein Metabolism	Protein biosynthesis	Ribosome_SSU_chloroplast	SSU ribosomal protein S17p (S11e), chloroplast
19199	0.0003195	1.26351e-09	2.51347e-05	3.18644e-05	3.04602e-09	3.18644e-05	0.00564351	0.495575	Protein Metabolism	Protein biosynthesis	tRNA_aminoacylation,_Asp_and_Asn	Asparaginyl-tRNA synthetase (EC 6.1.1.22), chloroplast
19469	0.000340526	3.37621e-11	4.10866e-06	0.000122832	4.86642e-09	4.02758e-05	0.0104631	0.495575	Protein Metabolism	Protein degradation	Proteolysis_in_bacteria,_ATP-dependent	ATP-dependent hsl protease ATP-binding subunit HslU
19508	0.000127697	4.7478e-12	1.54075e-06	8.91485e-05	2.59907e-10	9.30784e-06	0.0276791	0.879956	Protein Metabolism	Protein folding	Peptidyl-prolyl_cis-trans_isomerase	Survival protein SurA precursor (Peptidyl-prolyl cis-trans isomerase SurA) (EC 5.2.1.8)
19010	0.000233341	7.44783e-09	6.10239e-05	0	0	0	0.0306998	0.880006	Protein Metabolism	Protein biosynthesis	Ribosome_SSU_chloroplast	SSU ribosomal protein S13p (S18e), chloroplast
19337	0.000318473	7.19921e-09	5.99967e-05	8.91485e-05	2.59907e-10	9.30784e-06	0.0310361	0.880006	Protein Metabolism	Protein biosynthesis	Universal_GTPases	GTPase and tRNA-U34 5-formylation enzyme TrmE
19011	0.000106671	1.01852e-09	2.25668e-05	1.68418e-05	8.50941e-10	1.68418e-05	0.0446578	0.880006	Protein Metabolism	Protein biosynthesis	Ribosome_SSU_chloroplast	SSU ribosomal protein S14p (S29e), chloroplast
19542	0.000106671	1.01852e-09	2.25668e-05	1.68418e-05	8.50941e-10	1.68418e-05	0.0446578	0.880006	Protein Metabolism	Protein processing and modification	G3E_family_of_P-loop_GTPases_(metallocenter_biosynthesis)	[NiFe] hydrogenase nickel incorporation protein HypA
18872	0.000148723	7.59356e-10	1.94853e-05	3.18644e-05	3.04602e-09	3.18644e-05	0.0482194	0.880006	Protein Metabolism	Protein biosynthesis	Ribosome_LSU_chloroplast	LSU ribosomal protein L4p (L1e), chloroplast
19753	0.000361552	5.72398e-10	1.69174e-05	7.23067e-05	5.09473e-10	1.30317e-05	0.00194589	0.495575	Regulation and Cell signaling	Programmed Cell Death and Toxin-antitoxin Systems	Murein_hydrolase_regulation_and_cell_death	Autolysis histidine kinase LytS
20075	0.000148723	7.59356e-10	1.94853e-05	7.23067e-05	5.09473e-10	1.30317e-05	0.0425104	0.880006	Regulation and Cell signaling	-	Staphylococcal_accessory_gene_regulator_system	Accessory gene regulator A (response regulator)
19890	0.000234882	8.89066e-09	6.66733e-05	1.68418e-05	8.50941e-10	1.68418e-05	0.0460096	0.880006	Regulation and Cell signaling	Quorum sensing and biofilm formation	Acyl_Homoserine_Lactone_(AHL)_Autoinducer_Quorum_Sensing_	Transcriptional activator protein LuxR
20380	4.25657e-05	5.27533e-13	5.13582e-07	0	0	0	0	0	Respiration	Electron accepting reactions	Terminal_cytochrome_C_oxidases	Cytochrome c oxidase subunit CcoQ (EC 1.9.3.1)
20282	4.25657e-05	5.27533e-13	5.13582e-07	0	0	0	0	0	Respiration	-	Cytochrome_B6-F_complex	Ferredoxin-NADP(+) reductase (EC 1.18.1.2)
20764	0.000340526	3.37621e-11	4.10866e-06	9.59072e-05	2.07385e-09	2.62923e-05	0.00365702	0.495575	Respiration	-	Formate_hydrogenase	Formate dehydrogenase-O, major subunit (EC 1.2.1.2)
20606	0.0003195	1.26351e-09	2.51347e-05	4.04423e-05	1.32946e-09	2.10512e-05	0.00431107	0.495575	Respiration	Electron donating reactions	Hydrogenases	Ni,Fe-hydrogenase III large subunit
20290	0.000127697	4.7478e-12	1.54075e-06	1.68418e-05	8.50941e-10	1.68418e-05	0.0067366	0.495575	Respiration	Electron accepting reactions	Anaerobic_respiratory_reductases	Anaerobic sulfite reductase subunit A
20638	0.000212829	1.31883e-11	2.56791e-06	3.36836e-05	3.40376e-09	3.36836e-05	0.0107203	0.495575	Respiration	Electron donating reactions	Na(+)-translocating_NADH-quinone_oxidoreductase_and_rnf-like_group_of_electron_transport_complexes	Electron transport complex protein RnfG
21016	0.000255908	4.16734e-09	4.56472e-05	3.36836e-05	3.40376e-09	3.36836e-05	0.0295942	0.880006	Respiration	-	Soluble_cytochromes_and_functionally_related_electron_carriers	Cytochrome C550 (Soluble cytochrome C)
20276	0.000339499	1.31294e-08	8.10228e-05	3.36836e-05	3.40376e-09	3.36836e-05	0.0367543	0.880006	Respiration	-	Cytochrome_B6-F_complex	Cytochrome b6-f complex subunit, apocytochrome f
20353	0.000191289	7.19854e-10	1.89717e-05	0.000112749	6.31859e-10	1.45127e-05	0.0421552	0.880006	Respiration	Electron accepting reactions	Terminal_cytochrome_C_oxidases	Alternative cytochrome c oxidase polypeptide CoxN (EC 1.9.3.1)
20289	0.000148723	7.59356e-10	1.94853e-05	7.23067e-05	5.09473e-10	1.30317e-05	0.0425104	0.880006	Respiration	Electron accepting reactions	Anaerobic_respiratory_reductases	Anaerobic dimethyl sulfoxide reductase chain C (EC 1.8.99.-)
20660	0.000106671	1.01852e-09	2.25668e-05	1.68418e-05	8.50941e-10	1.68418e-05	0.0446578	0.880006	Respiration	Electron donating reactions	NiFe_hydrogenase_maturation	[NiFe] hydrogenase nickel incorporation protein HypA
21701	4.25657e-05	5.27533e-13	5.13582e-07	0	0	0	0	0	RNA Metabolism	Transcription	Rrf2_family_transcriptional_regulators	Predicted transcriptional regulator of NADH dehydrogenase, Rrf2 family
21620	0.000552841	2.57606e-09	3.58892e-05	1.68418e-05	8.50941e-10	1.68418e-05	0.00195663	0.495575	RNA Metabolism	Transcription	RNA_polymerase_chloroplast	DNA-directed RNA polymerase gamma subunit (EC 2.7.7.6), chloroplast
21048	0.000318986	6.07679e-10	1.7431e-05	0.00010599	1.71222e-09	2.38902e-05	0.00559196	0.495575	RNA Metabolism	RNA processing and modification	ATP-dependent_RNA_helicases,_bacterial	ATP-dependent RNA helicase Bcep18194_A5658
21133	0.000255394	1.89912e-11	3.08149e-06	9.59072e-05	2.07385e-09	2.62923e-05	0.00768995	0.495575	RNA Metabolism	RNA processing and modification	mnm5U34_biosynthesis_bacteria	tRNA (5-methylaminomethyl-2-thiouridylate)-methyltransferase (EC 2.1.1.61)
21506	0.000233855	6.81407e-10	1.84582e-05	9.59072e-05	2.07385e-09	2.62923e-05	0.0249373	0.8293	RNA Metabolism	RNA processing and modification	tRNA_modification_yeast_cytoplasmic	tRNA-dihydrouridine synthase 4 (EC 1.-.-.-) modifies uridine residues at position 20A and 20B of cytoplasmic tRNAs
21487	0.000127697	4.7478e-12	1.54075e-06	7.23067e-05	5.09473e-10	1.30317e-05	0.0257603	0.84009	RNA Metabolism	RNA processing and modification	tRNA_modification_yeast_cytoplasmic	histone acetyltransferase, ELP3 family
21849	0.000127697	4.7478e-12	1.54075e-06	8.91485e-05	2.59907e-10	9.30784e-06	0.0276791	0.879956	Secondary Metabolism	Biologically active compounds in metazoan cell defence and differentiation	Steroid_sulfates	Arylsulfatase (EC 3.1.6.1)
22104	4.25657e-05	5.27533e-13	5.13582e-07	0	0	0	0	0	Stress Response	Osmotic stress	Choline_and_Betaine_Uptake_and_Betaine_Biosynthesis	GbcA Glycine betaine demethylase subunit A
21988	4.25657e-05	5.27533e-13	5.13582e-07	0	0	0	0	0	Stress Response	-	Bacterial_hemoglobins	Hypothetical protein in Cyanoglobin locus
22233	0.000298474	4.26164e-09	4.61608e-05	7.23067e-05	5.09473e-10	1.30317e-05	0.0185308	0.635068	Stress Response	Oxidative stress	Glutathionylspermidine_and_Trypanothione	Glutathionylspermidine amidohydrolase (EC 3.5.1.78)
22084	0.000106158	7.99913e-10	1.99989e-05	1.68418e-05	8.50941e-10	1.68418e-05	0.0393555	0.880006	Stress Response	-	Hfl_operon	Putative inner membrane protein YjeT (clustered with HflC)
22220	0.000318473	7.19921e-09	5.99967e-05	0.00010599	1.71222e-09	2.38902e-05	0.0421015	0.880006	Stress Response	Oxidative stress	Glutathione:_Non-redox_reactions	Uncharacterized GST-like protein yibF
21994	6.35918e-05	8.41525e-10	2.05125e-05	0	0	0	0.04851	0.880006	Stress Response	-	Carbon_Starvation	Starvation lipoprotein Slp
22446	0.000212829	1.31883e-11	2.56791e-06	7.23067e-05	5.09473e-10	1.30317e-05	0.00273957	0.495575	Sulfur Metabolism	Inorganic sulfur assimilation	Inorganic_Sulfur_Assimilation	Sulfite reductase [NADPH] hemoprotein beta-component (EC 1.8.1.2)
22450	0.000191289	7.19854e-10	1.89717e-05	7.23067e-05	5.09473e-10	1.30317e-05	0.0116498	0.495575	Sulfur Metabolism	Organic sulfur assimilation	Alkanesulfonate_assimilation	Alkanesulfonate monooxygenase (EC 1.14.14.5)
22964	0.000255394	1.89912e-11	3.08149e-06	0.00010599	1.71222e-09	2.38902e-05	0.00748251	0.495575	Virulence, Disease and Defense	Resistance to antibiotics and toxic compounds	Multidrug_Resistance_Efflux_Pumps	Multidrug efflux RND transporter MexD
22941	0.000106671	1.01852e-09	2.25668e-05	1.68418e-05	8.50941e-10	1.68418e-05	0.0446578	0.880006	Virulence, Disease and Defense	Resistance to antibiotics and toxic compounds	MexA-MexB-OprM_Multidrug_Efflux_System	Multidrug efflux transporter MexB

## Sheet: 250+abundantUgt
geneID	Ugt	Ugm	tropical_soil	rice_r	marsh	Average	Ugt/average ratio
15317	4	1	2	20	2	6.25	0.64	0	0	0	0	Hypothetical protein pVir0032
19723	5	1	3	19	0	5.75	0.869565	0	0	0	0	Two-component oxygen-sensor histidine kinase FixL
21073	5	1	1	20	1	5.75	0.869565	0	0	0	0	Complement component 1, Q subcomponent binding protein, mitochondrial precursor
19475	6	3	3	15	2	5.75	1.04348	0	0	0	0	ClpB protein
19935	6	1	3	1	16	5.25	1.14286	0	0	0	0	Autoinducer 1 sensor kinase/phosphatase LuxN (EC 2.7.3.-) (EC 3.1.3.-)
22888	6	8	3	9	1	5.25	1.14286	0	0	0	0	Dimethyladenosine transferase (EC 2.1.1.-)
8313	11	1	20	5	1	6.75	1.62963	0	0	0	0	Branched-chain alpha-keto acid dehydrogenase, E1 component, alpha subunit (EC 1.2.4.4)
22543	9	15	2	3	1	5.25	1.71429	0	0	0	0	Accessory colonization factor AcfC
22835	11	1	1	21	2	6.25	1.76	0	0	0	0	Cation efflux system protein CusA
12243	8	12	2	4	0	4.5	1.77778	0	0	0	0	Organic solvent tolerance protein precursor
8066	8	13	1	3	1	4.5	1.77778	0	0	0	0	Urea_decomposition
8902	8	8	1	5	4	4.5	1.77778	0	0	0	0	Pyruvate kinase (EC 2.7.1.40)
17046	8	9	5	3	1	4.5	1.77778	0	0	0	0	Nicotinate-nucleotide adenylyltransferase (EC 2.7.7.18)
19534	12	3	4	18	2	6.75	1.77778	0	0	0	0	Methylmalonyl-CoA mutase (EC 5.4.99.2)
17591	11	7	3	3	10	5.75	1.91304	0	0	0	0	probable iron binding protein from the HesB_IscA_SufA family in Nif operon
9084	10	9	1	7	1	4.5	2.22222	0	0	0	0	Phosphoenolpyruvate carboxylase (EC 4.1.1.31)
9766	10	1	14	2	1	4.5	2.22222	0	0	0	0	Glucose dehydrogenase, PQQ-dependent (EC 1.1.5.2)
16468	11	13	2	1	2	4.5	2.44444	0	0	0	0	RNA-binding protein Jag
13778	12	3	2	11	3	4.75	2.52632	0	0	0	0	Excinuclease ABC subunit C
20721	16	1	14	6	0	5.25	3.04762	0	0	0	0	Methanol dehydrogenase large subunit protein (EC 1.1.99.8)
20601	13	9	4	2	2	4.25	3.05882	0	0	0	0	Nickel-dependent hydrogenase, small subunit
13007	14	4	4	10	0	4.5	3.11111	0	0	0	0	Related to Dihydropteroate synthase
13272	13	4	2	3	7	4	3.25	0	0	0	0	1-deoxy-D-xylulose 5-phosphate synthase (EC 2.2.1.7)
17665	15	1	13	1	3	4.5	3.33333	0	0	0	0	Dihydropyrimidinase (EC 3.5.2.2)
17499	12	5	2	7	0	3.5	3.42857	0	0	0	0	Heme d1 biosynthesis protein NirJ
21610	17	1	2	13	2	4.5	3.77778	0	0	0	0	DNA-directed RNA polymerase beta subunit (EC 2.7.7.6)
22609	17	9	7	1	0	4.25	4	0	0	0	0	Formate dehydrogenase O beta subunit (EC 1.2.1.2)
11791	14	6	1	3	4	3.5	4	0	0	0	0	[Protein-PII] uridylyltransferase (EC 2.7.7.59)
8448	19	11	3	3	1	4.5	4.22222	0	0	0	0	Glutamine_synthetases
13087	14	4	6	3	0	3.25	4.30769	0	0	0	0	Related to Dihydropteroate synthase
16651	14	5	2	5	1	3.25	4.30769	0	0	0	0	8-amino-7-oxononanoate synthase (EC 2.3.1.47)
21620	14	12	0	1	0	3.25	4.30769	0	0	0	0	DNA-directed RNA polymerase gamma subunit (EC 2.7.7.6), chloroplast
11414	15	6	4	2	1	3.25	4.61538	0	0	0	0	Glutamine synthetase type III, GlnN (EC 6.3.1.2)
19266	14	7	3	1	1	3	4.66667	0	0	0	0	Phenylalanyl-tRNA synthetase alpha chain (EC 6.1.1.20), chloroplast
22499	16	9	3	1	0	3.25	4.92308	0	0	0	0	Putative glutathione transporter,solute-binding component
19287	16	7	3	1	2	3.25	4.92308	0	0	0	0	Threonyl-tRNA synthetase fragment
10686	15	7	3	1	1	3	5	0	0	0	0	Cell division protein FtsI [Peptidoglycan synthetase] (EC 2.4.1.129)
9280	18	10	0	4	0	3.5	5.14286	0	0	0	0	Ribulose bisphosphate carboxylase (EC 4.1.1.39)
9232	18	10	0	4	0	3.5	5.14286	0	0	0	0	Ribulose bisphosphate carboxylase (EC 4.1.1.39)
12443	17	1	1	10	1	3.25	5.23077	0	0	0	0	UDP-glucose dehydrogenase (EC 1.1.1.22)
15760	16	4	1	6	1	3	5.33333	0	0	0	0	Type VI secretion protein VasI
21394	16	2	1	6	2	2.75	5.81818	0	0	0	0	TtuB
20104	19	1	1	2	9	3.25	5.84615	0	0	0	0	GTP pyrophosphokinase (EC 2.7.6.5), (p)ppGpp synthetase II
20755	18	4	6	1	1	3	6	0	0	0	0	Formate dehydrogenase N alpha subunit (EC 1.2.1.2)
9452	24	9	2	5	0	4	6	0	0	0	0	Transcriptional activator of maltose regulon, MalT
15439	21	8	3	1	1	3.25	6.46154	0	0	0	0	Cell invasion protein SipD (Salmonella invasion protein D)
19550	26	1	1	11	1	3.5	7.42857	0	0	0	0	Urease alpha subunit (EC 3.5.1.5)
20235	17	6	1	1	1	2.25	7.55556	0	0	0	0	Heme O synthase, protoheme IX farnesyltransferase (EC 2.5.1.-) COX10-CtaB
9169	17	3	1	4	1	2.25	7.55556	0	0	0	0	Fructose-1,6-bisphosphatase, type V, archaeal (EC 3.1.3.11)
16607	23	6	1	5	0	3	7.66667	0	0	0	0	Cysteine desulfurase (EC 2.8.1.7), NifS subfamily
13590	26	4	4	4	1	3.25	8	0	0	0	0	Thiamin biosynthesis protein ThiC
19360	25	1	1	3	7	3	8.33333	0	0	0	0	Membrane alanine aminopeptidase N (EC 3.4.11.2)
11007	21	1	1	2	6	2.5	8.4	0	0	0	0	Glucosamine--fructose-6-phosphate aminotransferase [isomerizing] (EC 2.6.1.16)
20727	19	4	4	1	0	2.25	8.44444	0	0	0	0	quinoprotein alcohol dehydrogenase
21627	33	2	1	7	5	3.75	8.8	0	0	0	0	DNA-directed RNA polymerase I second largest subunit (EC 2.7.7.6)
15248	23	1	1	6	2	2.5	9.2	0	0	0	0	IncF plasmid conjugative transfer protein TrbI
21500	21	1	3	4	1	2.25	9.33333	0	0	0	0	tRNA (cytosine32/34-2'-O-)-methyltransferase (EC 2.1.1.-)
19803	19	4	2	1	1	2	9.5	0	0	0	0	YeeV toxin protein
20254	24	2	1	1	6	2.5	9.6	0	0	0	0	Carbon monoxide-induced hydrogenase iron-sulfur protein CooX
11211	27	5	2	3	1	2.75	9.81818	0	0	0	0	Lipid A export ATP-binding/permease protein MsbA (EC 3.6.3.25)
12794	35	9	1	3	1	3.5	10	0	0	0	0	tRNA-i(6)A37 methylthiotransferase
11980	25	3	1	5	1	2.5	10	0	0	0	0	Transcription accessory protein (S1 RNA-binding domain)
18927	25	2	3	4	1	2.5	10	0	0	0	0	LSU ribosomal protein L11p (L12e), mitochondrial
19861	30	2	3	2	5	3	10	0	0	0	0	Sterol regulatory element binding transcription factor 2
7887	23	2	2	2	3	2.25	10.2222	0	0	0	0	Glycine dehydrogenase [decarboxylating] (glycine cleavage system P protein) (EC 1.4.4.2)
10518	28	5	2	2	1	2.5	11.2	0	0	0	0	Glucose-6-phosphate 1-dehydrogenase (EC 1.1.1.49)
12030	20	1	1	1	4	1.75	11.4286	0	0	0	0	ATP-dependent DNA helicase RecQ
14464	22	4	1	1	1	1.75	12.5714	0	0	0	0	D-beta-hydroxybutyrate permease
21374	22	2	2	2	1	1.75	12.5714	0	0	0	0	TilS-like 4
16314	20	3	2	1	0	1.5	13.3333	0	0	0	0	Positive regulator of phenol hydroxylase
12765	37	3	2	5	1	2.75	13.4545	0	0	0	0	Transcription accessory protein (S1 RNA-binding domain)
22995	31	1	1	2	5	2.25	13.7778	0	0	0	0	DNA gyrase subunit A (EC 5.99.1.3)
13773	38	5	1	4	1	2.75	13.8182	0	0	0	0	Excinuclease ABC subunit A
20237	21	1	1	2	2	1.5	14	0	0	0	0	Putative copper metallochaperone, cytochrome oxidase biogenesis protein Cox19
13269	28	2	1	4	1	2	14	0	0	0	0	Quinolinate synthetase (EC 2.5.1.72)
21070	68	8	3	7	1	4.75	14.3158	0	0	0	0	cell division cycle 37 homolog (S. cerevisiae)
12278	22	1	2	2	1	1.5	14.6667	0	0	0	0	Ribonuclease E (EC 3.1.26.12)
12044	30	1	4	1	2	2	15	0	0	0	0	DinG family ATP-dependent helicase YoaA
21089	30	1	2	3	2	2	15	0	0	0	0	NudC domain containing protein 2
13118	23	2	1	3	0	1.5	15.3333	0	0	0	0	D-arabino-3-hexulose 6-phosphate formaldehyde lyase
10702	27	1	1	2	3	1.75	15.4286	0	0	0	0	Rod shape-determining protein MreB
10055	24	2	3	1	0	1.5	16	0	0	0	0	D-arabino-3-hexulose 6-phosphate formaldehyde lyase
21753	41	3	1	5	1	2.5	16.4	0	0	0	0	RNA polymerase sigma factor RpoD
9028	22	2	1	1	1	1.25	17.6	0	0	0	0	Transaldolase (EC 2.2.1.2)
16470	27	1	2	2	1	1.5	18	0	0	0	0	Catechol 1,2-dioxygenase 1 (EC 1.13.11.1)
8231	23	2	1	1	1	1.25	18.4	0	0	0	0	4-hydroxy-2-oxovalerate aldolase (EC 4.1.3.-)
8660	33	3	1	1	2	1.75	18.8571	0	0	0	0	Phosphate acetyltransferase (EC 2.3.1.8)
10167	24	1	2	1	1	1.25	19.2	0	0	0	0	Methylcrotonyl-CoA carboxylase biotin-containing subunit (EC 6.4.1.4)
17133	25	1	2	1	1	1.25	20	0	0	0	0	Glutamate-1-semialdehyde aminotransferase (EC 5.4.3.8)
18794	26	2	1	1	1	1.25	20.8	0	0	0	0	Ribonuclease E (EC 3.1.26.12)
10266	28	1	1	2	1	1.25	22.4	0	0	0	0	Propionate--CoA ligase (EC 6.2.1.17)
8368	29	1	1	1	2	1.25	23.2	0	0	0	0	3-hydroxyacyl-CoA dehydrogenase (EC 1.1.1.35)
14009	32	2	1	1	1	1.25	25.6	0	0	0	0	Fused spore maturation proteins A and B
8840	38	1	2	1	1	1.25	30.4	0	0	0	0	2-oxoglutarate dehydrogenase E1 component (EC 1.2.4.2)
8004	40	1	1	1	2	1.25	32	0	0	0	0	Polyamine_Metabolism
14964	56	1	2	3	0	1.5	37.3333	0	0	0	0	Pyoverdine chromophore precursor synthetase PvdL
14948	28	1	1	1	0	0.75	37.3333	0	0	0	0	Non-ribosomal peptide synthetase modules, pyoverdine
